# Supplementary material for: Culture-supported ecophysiology of the SAR116 clade demonstrates metabolic and spatial niche partitioning
Source: ISME J. 2025 Jun 13;19(1):wraf124. doi: 10.1093/ismejo/wraf124 (PMC12262181; doi:10.1093/ismejo/wraf124)
Supplement: supplementary-material_wraf124 [file supplementary-material_wraf124.zip]

Archive with 33 entries (33 files):
- Coelho_Supplemental_text_v6_wraf124.docx
- FigureS10_LinearRegression_Temperature_wraf124.pdf
- FigureS11_LinearRegression_Temp_Coastal_wraf124.pdf
- FigureS12_LinearRegression_Temp_OpenOcean_wraf124.pdf
- FigureS13_LinearRegression_Temp_Estuarine_wraf124.pdf
- FigureS14_684_719_744_SalinityExp_wraf124.pdf
- FigureS15_684_719_744_TempExp_wraf124.pdf
- FigureS16_LSUCC0719_size_panel_wraf124.pdf
- FigureS17_LSUCC0744_size_panel_wraf124.pdf
- FigureS18_LSUCC0684_size_panel_wraf124.pdf
- FigureS19_SoxB_tree_wraf124.pdf
- FigureS1_ANI_AAI_Phyotree_wraf124.pdf
- FigureS20_FccB_tree_wraf124.pdf
- FigureS21_soeA_ggtree_wraf124.pdf
- FigureS22_Calcibacteria_life_cycle_wraf124.pdf
- FigureS2_16S_tree_wraf124.pdf
- FigureS3_KEGG-Decoder_raw_output_wraf124.pdf
- FigureS4_GenomeCompleteness_Subclade_wraf124.pdf
- FigureS5_System_Types_MajorSubclade_wraf124.pdf
- FigureS6_LinearRegressionALL_Salinity_wraf124.pdf
- FigureS7_LinearRegression_Sal_Estuarine_wraf124.pdf
- FigureS8_LinearRegression_Sal_Coastal_wraf124.pdf
- FigureS9_LinearRegression_Sal_OpenOcean_wraf124.pdf
- TableS10_SAR116_Cell_Measurements_wraf124.xlsx
- TableS1_GenomeInfo_wraf124.xlsx
- TableS2_Sulfur_metabolism_wraf124.xlsx
- TableS3_Added_KEGG_decoder_wraf124.xlsx
- TableS4_MWH2_Printable_protocol_wraf124.xlsx
- TableS5_AAI_v_ANI_wraf124.csv
- TableS6_SAR116_pangenome_summary_subclades_wraf124.csv
- TableS7_Isolate_Cultivation_Data_wraf124.xlsx
- TableS8_Environmental_Preference_Statistics_wraf124.xlsx
- TableS9_RPKM_data_wraf124.csv
