# Supplementary material for: Culture-supported ecophysiology of the SAR116 clade demonstrates metabolic and spatial niche partitioning
Source: ISME J. 2025 Jun 13;19(1):wraf124. doi: 10.1093/ismejo/wraf124 (PMC12262181; doi:10.1093/ismejo/wraf124)
Supplement: supplementary-material_wraf124 [file supplementary-material_wraf124.zip › TableS10_SAR116_Cell_Measurements_wraf124.xlsx]

## Sheet: SAR116_Cell_Measurements
LSUCC	Image ID	Shape	Model Shape	Volume Model	Surface Area Model	Cell_Length	Diameter	Surface_area	Volume	SA:V
LSUCC0719	719_65KX_4KeV_spot2_007.tiff	Bacillus	Capsule	πr2((4/3)r + (length-radius))	2πr(2r + (legnth-radius))	2.14	0.24	1.704	0.0986	17.2819
LSUCC0719	719_65KX_4KeV_spot2_010.tiff	Bacillus	Capsule	πr2((4/3)r + (length-radius))	2πr(2r + (legnth-radius))	2.22	0.42	3.206	0.317	10.1136
LSUCC0719	719_65XK_4KeV_spot2_011.tiff	Bacillus	Capsule	πr2((4/3)r + (length-radius))	2πr(2r + (legnth-radius))	2.82	0.51	4.927	0.593	8.3086
LSUCC0719	719_65KX_4KeV_spot2_017.tiff	Bacillus	Capsule	πr2((4/3)r + (length-radius))	2πr(2r + (legnth-radius))	2.01	0.51	3.621	0.428	8.46028
LSUCC0719	719_65KX_4KeV_spot2_017.tiff	Bacillus	Capsule	πr2((4/3)r + (length-radius))	2πr(2r + (legnth-radius))	2.04	0.56	4.082	0.525	7.77524
LSUCC0719	719_80KX_4KeV_spot2_018.tiff	Bacillus	Capsule	πr2((4/3)r + (length-radius))	2πr(2r + (legnth-radius))	3.83	0.24	2.978	0.176	16.9205
LSUCC0719	719_100KX_4KeV_spot2_008.tiff	Vibrio	Curved Rod	((2/3)πr3)x2 + (πr2(length-radius))x2	(2πr2)x2 + (2πr(length-radius))x2	0.55	0.26	0.684	0.12	5.7
LSUCC0719	719_100KX_4KeV_spot2_009.tiff	Bacillus	Capsule	πr2((4/3)r + (length-radius))	2πr(2r + (legnth-radius))	2.79	0.24	2.194	0.128	17.1406
LSUCC0719	719_100KX_4KeV_spot2_016.tiff	Bacillus	Capsule	πr2((4/3)r + (length-radius))	2πr(2r + (legnth-radius))	2.87	0.4	3.702	0.35	10.5771
LSUCC0719	719_100KX_4KeV_spot2_021.tiff	Bacillus	Capsule	πr2((4/3)r + (length-radius))	2πr(2r + (legnth-radius))	1.68	0.36	2.104	0.177	11.887
LSUCC0719	719_100KX_4KeV_spot2_022.tiff	Vibrio	Curved Rod	((2/3)πr3)x2 + (πr2(length-radius))x2	(2πr2)x2 + (2πr(length-radius))x2	1.35	0.54	5.54	0.569	9.73638
LSUCC0719	719_120KX_4KeV_spot2_006.tiff	Bacillus	Capsule	πr2((4/3)r + (length-radius))	2πr(2r + (legnth-radius))	0.864	0.41	1.39	0.123	11.3008
LSUCC0719	719_150KX_4KeV_spot2_005.tiff	Bacillus	Capsule	πr2((4/3)r + (length-radius))	2πr(2r + (legnth-radius))	1.23	0.45	2.078	0.211	9.84834
LSUCC0744	744_35KX_4KeV_spot2_5.tiff	Vibrio	Horseshoe	((2/3)πr3)x2 + πr2(length-radius)1 + πr2(length-radius)2 + πr2(length-radius)3	(2πr2)x2 + 2πr(length-radius)1 + 2πr(length-radius)2 + 2πr(length-radius)3	2.14	0.29	1.95	0.136	14.3382
LSUCC0744	744_35KX_4KeV_spot2_005.tiff	Bacillus	Capsule	πr2((4/3)r + (length-radius))	2πr(2r + (legnth-radius))	2.24	0.77	6.35	1.103	5.75703
LSUCC0744	744_35KX_4KeV_spot2_005.tiff	Bacillus	Capsule	πr2((4/3)r + (length-radius))	2πr(2r + (legnth-radius))	1.86	0.71	4.941	0.784	6.3023
LSUCC0744	744_35KX_4KeV_spot2_005.tiff	Bacillus	Capsule	πr2((4/3)r + (length-radius))	2πr(2r + (legnth-radius))	1.82	0.73	5.011	0.813	6.16359
LSUCC0744	744_35KX_4KeV_spot2_005.tiff	Vibrio	Curved Rod	((2/3)πr3)x2 + (πr2(length-radius))x2	(2πr2)x2 + (2πr(length-radius))x2	1.3	0.8	6.534	1.173	5.57033
LSUCC0744	744_35KX_4KeV_spot2_023.tiff	Vibrio	Curved Rod	((2/3)πr3)x2 + (πr2(length-radius))x2	(2πr2)x2 + (2πr(length-radius))x2	0.94	0.43	1.56	0.147	10.6122
LSUCC0744	744_35KX_4KeV_spot2_023.tiff	Vibrio	Curved Rod	((2/3)πr3)x2 + (πr2(length-radius))x2	(2πr2)x2 + (2πr(length-radius))x2	1.05	0.47	1.897	0.196	9.67857
LSUCC0744	744_35KX_4KeV_spot2_023.tiff	Vibrio	Curved Rod	((2/3)πr3)x2 + (πr2(length-radius))x2	(2πr2)x2 + (2πr(length-radius))x2	1.41	0.41	2.08	0.195	10.6667
LSUCC0744	744_35KX_4KeV_spot2_5.tiff	Vibrio	Horseshoe	((2/3)πr3)x2 + πr2(length-radius)1 + πr2(length-radius)2 + πr2(length-radius)3	(2πr2)x2 + 2πr(length-radius)1 + 2πr(length-radius)2 + 2πr(length-radius)3	1.58	0.35	1.738	0.141	12.3262
LSUCC0744	744_35KX_4KeV_spot2_023.tiff	Vibrio	Curved Rod	((2/3)πr3)x2 + (πr2(length-radius))x2	(2πr2)x2 + (2πr(length-radius))x2	0.65	0.34	1.389	0.108	12.8611
LSUCC0744	744_35KX_4KeV_spot2_023.tiff	Vibrio	Curved Rod	((2/3)πr3)x2 + (πr2(length-radius))x2	(2πr2)x2 + (2πr(length-radius))x2	0.67	0.38	0.138	1.56	0.0884615
LSUCC0744	744_100KX_4KeV_spot2_015.tiff	Vibrio	Horseshoe	((2/3)πr3)x2 + πr2(length-radius)1 + πr2(length-radius)2 + πr2(length-radius)3	(2πr2)x2 + 2πr(length-radius)1 + 2πr(length-radius)2 + 2πr(length-radius)3	2.243	0.38	2.266	0.182	12.4505
LSUCC0744	744_100KX_4KeV_spot2_020.tiff	Vibrio	Curved Rod	((2/3)πr3)x2 + (πr2(length-radius))x2	(2πr2)x2 + (2πr(length-radius))x2	1.524	0.343	1.647	0.131	12.5725
LSUCC0744	744_100KX_4KeV_spot2_021.tiff	Vibrio	Curved Rod	((2/3)πr3)x2 + (πr2(length-radius))x2	(2πr2)x2 + (2πr(length-radius))x2	3.414	0.44	4.659	0.458	10.1725
LSUCC0744	744_120KX_4KeV_spot2_008.tiff	Vibrio	Curved Rod	((2/3)πr3)x2 + (πr2(length-radius))x2	(2πr2)x2 + (2πr(length-radius))x2	1.318	0.376	1.001	0.132	7.58333
LSUCC0744	744_120KX_4KeV_spot2_009.tiff	Vibrio	Curved Rod	((2/3)πr3)x2 + (πr2(length-radius))x2	(2πr2)x2 + (2πr(length-radius))x2	0.844	0.342	0.453	0.067	6.76119
LSUCC0744	744_120KX_4KeV_spot2_019.tiff	Vibrio	Curved Rod	((2/3)πr3)x2 + (πr2(length-radius))x2	(2πr2)x2 + (2πr(length-radius))x2	1.06	0.357	1.191	0.096	12.4062
LSUCC0744	744_120KX_4KeV_spot2_019.tiff	Bacillus	Capsule	πr2((4/3)r + (length-radius))	2πr(2r + (legnth-radius))	0.97	0.311	1.104	0.078	14.1538
LSUCC0684	bacteria_4KeV_spot2_35KX_021.tiff	Spirillum	Spirillum	((2/3)πr3)x2 + πr2(length-radius)1 + πr2(length-radius)2 + πr2(length-radius)3 … πr2(length-radius)n	(2πr2)x2 + 2πr(length-radius)1 + 2πr(length-radius)2 + 2πr(length-radius)3 … + 2πr(length-radius)n	11.17	0.37	13.199	1.208	10.9263
LSUCC0684	bacteria_4KeV_spot2_35KX_021.tiff	Spirillum	Spirillum	((2/3)πr3)x2 + πr2(length-radius)1 + πr2(length-radius)2 + πr2(length-radius)3 … πr2(length-radius)n	(2πr2)x2 + 2πr(length-radius)1 + 2πr(length-radius)2 + 2πr(length-radius)3 … + 2πr(length-radius)n	1.85	0.29	1.686	0.125	13.488
LSUCC0684	bacteria_4KeV_spot2_35KX_021.tiff	Spirillum	Spirillum	((2/3)πr3)x2 + πr2(length-radius)1 + πr2(length-radius)2 + πr2(length-radius)3 … πr2(length-radius)n	(2πr2)x2 + 2πr(length-radius)1 + 2πr(length-radius)2 + 2πr(length-radius)3 … + 2πr(length-radius)n	1.97	0.31	1.768	0.405	4.36543
LSUCC0684	bacteria_4KeV_spot2_35KX_021.tiff	Spirillum	Spirillum	((2/3)πr3)x2 + πr2(length-radius)1 + πr2(length-radius)2 + πr2(length-radius)3 … πr2(length-radius)n	(2πr2)x2 + 2πr(length-radius)1 + 2πr(length-radius)2 + 2πr(length-radius)3 … + 2πr(length-radius)n	4.895	0.37	5.905	0.533	11.0788
LSUCC0684	bacteria_4KeV_spot2_80KX_008.tiff	Spirillum	Spirillum	((2/3)πr3)x2 + πr2(length-radius)1 + πr2(length-radius)2 + πr2(length-radius)3 … πr2(length-radius)n	(2πr2)x2 + 2πr(length-radius)1 + 2πr(length-radius)2 + 2πr(length-radius)3 … + 2πr(length-radius)n	4.97	0.31	4.84	0.367	13.188
LSUCC0684	bacteria_4KeV_spot2_80KX_012.tiff	Spirillum	Spirillum	((2/3)πr3)x2 + πr2(length-radius)1 + πr2(length-radius)2 + πr2(length-radius)3 … πr2(length-radius)n	(2πr2)x2 + 2πr(length-radius)1 + 2πr(length-radius)2 + 2πr(length-radius)3 … + 2πr(length-radius)n	4.23	0.31	4.271	0.488	8.75205
LSUCC0684	bacteria_4KeV_spot2_80KX_014.tiff	Spirillum	Spirillum	((2/3)πr3)x2 + πr2(length-radius)1 + πr2(length-radius)2 + πr2(length-radius)3 … πr2(length-radius)n	(2πr2)x2 + 2πr(length-radius)1 + 2πr(length-radius)2 + 2πr(length-radius)3 … + 2πr(length-radius)n	3.77	0.31	4.962	0.377	13.1618
LSUCC0684	bacteria_4KeV_spot2_80KX_020.tiff	Bacillus	Capsule	πr2((4/3)r + (length-radius))	2πr(2r + (legnth-radius))	2.05	0.33	2.296	0.18	12.7556
LSUCC0684	bacteria_4KeV_spot2_80KX_020.tiff	Spirillum	Spirillum	((2/3)πr3)x2 + πr2(length-radius)1 + πr2(length-radius)2 + πr2(length-radius)3 … πr2(length-radius)n	(2πr2)x2 + 2πr(length-radius)1 + 2πr(length-radius)2 + 2πr(length-radius)3 … + 2πr(length-radius)n	2.45	0.33	2.54	0.214	11.8692
LSUCC0684	bacteria_4KeV_spot2_80KX_020.tiff	Spirillum	Spirillum	((2/3)πr3)x2 + πr2(length-radius)1 + πr2(length-radius)2 + πr2(length-radius)3 … πr2(length-radius)n	(2πr2)x2 + 2πr(length-radius)1 + 2πr(length-radius)2 + 2πr(length-radius)3 … + 2πr(length-radius)n	4.56	0.33	5.07	0.395	12.8354
LSUCC0684	bacteria_4KeV_spot2_120KX_018.tiff	Spirillum	Spirillum	((2/3)πr3)x2 + πr2(length-radius)1 + πr2(length-radius)2 + πr2(length-radius)3 … πr2(length-radius)n	(2πr2)x2 + 2πr(length-radius)1 + 2πr(length-radius)2 + 2πr(length-radius)3 … + 2πr(length-radius)n	3.19	0.28	3.061	0.191	16.0262
LSUCC0684	bacteria_4KeV_spot2_120KX_019.tiff	Spirillum	Spirillum	((2/3)πr3)x2 + πr2(length-radius)1 + πr2(length-radius)2 + πr2(length-radius)3 … πr2(length-radius)n	(2πr2)x2 + 2πr(length-radius)1 + 2πr(length-radius)2 + 2πr(length-radius)3 … + 2πr(length-radius)n	3.26	0.29	2.738	0.202	13.5545
LSUCC0684	bacteria_4KeV_spot2_200KX_023.tiff	Spirillum	Spirillum	((2/3)πr3)x2 + πr2(length-radius)1 + πr2(length-radius)2 + πr2(length-radius)3 … πr2(length-radius)n	(2πr2)x2 + 2πr(length-radius)1 + 2πr(length-radius)2 + 2πr(length-radius)3 … + 2πr(length-radius)n	1.977	0.27	1.562	0.108	14.463
LSUCC0684	bacteria_4KeV_spot2_15KX_004.tiff	Spirillum	Spirillum	((2/3)πr3)x2 + πr2(length-radius)1 + πr2(length-radius)2 + πr2(length-radius)3 … πr2(length-radius)n	(2πr2)x2 + 2πr(length-radius)1 + 2πr(length-radius)2 + 2πr(length-radius)3 … + 2πr(length-radius)n	11.32	0.24	8.445	0.509	16.5914
LSUCC0684	bacteria_4KeV_spot2_15KX_004.tiff	Spirillum	Spirillum	((2/3)πr3)x2 + πr2(length-radius)1 + πr2(length-radius)2 + πr2(length-radius)3 … πr2(length-radius)n	(2πr2)x2 + 2πr(length-radius)1 + 2πr(length-radius)2 + 2πr(length-radius)3 … + 2πr(length-radius)n	7.65	0.31	7.45	0.57	13.0702
LSUCC0684	bacteria_4KeV_spot2_15KX_004.tiff	Spirillum	Spirillum	((2/3)πr3)x2 + πr2(length-radius)1 + πr2(length-radius)2 + πr2(length-radius)3 … πr2(length-radius)n	(2πr2)x2 + 2πr(length-radius)1 + 2πr(length-radius)2 + 2πr(length-radius)3 … + 2πr(length-radius)n	6.72	0.33	6.796	0.566	12.0071
LSUCC0684	bacteria_4KeV_spot2_15KX_004.tiff	Spirillum	Spirillum	((2/3)πr3)x2 + πr2(length-radius)1 + πr2(length-radius)2 + πr2(length-radius)3 … πr2(length-radius)n	(2πr2)x2 + 2πr(length-radius)1 + 2πr(length-radius)2 + 2πr(length-radius)3 … + 2πr(length-radius)n	7.23	0.355	7.279	0.6635	10.9706
LSUCC0684	bacteria_4KeV_spot2_80KX_007.tiff	Spirillum	Spirillum	((2/3)πr3)x2 + πr2(length-radius)1 + πr2(length-radius)2 + πr2(length-radius)3 … πr2(length-radius)n	(2πr2)x2 + 2πr(length-radius)1 + 2πr(length-radius)2 + 2πr(length-radius)3 … + 2πr(length-radius)n	4.735	0.32	4.909	0.41	11.9732
LSUCC0684	bacteria_4KeV_spot2_35KX_024.tiff	Bacillus	Capsule	πr2((4/3)r + (length-radius))	2πr(2r + (legnth-radius))	3.82	0.36	4.524	0.395	11.4532
LSUCC0684	bacteria_4KeV_spot2_35KX_024.tiff	Spirillum	Spirillum	((2/3)πr3)x2 + πr2(length-radius)1 + πr2(length-radius)2 + πr2(length-radius)3 … πr2(length-radius)n	(2πr2)x2 + 2πr(length-radius)1 + 2πr(length-radius)2 + 2πr(length-radius)3 … + 2πr(length-radius)n	8.59	0.32	8.62	0.681	12.6579

## Sheet: LSUCC0719_Quantiles
LSUCC0719
Diameter (um)
	Mean	0.395
	Minimum	0.24
	Maximum	0.56
	25% Quantile	0.26
	Median	0.41
	75% Quantile	0.51
Length (um)
	Mean	2.03
	Minimum	0.55
	Maximum	3.83
	25% Quantile	1.35
	Median	2.04
	75% Quantile	2.79
Surface Area (um^2)
	Mean	2.939
	Minimum	0.684
	Maximum	5.54
	25% Quantile	2.078
	Median	2.978
	75% Quantile	3.702
Volume (um^3)
	Mean	0.294
	Minimum	0.0986
	Maximum	0.593
	25% Quantile	0.128
	Median	0.211
	75% Quantile	0.428
Surface Area : Volume (um^3)
	Mean	11.158
	Minimum	5.7
	Maximum	17.28
	25% Quantile	8.46
	Median	10.11
	75% Quantile	11.89

## Sheet: LSUCC0744_Quantiles
LSUCC0744
Diameter (um)
	Mean	0.457
	Minimum	0.29
	Maximum	0.8
	25% Quantile	0.345
	Median	0.38
	75% Quantile	0.462
Length (um)
	Mean	1.502
	Minimum	0.65
	Maximum	3.41
	25% Quantile	0.99
	Median	1.36
	75% Quantile	1.85
Surface Area (um^2)
	Mean	2.551
	Minimum	0.138
	Maximum	6.534
	25% Quantile	1.241
	Median	1.817
	75% Quantile	4.061
Volume (um^3)
	Mean	0.417
	Minimum	0.067
	Maximum	1.56
	25% Quantile	0.131
	Median	0.164
	75% Quantile	0.703
Surface Area : Volume (um^3)
	Mean	9.47
	Minimum	0.0885
	Maximum	14.338
	25% Quantile	6.417
	Median	10.392
	75% Quantile	12.44

## Sheet: LSUCC0684_Quantiles
LSUCC0684
Diameter (um)
	Mean	0.32
	Minimum	0.24
	Maximum	0.37
	25% Quantile	0.31
	Median	0.32
	75% Quantile	0.33
Length (um)
	Mean	5.91
	Minimum	1.85
	Maximum	11.32
	25% Quantile	3.06
	Median	4.65
	75% Quantile	6.85
Surface Area (um^2)
	Mean	5.1
	Minimum	1.56
	Maximum	13.2
	25% Quantile	2.69
	Median	4.87
	75% Quantile	6.92
Volume (um^3)
	Mean	0.43
	Minimum	0.11
	Maximum	1.21
	25% Quantile	0.21
	Median	0.4
	75% Quantile	0.54
Surface Area : Volume (um^3)
	Mean	12.26
	Minimum	4.37
	Maximum	16.59
	25% Quantile	11.36
	Median	12.71
	75% Quantile	13.26

## Sheet: Barlett_Test
Cell length
	Bartlett's K^2	df	p-value	data.name	Method
	35.3725	2	1.74091e-08	"Cell_length by Isolate"	"Bartlett test of homogeneity of variances"
Diameter
	Bartlett's K^2	df	p-value	data.name	Method
	35.4645	2	1.99063e-08	"Diameter by Isolate"	"Bartlett test of homogeneity of variances"
Surface area
	Bartlett's K^2	df	p-value	data.name	Method
	7.22616	2	0.0269687	"Surface_area by Isolate"	"Bartlett test of homogeneity of variances"
Volume
	Bartlett's K^2	df	p-value	data.name	Method
	12.696	2	0.00175027	"Volume by Isolate"	"Bartlett test of homogeneity of variances"
Surface area : Volume
	Bartlett's K^2	df	p-value	data.name	Method
	3.13032	2	0.209055	"SA.V by Isolate"	"Bartlett test of homogeneity of variances"

## Sheet: WelchANOVA_Test
Cell length
	F-statistic	num df	denom df	p.value	method	data.name
	14.0703	2	27.476	6.20465e-05	"One-way analysis of means (not assuming equal variances)"	"Cell_length and Isolate"
Diameter
	F-statistic	num df	denom df	p.value	method	data.name
	8.11918	2	20.3	0.00256269	"One-way analysis of means (not assuming equal variances)"	"Diameter and Isolate"
Surface area
	F-statistic	num df	denom df	p.value	method	data.name
	6.58512	2	48	0.00297046	"One-way analysis of means"	"Surface_area and Isolate"
Volume
	F-statistic	num df	denom df	p.value	method	data.name
	0.756715	2	48	0.47472	One-way analysis of means"	"Volume and Isolate"
Surface area : Volume
	F-statistic	num df	denom df	p.value	method	data.name
	3.30913	2	48	0.0450484	"One-way analysis of means"	"SA.V and Isolate"

## Sheet: Dunns_Test
Cell length
	.y.	group1	group2	n1	n2	statistic	p	p.adj	p.adj.signif
	Cell_length	LSUCC0719	LSUCC0744	13	18	-1.32649	0.184676	0.554029	ns
	Cell_length	LSUCC0719	LSUCC0684	13	20	3.12712	0.0017653	0.0052959	**
	Cell_length	LSUCC0744	LSUCC0684	18	20	4.91511	8.87312e-07	2.66193e-06	****
Diameter
	.y.	group1	group2	n1	n2	statistic	p	p.adj	p.adj.signif
	Diameter	LSUCC0719	LSUCC0744	13	18	0.9089	0.363403	1	ns
	Diameter	LSUCC0719	LSUCC0684	13	20	-2.3374	0.0194184	0.0582552	ns
	Diameter	LSUCC0744	LSUCC0684	18	20	-3.58132	0.000341864	0.00102559	**
Surface area
	.y.	group1	group2	n1	n2	statistic	p	p.adj	p.adj.signif
	Surface_area	LSUCC0719	LSUCC0744	13	18	-0.920902	0.357101	1	ns
	Surface_area	LSUCC0719	LSUCC0684	13	20	2.03193	0.0421611	0.126483	ns
	Surface_area	LSUCC0744	LSUCC0684	18	20	3.2598	0.00111492	0.00334475	**
Volume
	.y.	group1	group2	n1	n2	statistic	p	p.adj	p.adj.signif
	Volume	LSUCC0719	LSUCC0744	13	18	0.0620018	0.950561	1	ns
	Volume	LSUCC0719	LSUCC0684	13	20	1.53563	0.124628	0.373885	ns
	Volume	LSUCC0744	LSUCC0684	18	20	1.61444	0.106431	0.319294	ns
Surface area : Volume
	.y.	group1	group2	n1	n2	statistic	p	p.adj	p.adj.signif
	SA.V	LSUCC0719	LSUCC0744	13	18	-0.575761	0.564776	1	ns
	SA.V	LSUCC0719	LSUCC0684	13	20	1.67754	0.0934375	0.280312	ns
	SA.V	LSUCC0744	LSUCC0684	18	20	2.48453	0.0129722	0.0389166	*
