# Supplementary material for: Culture-supported ecophysiology of the SAR116 clade demonstrates metabolic and spatial niche partitioning
Source: ISME J. 2025 Jun 13;19(1):wraf124. doi: 10.1093/ismejo/wraf124 (PMC12262181; doi:10.1093/ismejo/wraf124)
Supplement: supplementary-material_wraf124 [file supplementary-material_wraf124.zip › TableS2_Sulfur_metabolism_wraf124.xlsx]

## Sheet: SoxA
Genome	Subclade	Gene_ID	Gene	PFAM_num	PFAM_ID	KO_num	KO	TIGRFAM_num	TIGRFAM
LSUCC0226	Ia.III	579	SoxA			K17222	soxA; L-cysteine S-thiosulfotransferase [EC:2.8.5.2]	TIGR04484	thiosulf_SoxA: sulfur oxidation c-type cytochrome SoxA
LSUCC0396	Ia.III	1583	SoxA			K17222	soxA; L-cysteine S-thiosulfotransferase [EC:2.8.5.2]	TIGR04484	thiosulf_SoxA: sulfur oxidation c-type cytochrome SoxA
LSUCC0744	Ia.III	1404	SoxA			K17222	soxA; L-cysteine S-thiosulfotransferase [EC:2.8.5.2]	TIGR04484	thiosulf_SoxA: sulfur oxidation c-type cytochrome SoxA
LSUCC0744	Ia.III	1987	SoxA			K17222	soxA; L-cysteine S-thiosulfotransferase [EC:2.8.5.2]	TIGR04484	thiosulf_SoxA: sulfur oxidation c-type cytochrome SoxA
OceanDNA_b26229	Ia.III	185	SoxA			K17222	soxA; L-cysteine S-thiosulfotransferase [EC:2.8.5.2]	TIGR04484	thiosulf_SoxA: sulfur oxidation c-type cytochrome SoxA
OceanDNA_b26230	Ia.III	239	SoxA			K17222	soxA; L-cysteine S-thiosulfotransferase [EC:2.8.5.2]	TIGR04484	thiosulf_SoxA: sulfur oxidation c-type cytochrome SoxA
OceanDNA_b26232	Ia.III	203	SoxA			K17222	soxA; L-cysteine S-thiosulfotransferase [EC:2.8.5.2]	TIGR04484	thiosulf_SoxA: sulfur oxidation c-type cytochrome SoxA
OceanDNA_b26233	Ia.III	974	SoxA			K17222	soxA; L-cysteine S-thiosulfotransferase [EC:2.8.5.2]	TIGR04484	thiosulf_SoxA: sulfur oxidation c-type cytochrome SoxA
OceanDNA_b26235	Ia.III	703	SoxA			K17222	soxA; L-cysteine S-thiosulfotransferase [EC:2.8.5.2]	TIGR04484	thiosulf_SoxA: sulfur oxidation c-type cytochrome SoxA
OceanDNA_b26237	Ia.III	1482	SoxA			K17222	soxA; L-cysteine S-thiosulfotransferase [EC:2.8.5.2]	TIGR04484	thiosulf_SoxA: sulfur oxidation c-type cytochrome SoxA
OceanDNA_b26238	Ia.III	79	SoxA			K17222	soxA; L-cysteine S-thiosulfotransferase [EC:2.8.5.2]	TIGR04484	thiosulf_SoxA: sulfur oxidation c-type cytochrome SoxA
OceanDNA_b26240	Ia.III	662	SoxA			K17222	soxA; L-cysteine S-thiosulfotransferase [EC:2.8.5.2]	TIGR04484	thiosulf_SoxA: sulfur oxidation c-type cytochrome SoxA
OceanDNA_b26246	Ia.III	774	SoxA			K17222	soxA; L-cysteine S-thiosulfotransferase [EC:2.8.5.2]	TIGR04484	thiosulf_SoxA: sulfur oxidation c-type cytochrome SoxA
OceanDNA_b26373	Ib.IV	1112	SoxA			K17222	soxA; L-cysteine S-thiosulfotransferase [EC:2.8.5.2]	TIGR04484	thiosulf_SoxA: sulfur oxidation c-type cytochrome SoxA
OceanDNA_b26374	Ib.IV	777	SoxA			K17222	soxA; L-cysteine S-thiosulfotransferase [EC:2.8.5.2]	TIGR04484	thiosulf_SoxA: sulfur oxidation c-type cytochrome SoxA
OceanDNA_b26375	Ib.IV	570	SoxA			K17222	soxA; L-cysteine S-thiosulfotransferase [EC:2.8.5.2]	TIGR04484	thiosulf_SoxA: sulfur oxidation c-type cytochrome SoxA
OceanDNA_b30733	NA	1537	SoxA			K17222	soxA; L-cysteine S-thiosulfotransferase [EC:2.8.5.2]	TIGR04484	thiosulf_SoxA: sulfur oxidation c-type cytochrome SoxA
OceanDNA_b30734	NA	611	SoxA			K17222	soxA; L-cysteine S-thiosulfotransferase [EC:2.8.5.2]	TIGR04484	thiosulf_SoxA: sulfur oxidation c-type cytochrome SoxA
UBA3439	Ia.III	938	SoxA			K17222	soxA; L-cysteine S-thiosulfotransferase [EC:2.8.5.2]	TIGR04484	thiosulf_SoxA: sulfur oxidation c-type cytochrome SoxA

## Sheet: SoxX
Genome	Subclade	Gene_ID	Gene	PFAM_num	PFAM_ID	KO_num	KO	TIGRFAM_num	TIGRFAM
LSUCC0226	Ia.III	576	SoxX	PF00034	Cytochrome c	K17223	soxX; L-cysteine S-thiosulfotransferase [EC:2.8.5.2]	TIGR04485	thiosulf_SoxX: sulfur oxidation c-type cytochrome SoxX
LSUCC0396	Ia.III	1580	SoxX	PF00034	Cytochrome c	K17223	soxX; L-cysteine S-thiosulfotransferase [EC:2.8.5.2]	TIGR04485	thiosulf_SoxX: sulfur oxidation c-type cytochrome SoxX
LSUCC0744	Ia.III	1401	SoxX	PF00034	Cytochrome c	K17223	soxX; L-cysteine S-thiosulfotransferase [EC:2.8.5.2]	TIGR04485	thiosulf_SoxX: sulfur oxidation c-type cytochrome SoxX
LSUCC0744	Ia.III	1986	SoxX	PF00034	Cytochrome c	K17223	soxX; L-cysteine S-thiosulfotransferase [EC:2.8.5.2]	TIGR04485	thiosulf_SoxX: sulfur oxidation c-type cytochrome SoxX
OceanDNA_b26229	Ia.III	188	SoxX	PF00034	Cytochrome c	K17223	soxX; L-cysteine S-thiosulfotransferase [EC:2.8.5.2]	TIGR04485	thiosulf_SoxX: sulfur oxidation c-type cytochrome SoxX
OceanDNA_b26230	Ia.III	236	SoxX	PF00034	Cytochrome c	K17223	soxX; L-cysteine S-thiosulfotransferase [EC:2.8.5.2]	TIGR04485	thiosulf_SoxX: sulfur oxidation c-type cytochrome SoxX
OceanDNA_b26232	Ia.III	200	SoxX	PF00034	Cytochrome c	K17223	soxX; L-cysteine S-thiosulfotransferase [EC:2.8.5.2]	TIGR04485	thiosulf_SoxX: sulfur oxidation c-type cytochrome SoxX
OceanDNA_b26233	Ia.III	971	SoxX	PF00034	Cytochrome c	K17223	soxX; L-cysteine S-thiosulfotransferase [EC:2.8.5.2]	TIGR04485	thiosulf_SoxX: sulfur oxidation c-type cytochrome SoxX
OceanDNA_b26235	Ia.III	700	SoxX	PF00034	Cytochrome c	K17223	soxX; L-cysteine S-thiosulfotransferase [EC:2.8.5.2]	TIGR04485	thiosulf_SoxX: sulfur oxidation c-type cytochrome SoxX
OceanDNA_b26238	Ia.III	76	SoxX	PF00034	Cytochrome c	K17223	soxX; L-cysteine S-thiosulfotransferase [EC:2.8.5.2]	TIGR04485	thiosulf_SoxX: sulfur oxidation c-type cytochrome SoxX
OceanDNA_b26246	Ia.III	777	SoxX	PF00034	Cytochrome c	K17223	soxX; L-cysteine S-thiosulfotransferase [EC:2.8.5.2]	TIGR04485	thiosulf_SoxX: sulfur oxidation c-type cytochrome SoxX
OceanDNA_b26373	Ib.IV	1115	SoxX	PF00034	Cytochrome c	K17223	soxX; L-cysteine S-thiosulfotransferase [EC:2.8.5.2]	TIGR04485	thiosulf_SoxX: sulfur oxidation c-type cytochrome SoxX
OceanDNA_b26374	Ib.IV	774	SoxX	PF00034	Cytochrome c	K17223	soxX; L-cysteine S-thiosulfotransferase [EC:2.8.5.2]	TIGR04485	thiosulf_SoxX: sulfur oxidation c-type cytochrome SoxX
OceanDNA_b26375	Ib.IV	573	SoxX	PF00034	Cytochrome c	K17223	soxX; L-cysteine S-thiosulfotransferase [EC:2.8.5.2]	TIGR04485	thiosulf_SoxX: sulfur oxidation c-type cytochrome SoxX
OceanDNA_b30733	NA	1534	SoxX	PF00034	Cytochrome c	K17223	soxX; L-cysteine S-thiosulfotransferase [EC:2.8.5.2]	TIGR04485	thiosulf_SoxX: sulfur oxidation c-type cytochrome SoxX
OceanDNA_b30734	NA	608	SoxX	PF00034	Cytochrome c	K17223	soxX; L-cysteine S-thiosulfotransferase [EC:2.8.5.2]	TIGR04485	thiosulf_SoxX: sulfur oxidation c-type cytochrome SoxX
UBA3439	Ia.III	935	SoxX	PF00034	Cytochrome c	K17223	soxX; L-cysteine S-thiosulfotransferase [EC:2.8.5.2]	TIGR04485	thiosulf_SoxX: sulfur oxidation c-type cytochrome SoxX

## Sheet: SoxY
Genome	Subclade	Gene_ID	Gene	PFAM_num	PFAM_ID	KO_num	KO	TIGRFAM_num	TIGRFAM
AG_321_A13	IIa.II	1311	SoxY	PF13501	Sulfur oxidation protein SoxY	K17226	soxY; sulfur-oxidizing protein SoxY	TIGR04488	SoxY_true_GGCGG: thiosulfate oxidation carrier protein SoxY
AG_321_K23	IIa.I	354	SoxY	PF13501	Sulfur oxidation protein SoxY	K17226	soxY; sulfur-oxidizing protein SoxY	TIGR04488	SoxY_true_GGCGG: thiosulfate oxidation carrier protein SoxY
AG_325_F22	IIa.II	461	SoxY	PF13501	Sulfur oxidation protein SoxY	K17226	soxY; sulfur-oxidizing protein SoxY	TIGR04488	SoxY_true_GGCGG: thiosulfate oxidation carrier protein SoxY
AG_325_I21	Ia.III	1010	SoxY	PF13501	Sulfur oxidation protein SoxY	K17226	soxY; sulfur-oxidizing protein SoxY	TIGR04488	SoxY_true_GGCGG: thiosulfate oxidation carrier protein SoxY
AG_325_O10	IIa.II	241	SoxY	PF13501	Sulfur oxidation protein SoxY	K17226	soxY; sulfur-oxidizing protein SoxY	TIGR04488	SoxY_true_GGCGG: thiosulfate oxidation carrier protein SoxY
AG_335_B03	IIa.II	1193	SoxY	PF13501	Sulfur oxidation protein SoxY	K17226	soxY; sulfur-oxidizing protein SoxY	TIGR04488	SoxY_true_GGCGG: thiosulfate oxidation carrier protein SoxY
AG_335_N04	IIa.II	986	SoxY	PF13501	Sulfur oxidation protein SoxY	K17226	soxY; sulfur-oxidizing protein SoxY	TIGR04488	SoxY_true_GGCGG: thiosulfate oxidation carrier protein SoxY
AG_337_N21	IIa.II	1855	SoxY	PF13501	Sulfur oxidation protein SoxY	K17226	soxY; sulfur-oxidizing protein SoxY	TIGR04488	SoxY_true_GGCGG: thiosulfate oxidation carrier protein SoxY
AG_390_E03	Ia.III	527	SoxY	PF13501	Sulfur oxidation protein SoxY	K17226	soxY; sulfur-oxidizing protein SoxY	TIGR04488	SoxY_true_GGCGG: thiosulfate oxidation carrier protein SoxY
AG_390_L20	IIa.II	944	SoxY	PF13501	Sulfur oxidation protein SoxY	K17226	soxY; sulfur-oxidizing protein SoxY	TIGR04488	SoxY_true_GGCGG: thiosulfate oxidation carrier protein SoxY
AG_390_M08	IIa.I	1253	SoxY	PF13501	Sulfur oxidation protein SoxY	K17226	soxY; sulfur-oxidizing protein SoxY	TIGR04488	SoxY_true_GGCGG: thiosulfate oxidation carrier protein SoxY
AG_390_P06	Ia.III	756	SoxY	PF13501	Sulfur oxidation protein SoxY	K17226	soxY; sulfur-oxidizing protein SoxY	TIGR04488	SoxY_true_GGCGG: thiosulfate oxidation carrier protein SoxY
AG_422_K21	Ib.III	448	SoxY	PF13501	Sulfur oxidation protein SoxY	K17226	soxY; sulfur-oxidizing protein SoxY	TIGR04488	SoxY_true_GGCGG: thiosulfate oxidation carrier protein SoxY
AG_426_A06	IIb.II	944	SoxY	PF13501	Sulfur oxidation protein SoxY	K17226	soxY; sulfur-oxidizing protein SoxY	TIGR04488	SoxY_true_GGCGG: thiosulfate oxidation carrier protein SoxY
AG_426_B08	IIb.II	1512	SoxY	PF13501	Sulfur oxidation protein SoxY	K17226	soxY; sulfur-oxidizing protein SoxY	TIGR04488	SoxY_true_GGCGG: thiosulfate oxidation carrier protein SoxY
AG_426_I14	IIb.II	1483	SoxY	PF13501	Sulfur oxidation protein SoxY	K17226	soxY; sulfur-oxidizing protein SoxY	TIGR04488	SoxY_true_GGCGG: thiosulfate oxidation carrier protein SoxY
AG_447_A06	Ia.III	1754	SoxY	PF13501	Sulfur oxidation protein SoxY	K17226	soxY; sulfur-oxidizing protein SoxY	TIGR04488	SoxY_true_GGCGG: thiosulfate oxidation carrier protein SoxY
AG_453_I20	IIa.I	1081	SoxY	PF13501	Sulfur oxidation protein SoxY	K17226	soxY; sulfur-oxidizing protein SoxY	TIGR04488	SoxY_true_GGCGG: thiosulfate oxidation carrier protein SoxY
AG_891_J10	IIa.II	877	SoxY	PF13501	Sulfur oxidation protein SoxY	K17226	soxY; sulfur-oxidizing protein SoxY	TIGR04488	SoxY_true_GGCGG: thiosulfate oxidation carrier protein SoxY
AG_891_N20	IIb.II	821	SoxY	PF13501	Sulfur oxidation protein SoxY	K17226	soxY; sulfur-oxidizing protein SoxY	TIGR04488	SoxY_true_GGCGG: thiosulfate oxidation carrier protein SoxY
AG_892_I13	IIa.I	1472	SoxY	PF13501	Sulfur oxidation protein SoxY	K17226	soxY; sulfur-oxidizing protein SoxY	TIGR04488	SoxY_true_GGCGG: thiosulfate oxidation carrier protein SoxY
AG_892_O07	IIa.I	692	SoxY	PF13501	Sulfur oxidation protein SoxY	K17226	soxY; sulfur-oxidizing protein SoxY	TIGR04488	SoxY_true_GGCGG: thiosulfate oxidation carrier protein SoxY
AG_893_L10	IIa.II	605	SoxY	PF13501	Sulfur oxidation protein SoxY	K17226	soxY; sulfur-oxidizing protein SoxY	TIGR04488	SoxY_true_GGCGG: thiosulfate oxidation carrier protein SoxY
AG_893_M18	Ia.IV	631	SoxY	PF13501	Sulfur oxidation protein SoxY	K17226	soxY; sulfur-oxidizing protein SoxY	TIGR04488	SoxY_true_GGCGG: thiosulfate oxidation carrier protein SoxY
AG_893_P05	IIa.I	132	SoxY	PF13501	Sulfur oxidation protein SoxY	K17226	soxY; sulfur-oxidizing protein SoxY	TIGR04488	SoxY_true_GGCGG: thiosulfate oxidation carrier protein SoxY
AG_894_A16	IIa.I	901	SoxY	PF13501	Sulfur oxidation protein SoxY	K17226	soxY; sulfur-oxidizing protein SoxY	TIGR04488	SoxY_true_GGCGG: thiosulfate oxidation carrier protein SoxY
AG_894_L03	Ib.I	503	SoxY	PF13501	Sulfur oxidation protein SoxY	K17226	soxY; sulfur-oxidizing protein SoxY	TIGR04488	SoxY_true_GGCGG: thiosulfate oxidation carrier protein SoxY
AG_895_J18	IIb.II	1080	SoxY	PF13501	Sulfur oxidation protein SoxY	K17226	soxY; sulfur-oxidizing protein SoxY	TIGR04488	SoxY_true_GGCGG: thiosulfate oxidation carrier protein SoxY
AG_897_B18	IIa.I	1157	SoxY	PF13501	Sulfur oxidation protein SoxY	K17226	soxY; sulfur-oxidizing protein SoxY	TIGR04488	SoxY_true_GGCGG: thiosulfate oxidation carrier protein SoxY
AG_899_E11	IIa.I	247	SoxY	PF13501	Sulfur oxidation protein SoxY	K17226	soxY; sulfur-oxidizing protein SoxY	TIGR04488	SoxY_true_GGCGG: thiosulfate oxidation carrier protein SoxY
AG_899_J15	IIc	496	SoxY	PF13501	Sulfur oxidation protein SoxY	K17226	soxY; sulfur-oxidizing protein SoxY	TIGR04488	SoxY_true_GGCGG: thiosulfate oxidation carrier protein SoxY
AG_899_O20	IIa.I	510	SoxY	PF13501	Sulfur oxidation protein SoxY	K17226	soxY; sulfur-oxidizing protein SoxY	TIGR04488	SoxY_true_GGCGG: thiosulfate oxidation carrier protein SoxY
AG_901_J20	Ia.IV	886	SoxY	PF13501	Sulfur oxidation protein SoxY	K17226	soxY; sulfur-oxidizing protein SoxY	TIGR04488	SoxY_true_GGCGG: thiosulfate oxidation carrier protein SoxY
AG_911_J10	IIa.I	582	SoxY	PF13501	Sulfur oxidation protein SoxY	K17226	soxY; sulfur-oxidizing protein SoxY	TIGR04488	SoxY_true_GGCGG: thiosulfate oxidation carrier protein SoxY
AG_911_J17	Ia.IV	714	SoxY	PF13501	Sulfur oxidation protein SoxY	K17226	soxY; sulfur-oxidizing protein SoxY	TIGR04488	SoxY_true_GGCGG: thiosulfate oxidation carrier protein SoxY
AG_914_E17	IIb.II	1421	SoxY	PF13501	Sulfur oxidation protein SoxY	K17226	soxY; sulfur-oxidizing protein SoxY	TIGR04488	SoxY_true_GGCGG: thiosulfate oxidation carrier protein SoxY
AG_915_B22	IIa.I	924	SoxY	PF13501	Sulfur oxidation protein SoxY	K17226	soxY; sulfur-oxidizing protein SoxY	TIGR04488	SoxY_true_GGCGG: thiosulfate oxidation carrier protein SoxY
AG_915_E09	IIa.I	429	SoxY	PF13501	Sulfur oxidation protein SoxY	K17226	soxY; sulfur-oxidizing protein SoxY	TIGR04488	SoxY_true_GGCGG: thiosulfate oxidation carrier protein SoxY
AG_915_M14	IIa.I	1401	SoxY	PF13501	Sulfur oxidation protein SoxY	K17226	soxY; sulfur-oxidizing protein SoxY	TIGR04488	SoxY_true_GGCGG: thiosulfate oxidation carrier protein SoxY
AG_916_C06	Ia.IV	324	SoxY	PF13501	Sulfur oxidation protein SoxY	K17226	soxY; sulfur-oxidizing protein SoxY	TIGR04488	SoxY_true_GGCGG: thiosulfate oxidation carrier protein SoxY
AG_919_E16	IIb.II	3	SoxY	PF13501	Sulfur oxidation protein SoxY	K17226	soxY; sulfur-oxidizing protein SoxY	TIGR04488	SoxY_true_GGCGG: thiosulfate oxidation carrier protein SoxY
AG_919_I05	IIb.II	229	SoxY	PF13501	Sulfur oxidation protein SoxY	K17226	soxY; sulfur-oxidizing protein SoxY	TIGR04488	SoxY_true_GGCGG: thiosulfate oxidation carrier protein SoxY
AG_920_B04	IIb.II	626	SoxY	PF13501	Sulfur oxidation protein SoxY	K17226	soxY; sulfur-oxidizing protein SoxY	TIGR04488	SoxY_true_GGCGG: thiosulfate oxidation carrier protein SoxY
AH_287_L13	IIa.I	1583	SoxY	PF13501	Sulfur oxidation protein SoxY	K17226	soxY; sulfur-oxidizing protein SoxY	TIGR04488	SoxY_true_GGCGG: thiosulfate oxidation carrier protein SoxY
ANEMAG00001	IIb.II	1842	SoxY	PF13501	Sulfur oxidation protein SoxY	K17226	soxY; sulfur-oxidizing protein SoxY	TIGR04488	SoxY_true_GGCGG: thiosulfate oxidation carrier protein SoxY
LSUCC0226	Ia.III	577	SoxY	PF13501	Sulfur oxidation protein SoxY	K17226	soxY; sulfur-oxidizing protein SoxY	TIGR04488	SoxY_true_GGCGG: thiosulfate oxidation carrier protein SoxY
LSUCC0396	Ia.III	1581	SoxY	PF13501	Sulfur oxidation protein SoxY	K17226	soxY; sulfur-oxidizing protein SoxY	TIGR04488	SoxY_true_GGCGG: thiosulfate oxidation carrier protein SoxY
LSUCC0744	Ia.III	1402	SoxY	PF13501	Sulfur oxidation protein SoxY	K17226	soxY; sulfur-oxidizing protein SoxY	TIGR04488	SoxY_true_GGCGG: thiosulfate oxidation carrier protein SoxY
OceanDNA_b26149	Ib.IV	1839	SoxY	PF13501	Sulfur oxidation protein SoxY	K17226	soxY; sulfur-oxidizing protein SoxY	TIGR04488	SoxY_true_GGCGG: thiosulfate oxidation carrier protein SoxY
OceanDNA_b26150	Ib.IV	1935	SoxY	PF13501	Sulfur oxidation protein SoxY	K17226	soxY; sulfur-oxidizing protein SoxY	TIGR04488	SoxY_true_GGCGG: thiosulfate oxidation carrier protein SoxY
OceanDNA_b26150	Ib.IV	2113	SoxY	PF13501	Sulfur oxidation protein SoxY	K17226	soxY; sulfur-oxidizing protein SoxY	TIGR04488	SoxY_true_GGCGG: thiosulfate oxidation carrier protein SoxY
OceanDNA_b26167	Ib.I	1490	SoxY	PF13501	Sulfur oxidation protein SoxY	K17226	soxY; sulfur-oxidizing protein SoxY	TIGR04488	SoxY_true_GGCGG: thiosulfate oxidation carrier protein SoxY
OceanDNA_b26169	Ib.I	1285	SoxY	PF13501	Sulfur oxidation protein SoxY	K17226	soxY; sulfur-oxidizing protein SoxY	TIGR04488	SoxY_true_GGCGG: thiosulfate oxidation carrier protein SoxY
OceanDNA_b26226	Ia.III	270	SoxY	PF13501	Sulfur oxidation protein SoxY	K17226	soxY; sulfur-oxidizing protein SoxY	TIGR04488	SoxY_true_GGCGG: thiosulfate oxidation carrier protein SoxY
OceanDNA_b26229	Ia.III	187	SoxY	PF13501	Sulfur oxidation protein SoxY	K17226	soxY; sulfur-oxidizing protein SoxY	TIGR04488	SoxY_true_GGCGG: thiosulfate oxidation carrier protein SoxY
OceanDNA_b26230	Ia.III	237	SoxY	PF13501	Sulfur oxidation protein SoxY	K17226	soxY; sulfur-oxidizing protein SoxY	TIGR04488	SoxY_true_GGCGG: thiosulfate oxidation carrier protein SoxY
OceanDNA_b26232	Ia.III	201	SoxY	PF13501	Sulfur oxidation protein SoxY	K17226	soxY; sulfur-oxidizing protein SoxY	TIGR04488	SoxY_true_GGCGG: thiosulfate oxidation carrier protein SoxY
OceanDNA_b26233	Ia.III	972	SoxY	PF13501	Sulfur oxidation protein SoxY	K17226	soxY; sulfur-oxidizing protein SoxY	TIGR04488	SoxY_true_GGCGG: thiosulfate oxidation carrier protein SoxY
OceanDNA_b26235	Ia.III	701	SoxY	PF13501	Sulfur oxidation protein SoxY	K17226	soxY; sulfur-oxidizing protein SoxY	TIGR04488	SoxY_true_GGCGG: thiosulfate oxidation carrier protein SoxY
OceanDNA_b26238	Ia.III	77	SoxY	PF13501	Sulfur oxidation protein SoxY	K17226	soxY; sulfur-oxidizing protein SoxY	TIGR04488	SoxY_true_GGCGG: thiosulfate oxidation carrier protein SoxY
OceanDNA_b26240	Ia.III	664	SoxY	PF13501	Sulfur oxidation protein SoxY	K17226	soxY; sulfur-oxidizing protein SoxY	TIGR04488	SoxY_true_GGCGG: thiosulfate oxidation carrier protein SoxY
OceanDNA_b26246	Ia.III	776	SoxY	PF13501	Sulfur oxidation protein SoxY	K17226	soxY; sulfur-oxidizing protein SoxY	TIGR04488	SoxY_true_GGCGG: thiosulfate oxidation carrier protein SoxY
OceanDNA_b26362	Ib.IV	820	SoxY	PF13501	Sulfur oxidation protein SoxY	K17226	soxY; sulfur-oxidizing protein SoxY	TIGR04488	SoxY_true_GGCGG: thiosulfate oxidation carrier protein SoxY
OceanDNA_b26363	Ib.IV	394	SoxY	PF13501	Sulfur oxidation protein SoxY	K17226	soxY; sulfur-oxidizing protein SoxY	TIGR04488	SoxY_true_GGCGG: thiosulfate oxidation carrier protein SoxY
OceanDNA_b26373	Ib.IV	1901	SoxY	PF13501	Sulfur oxidation protein SoxY	K17226	soxY; sulfur-oxidizing protein SoxY	TIGR04488	SoxY_true_GGCGG: thiosulfate oxidation carrier protein SoxY
OceanDNA_b26373	Ib.IV	1114	SoxY	PF13501	Sulfur oxidation protein SoxY	K17226	soxY; sulfur-oxidizing protein SoxY	TIGR04488	SoxY_true_GGCGG: thiosulfate oxidation carrier protein SoxY
OceanDNA_b26374	Ib.IV	775	SoxY	PF13501	Sulfur oxidation protein SoxY	K17226	soxY; sulfur-oxidizing protein SoxY	TIGR04488	SoxY_true_GGCGG: thiosulfate oxidation carrier protein SoxY
OceanDNA_b26375	Ib.IV	572	SoxY	PF13501	Sulfur oxidation protein SoxY	K17226	soxY; sulfur-oxidizing protein SoxY	TIGR04488	SoxY_true_GGCGG: thiosulfate oxidation carrier protein SoxY
OceanDNA_b26418	Ia.I	1107	SoxY	PF13501	Sulfur oxidation protein SoxY	K17226	soxY; sulfur-oxidizing protein SoxY	TIGR04488	SoxY_true_GGCGG: thiosulfate oxidation carrier protein SoxY
OceanDNA_b26428	Ia.I	1308	SoxY	PF13501	Sulfur oxidation protein SoxY	K17226	soxY; sulfur-oxidizing protein SoxY	TIGR04488	SoxY_true_GGCGG: thiosulfate oxidation carrier protein SoxY
OceanDNA_b26446	Ia.I	2191	SoxY	PF13501	Sulfur oxidation protein SoxY	K17226	soxY; sulfur-oxidizing protein SoxY	TIGR04488	SoxY_true_GGCGG: thiosulfate oxidation carrier protein SoxY
OceanDNA_b26534	Ia.II	2171	SoxY	PF13501	Sulfur oxidation protein SoxY	K17226	soxY; sulfur-oxidizing protein SoxY	TIGR04488	SoxY_true_GGCGG: thiosulfate oxidation carrier protein SoxY
OceanDNA_b26567	Ia.II	1947	SoxY	PF13501	Sulfur oxidation protein SoxY	K17226	soxY; sulfur-oxidizing protein SoxY	TIGR04488	SoxY_true_GGCGG: thiosulfate oxidation carrier protein SoxY
OceanDNA_b30733	NA	1535	SoxY	PF13501	Sulfur oxidation protein SoxY	K17226	soxY; sulfur-oxidizing protein SoxY	TIGR04488	SoxY_true_GGCGG: thiosulfate oxidation carrier protein SoxY
OceanDNA_b30734	NA	609	SoxY	PF13501	Sulfur oxidation protein SoxY	K17226	soxY; sulfur-oxidizing protein SoxY	TIGR04488	SoxY_true_GGCGG: thiosulfate oxidation carrier protein SoxY
PSWMAG00077	Ib.I	736	SoxY	PF13501	Sulfur oxidation protein SoxY	K17226	soxY; sulfur-oxidizing protein SoxY	TIGR04488	SoxY_true_GGCGG: thiosulfate oxidation carrier protein SoxY
UBA3439	Ia.III	936	SoxY	PF13501	Sulfur oxidation protein SoxY	K17226	soxY; sulfur-oxidizing protein SoxY	TIGR04488	SoxY_true_GGCGG: thiosulfate oxidation carrier protein SoxY

## Sheet: SoxZ
Genome	Subclade	Gene_ID	Gene	PFAM_num	PFAM_ID	KO_num	KO	TIGRFAM_num	TIGRFAM
AG_321_A13	IIa.II	1312	SoxZ	PF08770	Sulphur oxidation protein SoxZ	K17227	soxZ; sulfur-oxidizing protein SoxZ	TIGR04490	SoxZ_true: thiosulfate oxidation carrier complex protein SoxZ
AG_321_K23	IIa.I	353	SoxZ	PF08770	Sulphur oxidation protein SoxZ	K17227	soxZ; sulfur-oxidizing protein SoxZ	TIGR04490	SoxZ_true: thiosulfate oxidation carrier complex protein SoxZ
AG_325_F22	IIa.II	460	SoxZ	PF08770	Sulphur oxidation protein SoxZ	K17227	soxZ; sulfur-oxidizing protein SoxZ	TIGR04490	SoxZ_true: thiosulfate oxidation carrier complex protein SoxZ
AG_325_I21	Ia.III	1009	SoxZ	PF08770	Sulphur oxidation protein SoxZ	K17227	soxZ; sulfur-oxidizing protein SoxZ	TIGR04490	SoxZ_true: thiosulfate oxidation carrier complex protein SoxZ
AG_325_O10	IIa.II	240	SoxZ	PF08770	Sulphur oxidation protein SoxZ	K17227	soxZ; sulfur-oxidizing protein SoxZ	TIGR04490	SoxZ_true: thiosulfate oxidation carrier complex protein SoxZ
AG_335_B03	IIa.II	1194	SoxZ	PF08770	Sulphur oxidation protein SoxZ	K17227	soxZ; sulfur-oxidizing protein SoxZ	TIGR04490	SoxZ_true: thiosulfate oxidation carrier complex protein SoxZ
AG_335_N04	IIa.II	985	SoxZ	PF08770	Sulphur oxidation protein SoxZ	K17227	soxZ; sulfur-oxidizing protein SoxZ	TIGR04490	SoxZ_true: thiosulfate oxidation carrier complex protein SoxZ
AG_337_N21	IIa.II	1856	SoxZ	PF08770	Sulphur oxidation protein SoxZ	K17227	soxZ; sulfur-oxidizing protein SoxZ	TIGR04490	SoxZ_true: thiosulfate oxidation carrier complex protein SoxZ
AG_390_E03	Ia.III	528	SoxZ	PF08770	Sulphur oxidation protein SoxZ	K17227	soxZ; sulfur-oxidizing protein SoxZ	TIGR04490	SoxZ_true: thiosulfate oxidation carrier complex protein SoxZ
AG_390_L20	IIa.II	943	SoxZ	PF08770	Sulphur oxidation protein SoxZ	K17227	soxZ; sulfur-oxidizing protein SoxZ	TIGR04490	SoxZ_true: thiosulfate oxidation carrier complex protein SoxZ
AG_390_M08	IIa.I	1254	SoxZ	PF08770	Sulphur oxidation protein SoxZ	K17227	soxZ; sulfur-oxidizing protein SoxZ	TIGR04490	SoxZ_true: thiosulfate oxidation carrier complex protein SoxZ
AG_390_P06	Ia.III	757	SoxZ	PF08770	Sulphur oxidation protein SoxZ	K17227	soxZ; sulfur-oxidizing protein SoxZ	TIGR04490	SoxZ_true: thiosulfate oxidation carrier complex protein SoxZ
AG_422_K21	Ib.III	449	SoxZ	PF08770	Sulphur oxidation protein SoxZ	K17227	soxZ; sulfur-oxidizing protein SoxZ	TIGR04490	SoxZ_true: thiosulfate oxidation carrier complex protein SoxZ
AG_426_A06	IIb.II	943	SoxZ	PF08770	Sulphur oxidation protein SoxZ	K17227	soxZ; sulfur-oxidizing protein SoxZ	TIGR04490	SoxZ_true: thiosulfate oxidation carrier complex protein SoxZ
AG_426_B08	IIb.II	1511	SoxZ	PF08770	Sulphur oxidation protein SoxZ	K17227	soxZ; sulfur-oxidizing protein SoxZ	TIGR04490	SoxZ_true: thiosulfate oxidation carrier complex protein SoxZ
AG_426_I14	IIb.II	1482	SoxZ	PF08770	Sulphur oxidation protein SoxZ	K17227	soxZ; sulfur-oxidizing protein SoxZ	TIGR04490	SoxZ_true: thiosulfate oxidation carrier complex protein SoxZ
AG_447_A06	Ia.III	1755	SoxZ	PF08770	Sulphur oxidation protein SoxZ	K17227	soxZ; sulfur-oxidizing protein SoxZ	TIGR04490	SoxZ_true: thiosulfate oxidation carrier complex protein SoxZ
AG_453_I20	IIa.I	1082	SoxZ	PF08770	Sulphur oxidation protein SoxZ	K17227	soxZ; sulfur-oxidizing protein SoxZ	TIGR04490	SoxZ_true: thiosulfate oxidation carrier complex protein SoxZ
AG_891_J10	IIa.II	876	SoxZ	PF08770	Sulphur oxidation protein SoxZ	K17227	soxZ; sulfur-oxidizing protein SoxZ	TIGR04490	SoxZ_true: thiosulfate oxidation carrier complex protein SoxZ
AG_891_N20	IIb.II	822	SoxZ	PF08770	Sulphur oxidation protein SoxZ	K17227	soxZ; sulfur-oxidizing protein SoxZ	TIGR04490	SoxZ_true: thiosulfate oxidation carrier complex protein SoxZ
AG_892_I13	IIa.I	1471	SoxZ	PF08770	Sulphur oxidation protein SoxZ	K17227	soxZ; sulfur-oxidizing protein SoxZ	TIGR04490	SoxZ_true: thiosulfate oxidation carrier complex protein SoxZ
AG_892_O07	IIa.I	691	SoxZ	PF08770	Sulphur oxidation protein SoxZ	K17227	soxZ; sulfur-oxidizing protein SoxZ	TIGR04490	SoxZ_true: thiosulfate oxidation carrier complex protein SoxZ
AG_893_L10	IIa.II	606	SoxZ	PF08770	Sulphur oxidation protein SoxZ	K17227	soxZ; sulfur-oxidizing protein SoxZ	TIGR04490	SoxZ_true: thiosulfate oxidation carrier complex protein SoxZ
AG_893_M18	Ia.IV	632	SoxZ	PF08770	Sulphur oxidation protein SoxZ	K17227	soxZ; sulfur-oxidizing protein SoxZ	TIGR04490	SoxZ_true: thiosulfate oxidation carrier complex protein SoxZ
AG_893_P05	IIa.I	131	SoxZ	PF08770	Sulphur oxidation protein SoxZ	K17227	soxZ; sulfur-oxidizing protein SoxZ	TIGR04490	SoxZ_true: thiosulfate oxidation carrier complex protein SoxZ
AG_894_A16	IIa.I	902	SoxZ	PF08770	Sulphur oxidation protein SoxZ	K17227	soxZ; sulfur-oxidizing protein SoxZ	TIGR04490	SoxZ_true: thiosulfate oxidation carrier complex protein SoxZ
AG_894_L03	Ib.I	504	SoxZ	PF08770	Sulphur oxidation protein SoxZ	K17227	soxZ; sulfur-oxidizing protein SoxZ	TIGR04490	SoxZ_true: thiosulfate oxidation carrier complex protein SoxZ
AG_895_J18	IIb.II	1081	SoxZ	PF08770	Sulphur oxidation protein SoxZ	K17227	soxZ; sulfur-oxidizing protein SoxZ	TIGR04490	SoxZ_true: thiosulfate oxidation carrier complex protein SoxZ
AG_897_B18	IIa.I	1158	SoxZ	PF08770	Sulphur oxidation protein SoxZ	K17227	soxZ; sulfur-oxidizing protein SoxZ	TIGR04490	SoxZ_true: thiosulfate oxidation carrier complex protein SoxZ
AG_899_E11	IIa.I	248	SoxZ	PF08770	Sulphur oxidation protein SoxZ	K17227	soxZ; sulfur-oxidizing protein SoxZ	TIGR04490	SoxZ_true: thiosulfate oxidation carrier complex protein SoxZ
AG_899_J15	IIc	497	SoxZ	PF08770	Sulphur oxidation protein SoxZ	K17227	soxZ; sulfur-oxidizing protein SoxZ	TIGR04490	SoxZ_true: thiosulfate oxidation carrier complex protein SoxZ
AG_899_O20	IIa.I	509	SoxZ	PF08770	Sulphur oxidation protein SoxZ	K17227	soxZ; sulfur-oxidizing protein SoxZ	TIGR04490	SoxZ_true: thiosulfate oxidation carrier complex protein SoxZ
AG_901_J20	Ia.IV	887	SoxZ	PF08770	Sulphur oxidation protein SoxZ	K17227	soxZ; sulfur-oxidizing protein SoxZ	TIGR04490	SoxZ_true: thiosulfate oxidation carrier complex protein SoxZ
AG_911_J10	IIa.I	583	SoxZ	PF08770	Sulphur oxidation protein SoxZ	K17227	soxZ; sulfur-oxidizing protein SoxZ	TIGR04490	SoxZ_true: thiosulfate oxidation carrier complex protein SoxZ
AG_911_J17	Ia.IV	715	SoxZ	PF08770	Sulphur oxidation protein SoxZ	K17227	soxZ; sulfur-oxidizing protein SoxZ	TIGR04490	SoxZ_true: thiosulfate oxidation carrier complex protein SoxZ
AG_914_E17	IIb.II	1422	SoxZ	PF08770	Sulphur oxidation protein SoxZ	K17227	soxZ; sulfur-oxidizing protein SoxZ	TIGR04490	SoxZ_true: thiosulfate oxidation carrier complex protein SoxZ
AG_915_B22	IIa.I	925	SoxZ	PF08770	Sulphur oxidation protein SoxZ	K17227	soxZ; sulfur-oxidizing protein SoxZ	TIGR04490	SoxZ_true: thiosulfate oxidation carrier complex protein SoxZ
AG_915_E09	IIa.I	428	SoxZ	PF08770	Sulphur oxidation protein SoxZ	K17227	soxZ; sulfur-oxidizing protein SoxZ	TIGR04490	SoxZ_true: thiosulfate oxidation carrier complex protein SoxZ
AG_915_M14	IIa.I	1402	SoxZ	PF08770	Sulphur oxidation protein SoxZ	K17227	soxZ; sulfur-oxidizing protein SoxZ	TIGR04490	SoxZ_true: thiosulfate oxidation carrier complex protein SoxZ
AG_916_C06	Ia.IV	325	SoxZ	PF08770	Sulphur oxidation protein SoxZ	K17227	soxZ; sulfur-oxidizing protein SoxZ	TIGR04490	SoxZ_true: thiosulfate oxidation carrier complex protein SoxZ
AG_919_E16	IIb.II	4	SoxZ	PF08770	Sulphur oxidation protein SoxZ	K17227	soxZ; sulfur-oxidizing protein SoxZ	TIGR04490	SoxZ_true: thiosulfate oxidation carrier complex protein SoxZ
AG_919_I05	IIb.II	230	SoxZ	PF08770	Sulphur oxidation protein SoxZ	K17227	soxZ; sulfur-oxidizing protein SoxZ	TIGR04490	SoxZ_true: thiosulfate oxidation carrier complex protein SoxZ
AG_920_B04	IIb.II	625	SoxZ	PF08770	Sulphur oxidation protein SoxZ	K17227	soxZ; sulfur-oxidizing protein SoxZ	TIGR04490	SoxZ_true: thiosulfate oxidation carrier complex protein SoxZ
AH_287_L13	IIa.I	1584	SoxZ	PF08770	Sulphur oxidation protein SoxZ	K17227	soxZ; sulfur-oxidizing protein SoxZ	TIGR04490	SoxZ_true: thiosulfate oxidation carrier complex protein SoxZ
ANEMAG00001	IIb.II	1843	SoxZ	PF08770	Sulphur oxidation protein SoxZ	K17227	soxZ; sulfur-oxidizing protein SoxZ	TIGR04490	SoxZ_true: thiosulfate oxidation carrier complex protein SoxZ
LSUCC0226	Ia.III	578	SoxZ	PF08770	Sulphur oxidation protein SoxZ	K17227	soxZ; sulfur-oxidizing protein SoxZ	TIGR04490	SoxZ_true: thiosulfate oxidation carrier complex protein SoxZ
LSUCC0396	Ia.III	1582	SoxZ	PF08770	Sulphur oxidation protein SoxZ	K17227	soxZ; sulfur-oxidizing protein SoxZ	TIGR04490	SoxZ_true: thiosulfate oxidation carrier complex protein SoxZ
LSUCC0744	Ia.III	1403	SoxZ	PF08770	Sulphur oxidation protein SoxZ	K17227	soxZ; sulfur-oxidizing protein SoxZ	TIGR04490	SoxZ_true: thiosulfate oxidation carrier complex protein SoxZ
LSUCC0744	Ia.III	1992	SoxZ	PF08770	Sulphur oxidation protein SoxZ	K17227	soxZ; sulfur-oxidizing protein SoxZ	TIGR04490	SoxZ_true: thiosulfate oxidation carrier complex protein SoxZ
OceanDNA_b26129	Ia.IV	2136	SoxZ	PF08770	Sulphur oxidation protein SoxZ	K17227	soxZ; sulfur-oxidizing protein SoxZ	TIGR04490	SoxZ_true: thiosulfate oxidation carrier complex protein SoxZ
OceanDNA_b26149	Ib.IV	1838	SoxZ	PF08770	Sulphur oxidation protein SoxZ	K17227	soxZ; sulfur-oxidizing protein SoxZ	TIGR04490	SoxZ_true: thiosulfate oxidation carrier complex protein SoxZ
OceanDNA_b26150	Ib.IV	2114	SoxZ	PF08770	Sulphur oxidation protein SoxZ	K17227	soxZ; sulfur-oxidizing protein SoxZ	TIGR04490	SoxZ_true: thiosulfate oxidation carrier complex protein SoxZ
OceanDNA_b26169	Ib.I	1286	SoxZ	PF08770	Sulphur oxidation protein SoxZ	K17227	soxZ; sulfur-oxidizing protein SoxZ	TIGR04490	SoxZ_true: thiosulfate oxidation carrier complex protein SoxZ
OceanDNA_b26226	Ia.III	269	SoxZ	PF08770	Sulphur oxidation protein SoxZ	K17227	soxZ; sulfur-oxidizing protein SoxZ	TIGR04490	SoxZ_true: thiosulfate oxidation carrier complex protein SoxZ
OceanDNA_b26229	Ia.III	186	SoxZ	PF08770	Sulphur oxidation protein SoxZ	K17227	soxZ; sulfur-oxidizing protein SoxZ	TIGR04490	SoxZ_true: thiosulfate oxidation carrier complex protein SoxZ
OceanDNA_b26230	Ia.III	238	SoxZ	PF08770	Sulphur oxidation protein SoxZ	K17227	soxZ; sulfur-oxidizing protein SoxZ	TIGR04490	SoxZ_true: thiosulfate oxidation carrier complex protein SoxZ
OceanDNA_b26232	Ia.III	202	SoxZ	PF08770	Sulphur oxidation protein SoxZ	K17227	soxZ; sulfur-oxidizing protein SoxZ	TIGR04490	SoxZ_true: thiosulfate oxidation carrier complex protein SoxZ
OceanDNA_b26233	Ia.III	973	SoxZ	PF08770	Sulphur oxidation protein SoxZ	K17227	soxZ; sulfur-oxidizing protein SoxZ	TIGR04490	SoxZ_true: thiosulfate oxidation carrier complex protein SoxZ
OceanDNA_b26235	Ia.III	702	SoxZ	PF08770	Sulphur oxidation protein SoxZ	K17227	soxZ; sulfur-oxidizing protein SoxZ	TIGR04490	SoxZ_true: thiosulfate oxidation carrier complex protein SoxZ
OceanDNA_b26238	Ia.III	78	SoxZ	PF08770	Sulphur oxidation protein SoxZ	K17227	soxZ; sulfur-oxidizing protein SoxZ	TIGR04490	SoxZ_true: thiosulfate oxidation carrier complex protein SoxZ
OceanDNA_b26240	Ia.III	663	SoxZ	PF08770	Sulphur oxidation protein SoxZ	K17227	soxZ; sulfur-oxidizing protein SoxZ	TIGR04490	SoxZ_true: thiosulfate oxidation carrier complex protein SoxZ
OceanDNA_b26246	Ia.III	775	SoxZ	PF08770	Sulphur oxidation protein SoxZ	K17227	soxZ; sulfur-oxidizing protein SoxZ	TIGR04490	SoxZ_true: thiosulfate oxidation carrier complex protein SoxZ
OceanDNA_b26362	Ib.IV	819	SoxZ	PF08770	Sulphur oxidation protein SoxZ	K17227	soxZ; sulfur-oxidizing protein SoxZ	TIGR04490	SoxZ_true: thiosulfate oxidation carrier complex protein SoxZ
OceanDNA_b26363	Ib.IV	395	SoxZ	PF08770	Sulphur oxidation protein SoxZ	K17227	soxZ; sulfur-oxidizing protein SoxZ	TIGR04490	SoxZ_true: thiosulfate oxidation carrier complex protein SoxZ
OceanDNA_b26373	Ib.IV	1113	SoxZ	PF08770	Sulphur oxidation protein SoxZ	K17227	soxZ; sulfur-oxidizing protein SoxZ	TIGR04490	SoxZ_true: thiosulfate oxidation carrier complex protein SoxZ
OceanDNA_b26373	Ib.IV	1900	SoxZ	PF08770	Sulphur oxidation protein SoxZ	K17227	soxZ; sulfur-oxidizing protein SoxZ	TIGR04490	SoxZ_true: thiosulfate oxidation carrier complex protein SoxZ
OceanDNA_b26373	Ib.IV	1643	SoxZ	PF08770	Sulphur oxidation protein SoxZ	K17227	soxZ; sulfur-oxidizing protein SoxZ	TIGR04490	SoxZ_true: thiosulfate oxidation carrier complex protein SoxZ
OceanDNA_b26374	Ib.IV	776	SoxZ	PF08770	Sulphur oxidation protein SoxZ	K17227	soxZ; sulfur-oxidizing protein SoxZ	TIGR04490	SoxZ_true: thiosulfate oxidation carrier complex protein SoxZ
OceanDNA_b26375	Ib.IV	571	SoxZ	PF08770	Sulphur oxidation protein SoxZ	K17227	soxZ; sulfur-oxidizing protein SoxZ	TIGR04490	SoxZ_true: thiosulfate oxidation carrier complex protein SoxZ
OceanDNA_b26418	Ia.I	1108	SoxZ	PF08770	Sulphur oxidation protein SoxZ	K17227	soxZ; sulfur-oxidizing protein SoxZ	TIGR04490	SoxZ_true: thiosulfate oxidation carrier complex protein SoxZ
OceanDNA_b26446	Ia.I	2190	SoxZ	PF08770	Sulphur oxidation protein SoxZ	K17227	soxZ; sulfur-oxidizing protein SoxZ	TIGR04490	SoxZ_true: thiosulfate oxidation carrier complex protein SoxZ
OceanDNA_b26534	Ia.II	2172	SoxZ	PF08770	Sulphur oxidation protein SoxZ	K17227	soxZ; sulfur-oxidizing protein SoxZ	TIGR04490	SoxZ_true: thiosulfate oxidation carrier complex protein SoxZ
OceanDNA_b26550	Ia.I	2350	SoxZ	PF08770	Sulphur oxidation protein SoxZ	K17227	soxZ; sulfur-oxidizing protein SoxZ	TIGR04490	SoxZ_true: thiosulfate oxidation carrier complex protein SoxZ
OceanDNA_b26567	Ia.II	1946	SoxZ	PF08770	Sulphur oxidation protein SoxZ	K17227	soxZ; sulfur-oxidizing protein SoxZ	TIGR04490	SoxZ_true: thiosulfate oxidation carrier complex protein SoxZ
OceanDNA_b30733	NA	1536	SoxZ	PF08770	Sulphur oxidation protein SoxZ	K17227	soxZ; sulfur-oxidizing protein SoxZ	TIGR04490	SoxZ_true: thiosulfate oxidation carrier complex protein SoxZ
OceanDNA_b30734	NA	610	SoxZ	PF08770	Sulphur oxidation protein SoxZ	K17227	soxZ; sulfur-oxidizing protein SoxZ	TIGR04490	SoxZ_true: thiosulfate oxidation carrier complex protein SoxZ
UBA3439	Ia.III	937	SoxZ	PF08770	Sulphur oxidation protein SoxZ	K17227	soxZ; sulfur-oxidizing protein SoxZ	TIGR04490	SoxZ_true: thiosulfate oxidation carrier complex protein SoxZ

## Sheet: SoxB
Genome	Subclade	Gene_ID	Gene	PFAM_num	PFAM_ID	KO_num	KO	TIGRFAM_num	TIGRFAM
AG_321_A13	IIa.II	1315	SoxB	PF02872	5'-nucleotidase, C-terminal domain	K17224	soxB; S-sulfosulfanyl-L-cysteine sulfohydrolase [EC:3.1.6.20]	TIGR04486	thiosulf_SoxB: thiosulfohydrolase SoxB
AG_321_K23	IIa.I	350	SoxB	PF02872	5'-nucleotidase, C-terminal domain	K17224	soxB; S-sulfosulfanyl-L-cysteine sulfohydrolase [EC:3.1.6.20]	TIGR04486	thiosulf_SoxB: thiosulfohydrolase SoxB
AG_325_F22	IIa.II	457	SoxB	PF02872	5'-nucleotidase, C-terminal domain	K17224	soxB; S-sulfosulfanyl-L-cysteine sulfohydrolase [EC:3.1.6.20]	TIGR04486	thiosulf_SoxB: thiosulfohydrolase SoxB
AG_325_I21	Ia.III	1006	SoxB	PF02872	5'-nucleotidase, C-terminal domain	K17224	soxB; S-sulfosulfanyl-L-cysteine sulfohydrolase [EC:3.1.6.20]	TIGR04486	thiosulf_SoxB: thiosulfohydrolase SoxB
AG_325_O10	IIa.II	237	SoxB	PF02872	5'-nucleotidase, C-terminal domain	K17224	soxB; S-sulfosulfanyl-L-cysteine sulfohydrolase [EC:3.1.6.20]	TIGR04486	thiosulf_SoxB: thiosulfohydrolase SoxB
AG_335_B03	IIa.II	1197	SoxB	PF02872	5'-nucleotidase, C-terminal domain	K17224	soxB; S-sulfosulfanyl-L-cysteine sulfohydrolase [EC:3.1.6.20]	TIGR04486	thiosulf_SoxB: thiosulfohydrolase SoxB
AG_335_N04	IIa.II	982	SoxB	PF02872	5'-nucleotidase, C-terminal domain	K17224	soxB; S-sulfosulfanyl-L-cysteine sulfohydrolase [EC:3.1.6.20]	TIGR04486	thiosulf_SoxB: thiosulfohydrolase SoxB
AG_337_N21	IIa.II	1859	SoxB	PF02872	5'-nucleotidase, C-terminal domain	K17224	soxB; S-sulfosulfanyl-L-cysteine sulfohydrolase [EC:3.1.6.20]	TIGR04486	thiosulf_SoxB: thiosulfohydrolase SoxB
AG_337_O15	IIa.II	177	SoxB	PF02872	5'-nucleotidase, C-terminal domain	K17224	soxB; S-sulfosulfanyl-L-cysteine sulfohydrolase [EC:3.1.6.20]	TIGR04486	thiosulf_SoxB: thiosulfohydrolase SoxB
AG_390_E03	Ia.III	531	SoxB	PF02872	5'-nucleotidase, C-terminal domain	K17224	soxB; S-sulfosulfanyl-L-cysteine sulfohydrolase [EC:3.1.6.20]	TIGR04486	thiosulf_SoxB: thiosulfohydrolase SoxB
AG_390_L20	IIa.II	940	SoxB	PF02872	5'-nucleotidase, C-terminal domain	K17224	soxB; S-sulfosulfanyl-L-cysteine sulfohydrolase [EC:3.1.6.20]	TIGR04486	thiosulf_SoxB: thiosulfohydrolase SoxB
AG_390_M08	IIa.I	1257	SoxB	PF02872	5'-nucleotidase, C-terminal domain	K17224	soxB; S-sulfosulfanyl-L-cysteine sulfohydrolase [EC:3.1.6.20]	TIGR04486	thiosulf_SoxB: thiosulfohydrolase SoxB
AG_390_P06	Ia.III	760	SoxB	PF02872	5'-nucleotidase, C-terminal domain	K17224	soxB; S-sulfosulfanyl-L-cysteine sulfohydrolase [EC:3.1.6.20]	TIGR04486	thiosulf_SoxB: thiosulfohydrolase SoxB
AG_422_K21	Ib.III	452	SoxB	PF02872	5'-nucleotidase, C-terminal domain	K17224	soxB; S-sulfosulfanyl-L-cysteine sulfohydrolase [EC:3.1.6.20]	TIGR04486	thiosulf_SoxB: thiosulfohydrolase SoxB
AG_426_A06	IIb.II	940	SoxB	PF02872	5'-nucleotidase, C-terminal domain	K17224	soxB; S-sulfosulfanyl-L-cysteine sulfohydrolase [EC:3.1.6.20]	TIGR04486	thiosulf_SoxB: thiosulfohydrolase SoxB
AG_426_B08	IIb.II	1508	SoxB	PF02872	5'-nucleotidase, C-terminal domain	K17224	soxB; S-sulfosulfanyl-L-cysteine sulfohydrolase [EC:3.1.6.20]	TIGR04486	thiosulf_SoxB: thiosulfohydrolase SoxB
AG_426_I14	IIb.II	1478	SoxB	PF02872	5'-nucleotidase, C-terminal domain	K17224	soxB; S-sulfosulfanyl-L-cysteine sulfohydrolase [EC:3.1.6.20]	TIGR04486	thiosulf_SoxB: thiosulfohydrolase SoxB
AG_426_I14	IIb.II	1479	SoxB	PF02872	5'-nucleotidase, C-terminal domain	K17224	soxB; S-sulfosulfanyl-L-cysteine sulfohydrolase [EC:3.1.6.20]	TIGR04486	thiosulf_SoxB: thiosulfohydrolase SoxB
AG_430_M22	IIa.I	998	SoxB	PF02872	5'-nucleotidase, C-terminal domain	K17224	soxB; S-sulfosulfanyl-L-cysteine sulfohydrolase [EC:3.1.6.20]	TIGR04486	thiosulf_SoxB: thiosulfohydrolase SoxB
AG_447_A06	Ia.III	1880	SoxB	PF02872	5'-nucleotidase, C-terminal domain	K17224	soxB; S-sulfosulfanyl-L-cysteine sulfohydrolase [EC:3.1.6.20]	TIGR04486	thiosulf_SoxB: thiosulfohydrolase SoxB
AG_447_A06	Ia.III	1758	SoxB	PF02872	5'-nucleotidase, C-terminal domain	K17224	soxB; S-sulfosulfanyl-L-cysteine sulfohydrolase [EC:3.1.6.20]	TIGR04486	thiosulf_SoxB: thiosulfohydrolase SoxB
AG_453_I20	IIa.I	1085	SoxB	PF02872	5'-nucleotidase, C-terminal domain	K17224	soxB; S-sulfosulfanyl-L-cysteine sulfohydrolase [EC:3.1.6.20]	TIGR04486	thiosulf_SoxB: thiosulfohydrolase SoxB
AG_891_J10	IIa.II	873	SoxB	PF02872	5'-nucleotidase, C-terminal domain	K17224	soxB; S-sulfosulfanyl-L-cysteine sulfohydrolase [EC:3.1.6.20]	TIGR04486	thiosulf_SoxB: thiosulfohydrolase SoxB
AG_891_N20	IIb.II	825	SoxB	PF02872	5'-nucleotidase, C-terminal domain	K17224	soxB; S-sulfosulfanyl-L-cysteine sulfohydrolase [EC:3.1.6.20]	TIGR04486	thiosulf_SoxB: thiosulfohydrolase SoxB
AG_892_I13	IIa.I	1468	SoxB	PF02872	5'-nucleotidase, C-terminal domain	K17224	soxB; S-sulfosulfanyl-L-cysteine sulfohydrolase [EC:3.1.6.20]	TIGR04486	thiosulf_SoxB: thiosulfohydrolase SoxB
AG_892_O07	IIa.I	688	SoxB	PF02872	5'-nucleotidase, C-terminal domain	K17224	soxB; S-sulfosulfanyl-L-cysteine sulfohydrolase [EC:3.1.6.20]	TIGR04486	thiosulf_SoxB: thiosulfohydrolase SoxB
AG_893_L10	IIa.II	609	SoxB	PF02872	5'-nucleotidase, C-terminal domain	K17224	soxB; S-sulfosulfanyl-L-cysteine sulfohydrolase [EC:3.1.6.20]	TIGR04486	thiosulf_SoxB: thiosulfohydrolase SoxB
AG_893_M18	Ia.IV	636	SoxB	PF02872	5'-nucleotidase, C-terminal domain	K17224	soxB; S-sulfosulfanyl-L-cysteine sulfohydrolase [EC:3.1.6.20]	TIGR04486	thiosulf_SoxB: thiosulfohydrolase SoxB
AG_893_P05	IIa.I	128	SoxB	PF02872	5'-nucleotidase, C-terminal domain	K17224	soxB; S-sulfosulfanyl-L-cysteine sulfohydrolase [EC:3.1.6.20]	TIGR04486	thiosulf_SoxB: thiosulfohydrolase SoxB
AG_894_A16	IIa.I	905	SoxB	PF02872	5'-nucleotidase, C-terminal domain	K17224	soxB; S-sulfosulfanyl-L-cysteine sulfohydrolase [EC:3.1.6.20]	TIGR04486	thiosulf_SoxB: thiosulfohydrolase SoxB
AG_894_L03	Ib.I	508	SoxB	PF02872	5'-nucleotidase, C-terminal domain	K17224	soxB; S-sulfosulfanyl-L-cysteine sulfohydrolase [EC:3.1.6.20]	TIGR04486	thiosulf_SoxB: thiosulfohydrolase SoxB
AG_895_J18	IIb.II	1084	SoxB	PF02872	5'-nucleotidase, C-terminal domain	K17224	soxB; S-sulfosulfanyl-L-cysteine sulfohydrolase [EC:3.1.6.20]	TIGR04486	thiosulf_SoxB: thiosulfohydrolase SoxB
AG_897_B18	IIa.I	1161	SoxB	PF02872	5'-nucleotidase, C-terminal domain	K17224	soxB; S-sulfosulfanyl-L-cysteine sulfohydrolase [EC:3.1.6.20]	TIGR04486	thiosulf_SoxB: thiosulfohydrolase SoxB
AG_899_E11	IIa.I	251	SoxB	PF02872	5'-nucleotidase, C-terminal domain	K17224	soxB; S-sulfosulfanyl-L-cysteine sulfohydrolase [EC:3.1.6.20]	TIGR04486	thiosulf_SoxB: thiosulfohydrolase SoxB
AG_899_J15	IIc	500	SoxB	PF02872	5'-nucleotidase, C-terminal domain	K17224	soxB; S-sulfosulfanyl-L-cysteine sulfohydrolase [EC:3.1.6.20]	TIGR04486	thiosulf_SoxB: thiosulfohydrolase SoxB
AG_899_O20	IIa.I	506	SoxB	PF02872	5'-nucleotidase, C-terminal domain	K17224	soxB; S-sulfosulfanyl-L-cysteine sulfohydrolase [EC:3.1.6.20]	TIGR04486	thiosulf_SoxB: thiosulfohydrolase SoxB
AG_901_J20	Ia.IV	891	SoxB	PF02872	5'-nucleotidase, C-terminal domain	K17224	soxB; S-sulfosulfanyl-L-cysteine sulfohydrolase [EC:3.1.6.20]	TIGR04486	thiosulf_SoxB: thiosulfohydrolase SoxB
AG_911_J10	IIa.I	586	SoxB	PF02872	5'-nucleotidase, C-terminal domain	K17224	soxB; S-sulfosulfanyl-L-cysteine sulfohydrolase [EC:3.1.6.20]	TIGR04486	thiosulf_SoxB: thiosulfohydrolase SoxB
AG_911_J17	Ia.IV	719	SoxB	PF02872	5'-nucleotidase, C-terminal domain	K17224	soxB; S-sulfosulfanyl-L-cysteine sulfohydrolase [EC:3.1.6.20]	TIGR04486	thiosulf_SoxB: thiosulfohydrolase SoxB
AG_914_E17	IIb.II	1425	SoxB	PF02872	5'-nucleotidase, C-terminal domain	K17224	soxB; S-sulfosulfanyl-L-cysteine sulfohydrolase [EC:3.1.6.20]	TIGR04486	thiosulf_SoxB: thiosulfohydrolase SoxB
AG_915_B22	IIa.I	928	SoxB	PF02872	5'-nucleotidase, C-terminal domain	K17224	soxB; S-sulfosulfanyl-L-cysteine sulfohydrolase [EC:3.1.6.20]	TIGR04486	thiosulf_SoxB: thiosulfohydrolase SoxB
AG_915_E09	IIa.I	425	SoxB	PF02872	5'-nucleotidase, C-terminal domain	K17224	soxB; S-sulfosulfanyl-L-cysteine sulfohydrolase [EC:3.1.6.20]	TIGR04486	thiosulf_SoxB: thiosulfohydrolase SoxB
AG_915_M14	IIa.I	1406	SoxB	PF02872	5'-nucleotidase, C-terminal domain	K17224	soxB; S-sulfosulfanyl-L-cysteine sulfohydrolase [EC:3.1.6.20]	TIGR04486	thiosulf_SoxB: thiosulfohydrolase SoxB
AG_915_M14	IIa.I	1405	SoxB	PF02872	5'-nucleotidase, C-terminal domain	K17224	soxB; S-sulfosulfanyl-L-cysteine sulfohydrolase [EC:3.1.6.20]	TIGR04486	thiosulf_SoxB: thiosulfohydrolase SoxB
AG_916_C06	Ia.IV	329	SoxB	PF02872	5'-nucleotidase, C-terminal domain	K17224	soxB; S-sulfosulfanyl-L-cysteine sulfohydrolase [EC:3.1.6.20]	TIGR04486	thiosulf_SoxB: thiosulfohydrolase SoxB
AG_919_E16	IIb.II	7	SoxB	PF02872	5'-nucleotidase, C-terminal domain	K17224	soxB; S-sulfosulfanyl-L-cysteine sulfohydrolase [EC:3.1.6.20]	TIGR04486	thiosulf_SoxB: thiosulfohydrolase SoxB
AG_919_I05	IIb.II	233	SoxB	PF02872	5'-nucleotidase, C-terminal domain	K17224	soxB; S-sulfosulfanyl-L-cysteine sulfohydrolase [EC:3.1.6.20]	TIGR04486	thiosulf_SoxB: thiosulfohydrolase SoxB
AG_920_B04	IIb.II	622	SoxB	PF02872	5'-nucleotidase, C-terminal domain	K17224	soxB; S-sulfosulfanyl-L-cysteine sulfohydrolase [EC:3.1.6.20]	TIGR04486	thiosulf_SoxB: thiosulfohydrolase SoxB
AH_287_L13	IIa.I	1587	SoxB	PF02872	5'-nucleotidase, C-terminal domain	K17224	soxB; S-sulfosulfanyl-L-cysteine sulfohydrolase [EC:3.1.6.20]	TIGR04486	thiosulf_SoxB: thiosulfohydrolase SoxB
ANEMAG00001	IIb.II	1846	SoxB	PF02872	5'-nucleotidase, C-terminal domain	K17224	soxB; S-sulfosulfanyl-L-cysteine sulfohydrolase [EC:3.1.6.20]	TIGR04486	thiosulf_SoxB: thiosulfohydrolase SoxB
LSUCC0226	Ia.III	585	SoxB	PF02872	5'-nucleotidase, C-terminal domain	K17224	soxB; S-sulfosulfanyl-L-cysteine sulfohydrolase [EC:3.1.6.20]	TIGR04486	thiosulf_SoxB: thiosulfohydrolase SoxB
LSUCC0396	Ia.III	1589	SoxB	PF02872	5'-nucleotidase, C-terminal domain	K17224	soxB; S-sulfosulfanyl-L-cysteine sulfohydrolase [EC:3.1.6.20]	TIGR04486	thiosulf_SoxB: thiosulfohydrolase SoxB
LSUCC0744	Ia.III	1410	SoxB	PF02872	5'-nucleotidase, C-terminal domain	K17224	soxB; S-sulfosulfanyl-L-cysteine sulfohydrolase [EC:3.1.6.20]	TIGR04486	thiosulf_SoxB: thiosulfohydrolase SoxB
NAT72	IIb.II	1567	SoxB	PF02872	5'-nucleotidase, C-terminal domain	K17224	soxB; S-sulfosulfanyl-L-cysteine sulfohydrolase [EC:3.1.6.20]	TIGR04486	thiosulf_SoxB: thiosulfohydrolase SoxB
OceanDNA_b26072	Ib.I	1498	SoxB	PF02872	5'-nucleotidase, C-terminal domain	K17224	soxB; S-sulfosulfanyl-L-cysteine sulfohydrolase [EC:3.1.6.20]	TIGR04486	thiosulf_SoxB: thiosulfohydrolase SoxB
OceanDNA_b26149	Ib.IV	1183	SoxB	PF02872	5'-nucleotidase, C-terminal domain	K17224	soxB; S-sulfosulfanyl-L-cysteine sulfohydrolase [EC:3.1.6.20]	TIGR04486	thiosulf_SoxB: thiosulfohydrolase SoxB
OceanDNA_b26150	Ib.IV	1293	SoxB	PF02872	5'-nucleotidase, C-terminal domain	K17224	soxB; S-sulfosulfanyl-L-cysteine sulfohydrolase [EC:3.1.6.20]	TIGR04486	thiosulf_SoxB: thiosulfohydrolase SoxB
OceanDNA_b26187	Ia.III	1723	SoxB	PF02872	5'-nucleotidase, C-terminal domain	K17224	soxB; S-sulfosulfanyl-L-cysteine sulfohydrolase [EC:3.1.6.20]	TIGR04486	thiosulf_SoxB: thiosulfohydrolase SoxB
OceanDNA_b26226	Ia.III	1319	SoxB	PF02872	5'-nucleotidase, C-terminal domain	K17224	soxB; S-sulfosulfanyl-L-cysteine sulfohydrolase [EC:3.1.6.20]	TIGR04486	thiosulf_SoxB: thiosulfohydrolase SoxB
OceanDNA_b26229	Ia.III	179	SoxB	PF02872	5'-nucleotidase, C-terminal domain	K17224	soxB; S-sulfosulfanyl-L-cysteine sulfohydrolase [EC:3.1.6.20]	TIGR04486	thiosulf_SoxB: thiosulfohydrolase SoxB
OceanDNA_b26230	Ia.III	119	SoxB	PF02872	5'-nucleotidase, C-terminal domain	K17224	soxB; S-sulfosulfanyl-L-cysteine sulfohydrolase [EC:3.1.6.20]	TIGR04486	thiosulf_SoxB: thiosulfohydrolase SoxB
OceanDNA_b26232	Ia.III	595	SoxB	PF02872	5'-nucleotidase, C-terminal domain	K17224	soxB; S-sulfosulfanyl-L-cysteine sulfohydrolase [EC:3.1.6.20]	TIGR04486	thiosulf_SoxB: thiosulfohydrolase SoxB
OceanDNA_b26232	Ia.III	349	SoxB	PF02872	5'-nucleotidase, C-terminal domain	K17224	soxB; S-sulfosulfanyl-L-cysteine sulfohydrolase [EC:3.1.6.20]	TIGR04486	thiosulf_SoxB: thiosulfohydrolase SoxB
OceanDNA_b26233	Ia.III	870	SoxB	PF02872	5'-nucleotidase, C-terminal domain	K17224	soxB; S-sulfosulfanyl-L-cysteine sulfohydrolase [EC:3.1.6.20]	TIGR04486	thiosulf_SoxB: thiosulfohydrolase SoxB
OceanDNA_b26235	Ia.III	427	SoxB	PF02872	5'-nucleotidase, C-terminal domain	K17224	soxB; S-sulfosulfanyl-L-cysteine sulfohydrolase [EC:3.1.6.20]	TIGR04486	thiosulf_SoxB: thiosulfohydrolase SoxB
OceanDNA_b26238	Ia.III	85	SoxB	PF02872	5'-nucleotidase, C-terminal domain	K17224	soxB; S-sulfosulfanyl-L-cysteine sulfohydrolase [EC:3.1.6.20]	TIGR04486	thiosulf_SoxB: thiosulfohydrolase SoxB
OceanDNA_b26240	Ia.III	656	SoxB	PF02872	5'-nucleotidase, C-terminal domain	K17224	soxB; S-sulfosulfanyl-L-cysteine sulfohydrolase [EC:3.1.6.20]	TIGR04486	thiosulf_SoxB: thiosulfohydrolase SoxB
OceanDNA_b26246	Ia.III	768	SoxB	PF02872	5'-nucleotidase, C-terminal domain	K17224	soxB; S-sulfosulfanyl-L-cysteine sulfohydrolase [EC:3.1.6.20]	TIGR04486	thiosulf_SoxB: thiosulfohydrolase SoxB
OceanDNA_b26362	Ib.IV	815	SoxB	PF02872	5'-nucleotidase, C-terminal domain	K17224	soxB; S-sulfosulfanyl-L-cysteine sulfohydrolase [EC:3.1.6.20]	TIGR04486	thiosulf_SoxB: thiosulfohydrolase SoxB
OceanDNA_b26363	Ib.IV	399	SoxB	PF02872	5'-nucleotidase, C-terminal domain	K17224	soxB; S-sulfosulfanyl-L-cysteine sulfohydrolase [EC:3.1.6.20]	TIGR04486	thiosulf_SoxB: thiosulfohydrolase SoxB
OceanDNA_b26373	Ib.IV	1647	SoxB	PF02872	5'-nucleotidase, C-terminal domain	K17224	soxB; S-sulfosulfanyl-L-cysteine sulfohydrolase [EC:3.1.6.20]	TIGR04486	thiosulf_SoxB: thiosulfohydrolase SoxB
OceanDNA_b26373	Ib.IV	1838	SoxB	PF02872	5'-nucleotidase, C-terminal domain	K17224	soxB; S-sulfosulfanyl-L-cysteine sulfohydrolase [EC:3.1.6.20]	TIGR04486	thiosulf_SoxB: thiosulfohydrolase SoxB
OceanDNA_b26373	Ib.IV	1753	SoxB	PF02872	5'-nucleotidase, C-terminal domain	K17224	soxB; S-sulfosulfanyl-L-cysteine sulfohydrolase [EC:3.1.6.20]	TIGR04486	thiosulf_SoxB: thiosulfohydrolase SoxB
OceanDNA_b26373	Ib.IV	1121	SoxB	PF02872	5'-nucleotidase, C-terminal domain	K17224	soxB; S-sulfosulfanyl-L-cysteine sulfohydrolase [EC:3.1.6.20]	TIGR04486	thiosulf_SoxB: thiosulfohydrolase SoxB
OceanDNA_b26373	Ib.IV	699	SoxB	PF02872	5'-nucleotidase, C-terminal domain	K17224	soxB; S-sulfosulfanyl-L-cysteine sulfohydrolase [EC:3.1.6.20]	TIGR04486	thiosulf_SoxB: thiosulfohydrolase SoxB
OceanDNA_b26375	Ib.IV	1276	SoxB	PF02872	5'-nucleotidase, C-terminal domain	K17224	soxB; S-sulfosulfanyl-L-cysteine sulfohydrolase [EC:3.1.6.20]	TIGR04486	thiosulf_SoxB: thiosulfohydrolase SoxB
OceanDNA_b26418	Ia.I	1112	SoxB	PF02872	5'-nucleotidase, C-terminal domain	K17224	soxB; S-sulfosulfanyl-L-cysteine sulfohydrolase [EC:3.1.6.20]	TIGR04486	thiosulf_SoxB: thiosulfohydrolase SoxB
OceanDNA_b26446	Ia.I	1282	SoxB	PF02872	5'-nucleotidase, C-terminal domain	K17224	soxB; S-sulfosulfanyl-L-cysteine sulfohydrolase [EC:3.1.6.20]	TIGR04486	thiosulf_SoxB: thiosulfohydrolase SoxB
OceanDNA_b26447	Ia.I	1351	SoxB	PF02872	5'-nucleotidase, C-terminal domain	K17224	soxB; S-sulfosulfanyl-L-cysteine sulfohydrolase [EC:3.1.6.20]	TIGR04486	thiosulf_SoxB: thiosulfohydrolase SoxB
OceanDNA_b26534	Ia.II	1601	SoxB	PF02872	5'-nucleotidase, C-terminal domain	K17224	soxB; S-sulfosulfanyl-L-cysteine sulfohydrolase [EC:3.1.6.20]	TIGR04486	thiosulf_SoxB: thiosulfohydrolase SoxB
OceanDNA_b26534	Ia.II	425	SoxB	PF02872	5'-nucleotidase, C-terminal domain	K17224	soxB; S-sulfosulfanyl-L-cysteine sulfohydrolase [EC:3.1.6.20]	TIGR04486	thiosulf_SoxB: thiosulfohydrolase SoxB
OceanDNA_b26567	Ia.II	393	SoxB	PF02872	5'-nucleotidase, C-terminal domain	K17224	soxB; S-sulfosulfanyl-L-cysteine sulfohydrolase [EC:3.1.6.20]	TIGR04486	thiosulf_SoxB: thiosulfohydrolase SoxB
OceanDNA_b30733	NA	1538	SoxB	PF02872	5'-nucleotidase, C-terminal domain	K17224	soxB; S-sulfosulfanyl-L-cysteine sulfohydrolase [EC:3.1.6.20]	TIGR04486	thiosulf_SoxB: thiosulfohydrolase SoxB
OceanDNA_b30734	NA	612	SoxB	PF02872	5'-nucleotidase, C-terminal domain	K17224	soxB; S-sulfosulfanyl-L-cysteine sulfohydrolase [EC:3.1.6.20]	TIGR04486	thiosulf_SoxB: thiosulfohydrolase SoxB
PSWMAG00077	Ib.I	282	SoxB	PF02872	5'-nucleotidase, C-terminal domain	K17224	soxB; S-sulfosulfanyl-L-cysteine sulfohydrolase [EC:3.1.6.20]	TIGR04486	thiosulf_SoxB: thiosulfohydrolase SoxB
UBA3439	Ia.III	1212	SoxB	PF02872	5'-nucleotidase, C-terminal domain	K17224	soxB; S-sulfosulfanyl-L-cysteine sulfohydrolase [EC:3.1.6.20]	TIGR04486	thiosulf_SoxB: thiosulfohydrolase SoxB

## Sheet: SoxC
Genome	Subclade	Gene_ID	Gene	PFAM_num	PFAM_ID	KO_num	KO	TIGRFAM_num	TIGRFAM
AG_321_A13	IIa.II	1313	SoxC	PF00174	Oxidoreductase molybdopterin binding domain	K17225	soxC; sulfane dehydrogenase subunit SoxC	TIGR04555	sulfite_DH_soxC: sulfite dehydrogenase
AG_321_K23	IIa.I	352	SoxC	PF00174	Oxidoreductase molybdopterin binding domain	K17225	soxC; sulfane dehydrogenase subunit SoxC	TIGR04555	sulfite_DH_soxC: sulfite dehydrogenase
AG_325_F22	IIa.II	459	SoxC	PF00174	Oxidoreductase molybdopterin binding domain	K17225	soxC; sulfane dehydrogenase subunit SoxC	TIGR04555	sulfite_DH_soxC: sulfite dehydrogenase
AG_325_I21	Ia.III	1008	SoxC	PF00174	Oxidoreductase molybdopterin binding domain	K17225	soxC; sulfane dehydrogenase subunit SoxC	TIGR04555	sulfite_DH_soxC: sulfite dehydrogenase
AG_325_O10	IIa.II	239	SoxC	PF00174	Oxidoreductase molybdopterin binding domain	K17225	soxC; sulfane dehydrogenase subunit SoxC	TIGR04555	sulfite_DH_soxC: sulfite dehydrogenase
AG_335_B03	IIa.II	1195	SoxC	PF00174	Oxidoreductase molybdopterin binding domain	K17225	soxC; sulfane dehydrogenase subunit SoxC	TIGR04555	sulfite_DH_soxC: sulfite dehydrogenase
AG_335_N04	IIa.II	984	SoxC	PF00174	Oxidoreductase molybdopterin binding domain	K17225	soxC; sulfane dehydrogenase subunit SoxC	TIGR04555	sulfite_DH_soxC: sulfite dehydrogenase
AG_337_N21	IIa.II	1857	SoxC	PF00174	Oxidoreductase molybdopterin binding domain	K17225	soxC; sulfane dehydrogenase subunit SoxC	TIGR04555	sulfite_DH_soxC: sulfite dehydrogenase
AG_337_O15	IIa.II	179	SoxC	PF00174	Oxidoreductase molybdopterin binding domain	K17225	soxC; sulfane dehydrogenase subunit SoxC	TIGR04555	sulfite_DH_soxC: sulfite dehydrogenase
AG_390_E03	Ia.III	529	SoxC	PF00174	Oxidoreductase molybdopterin binding domain	K17225	soxC; sulfane dehydrogenase subunit SoxC	TIGR04555	sulfite_DH_soxC: sulfite dehydrogenase
AG_390_L20	IIa.II	942	SoxC	PF00174	Oxidoreductase molybdopterin binding domain	K17225	soxC; sulfane dehydrogenase subunit SoxC	TIGR04555	sulfite_DH_soxC: sulfite dehydrogenase
AG_390_M08	IIa.I	1255	SoxC	PF00174	Oxidoreductase molybdopterin binding domain	K17225	soxC; sulfane dehydrogenase subunit SoxC	TIGR04555	sulfite_DH_soxC: sulfite dehydrogenase
AG_390_P06	Ia.III	758	SoxC	PF00174	Oxidoreductase molybdopterin binding domain	K17225	soxC; sulfane dehydrogenase subunit SoxC	TIGR04555	sulfite_DH_soxC: sulfite dehydrogenase
AG_422_K21	Ib.III	450	SoxC	PF00174	Oxidoreductase molybdopterin binding domain	K17225	soxC; sulfane dehydrogenase subunit SoxC	TIGR04555	sulfite_DH_soxC: sulfite dehydrogenase
AG_426_A06	IIb.II	942	SoxC	PF00174	Oxidoreductase molybdopterin binding domain	K17225	soxC; sulfane dehydrogenase subunit SoxC	TIGR04555	sulfite_DH_soxC: sulfite dehydrogenase
AG_426_B08	IIb.II	1510	SoxC	PF00174	Oxidoreductase molybdopterin binding domain	K17225	soxC; sulfane dehydrogenase subunit SoxC	TIGR04555	sulfite_DH_soxC: sulfite dehydrogenase
AG_426_I14	IIb.II	1481	SoxC	PF00174	Oxidoreductase molybdopterin binding domain	K17225	soxC; sulfane dehydrogenase subunit SoxC	TIGR04555	sulfite_DH_soxC: sulfite dehydrogenase
AG_447_A06	Ia.III	1756	SoxC	PF00174	Oxidoreductase molybdopterin binding domain	K17225	soxC; sulfane dehydrogenase subunit SoxC	TIGR04555	sulfite_DH_soxC: sulfite dehydrogenase
AG_453_I20	IIa.I	1083	SoxC	PF00174	Oxidoreductase molybdopterin binding domain	K17225	soxC; sulfane dehydrogenase subunit SoxC	TIGR04555	sulfite_DH_soxC: sulfite dehydrogenase
AG_891_J10	IIa.II	875	SoxC	PF00174	Oxidoreductase molybdopterin binding domain	K17225	soxC; sulfane dehydrogenase subunit SoxC	TIGR04555	sulfite_DH_soxC: sulfite dehydrogenase
AG_891_N20	IIb.II	823	SoxC	PF00174	Oxidoreductase molybdopterin binding domain	K17225	soxC; sulfane dehydrogenase subunit SoxC	TIGR04555	sulfite_DH_soxC: sulfite dehydrogenase
AG_892_I13	IIa.I	1470	SoxC	PF00174	Oxidoreductase molybdopterin binding domain	K17225	soxC; sulfane dehydrogenase subunit SoxC	TIGR04555	sulfite_DH_soxC: sulfite dehydrogenase
AG_892_O07	IIa.I	690	SoxC	PF00174	Oxidoreductase molybdopterin binding domain	K17225	soxC; sulfane dehydrogenase subunit SoxC	TIGR04555	sulfite_DH_soxC: sulfite dehydrogenase
AG_893_L10	IIa.II	607	SoxC	PF00174	Oxidoreductase molybdopterin binding domain	K17225	soxC; sulfane dehydrogenase subunit SoxC	TIGR04555	sulfite_DH_soxC: sulfite dehydrogenase
AG_893_M18	Ia.IV	633	SoxC	PF00174	Oxidoreductase molybdopterin binding domain	K17225	soxC; sulfane dehydrogenase subunit SoxC	TIGR04555	sulfite_DH_soxC: sulfite dehydrogenase
AG_893_P05	IIa.I	130	SoxC	PF00174	Oxidoreductase molybdopterin binding domain	K17225	soxC; sulfane dehydrogenase subunit SoxC	TIGR04555	sulfite_DH_soxC: sulfite dehydrogenase
AG_894_A16	IIa.I	903	SoxC	PF00174	Oxidoreductase molybdopterin binding domain	K17225	soxC; sulfane dehydrogenase subunit SoxC	TIGR04555	sulfite_DH_soxC: sulfite dehydrogenase
AG_894_L03	Ib.I	505	SoxC	PF00174	Oxidoreductase molybdopterin binding domain	K17225	soxC; sulfane dehydrogenase subunit SoxC	TIGR04555	sulfite_DH_soxC: sulfite dehydrogenase
AG_895_J18	IIb.II	1082	SoxC	PF00174	Oxidoreductase molybdopterin binding domain	K17225	soxC; sulfane dehydrogenase subunit SoxC	TIGR04555	sulfite_DH_soxC: sulfite dehydrogenase
AG_897_B18	IIa.I	1159	SoxC	PF00174	Oxidoreductase molybdopterin binding domain	K17225	soxC; sulfane dehydrogenase subunit SoxC	TIGR04555	sulfite_DH_soxC: sulfite dehydrogenase
AG_899_E11	IIa.I	249	SoxC	PF00174	Oxidoreductase molybdopterin binding domain	K17225	soxC; sulfane dehydrogenase subunit SoxC	TIGR04555	sulfite_DH_soxC: sulfite dehydrogenase
AG_899_J15	IIc	498	SoxC	PF00174	Oxidoreductase molybdopterin binding domain	K17225	soxC; sulfane dehydrogenase subunit SoxC	TIGR04555	sulfite_DH_soxC: sulfite dehydrogenase
AG_899_O20	IIa.I	508	SoxC	PF00174	Oxidoreductase molybdopterin binding domain	K17225	soxC; sulfane dehydrogenase subunit SoxC	TIGR04555	sulfite_DH_soxC: sulfite dehydrogenase
AG_901_J20	Ia.IV	888	SoxC	PF00174	Oxidoreductase molybdopterin binding domain	K17225	soxC; sulfane dehydrogenase subunit SoxC	TIGR04555	sulfite_DH_soxC: sulfite dehydrogenase
AG_911_J10	IIa.I	584	SoxC	PF00174	Oxidoreductase molybdopterin binding domain	K17225	soxC; sulfane dehydrogenase subunit SoxC	TIGR04555	sulfite_DH_soxC: sulfite dehydrogenase
AG_911_J17	Ia.IV	716	SoxC	PF00174	Oxidoreductase molybdopterin binding domain	K17225	soxC; sulfane dehydrogenase subunit SoxC	TIGR04555	sulfite_DH_soxC: sulfite dehydrogenase
AG_914_E17	IIb.II	1423	SoxC	PF00174	Oxidoreductase molybdopterin binding domain	K17225	soxC; sulfane dehydrogenase subunit SoxC	TIGR04555	sulfite_DH_soxC: sulfite dehydrogenase
AG_915_B22	IIa.I	926	SoxC	PF00174	Oxidoreductase molybdopterin binding domain	K17225	soxC; sulfane dehydrogenase subunit SoxC	TIGR04555	sulfite_DH_soxC: sulfite dehydrogenase
AG_915_E09	IIa.I	427	SoxC	PF00174	Oxidoreductase molybdopterin binding domain	K17225	soxC; sulfane dehydrogenase subunit SoxC	TIGR04555	sulfite_DH_soxC: sulfite dehydrogenase
AG_915_M14	IIa.I	1403	SoxC	PF00174	Oxidoreductase molybdopterin binding domain	K17225	soxC; sulfane dehydrogenase subunit SoxC	TIGR04555	sulfite_DH_soxC: sulfite dehydrogenase
AG_916_C06	Ia.IV	326	SoxC	PF00174	Oxidoreductase molybdopterin binding domain	K17225	soxC; sulfane dehydrogenase subunit SoxC	TIGR04555	sulfite_DH_soxC: sulfite dehydrogenase
AG_919_E16	IIb.II	5	SoxC	PF00174	Oxidoreductase molybdopterin binding domain	K17225	soxC; sulfane dehydrogenase subunit SoxC	TIGR04555	sulfite_DH_soxC: sulfite dehydrogenase
AG_919_I05	IIb.II	231	SoxC	PF00174	Oxidoreductase molybdopterin binding domain	K17225	soxC; sulfane dehydrogenase subunit SoxC	TIGR04555	sulfite_DH_soxC: sulfite dehydrogenase
AG_920_B04	IIb.II	624	SoxC	PF00174	Oxidoreductase molybdopterin binding domain	K17225	soxC; sulfane dehydrogenase subunit SoxC	TIGR04555	sulfite_DH_soxC: sulfite dehydrogenase
AH_287_L13	IIa.I	1585	SoxC	PF00174	Oxidoreductase molybdopterin binding domain	K17225	soxC; sulfane dehydrogenase subunit SoxC	TIGR04555	sulfite_DH_soxC: sulfite dehydrogenase
ANEMAG00001	IIb.II	1844	SoxC	PF00174	Oxidoreductase molybdopterin binding domain	K17225	soxC; sulfane dehydrogenase subunit SoxC	TIGR04555	sulfite_DH_soxC: sulfite dehydrogenase
LSUCC0226	Ia.III	582	SoxC	PF00174	Oxidoreductase molybdopterin binding domain	K17225	soxC; sulfane dehydrogenase subunit SoxC	TIGR04555	sulfite_DH_soxC: sulfite dehydrogenase
LSUCC0396	Ia.III	1586	SoxC	PF00174	Oxidoreductase molybdopterin binding domain	K17225	soxC; sulfane dehydrogenase subunit SoxC	TIGR04555	sulfite_DH_soxC: sulfite dehydrogenase
LSUCC0744	Ia.III	1407	SoxC	PF00174	Oxidoreductase molybdopterin binding domain	K17225	soxC; sulfane dehydrogenase subunit SoxC	TIGR04555	sulfite_DH_soxC: sulfite dehydrogenase
OceanDNA_b26129	Ia.IV	2137	SoxC	PF00174	Oxidoreductase molybdopterin binding domain	K17225	soxC; sulfane dehydrogenase subunit SoxC	TIGR04555	sulfite_DH_soxC: sulfite dehydrogenase
OceanDNA_b26149	Ib.IV	1837	SoxC	PF00174	Oxidoreductase molybdopterin binding domain	K17225	soxC; sulfane dehydrogenase subunit SoxC	TIGR04555	sulfite_DH_soxC: sulfite dehydrogenase
OceanDNA_b26150	Ib.IV	2115	SoxC	PF00174	Oxidoreductase molybdopterin binding domain	K17225	soxC; sulfane dehydrogenase subunit SoxC	TIGR04555	sulfite_DH_soxC: sulfite dehydrogenase
OceanDNA_b26150	Ib.IV	1296	SoxC	PF00174	Oxidoreductase molybdopterin binding domain	K17225	soxC; sulfane dehydrogenase subunit SoxC	TIGR04555	sulfite_DH_soxC: sulfite dehydrogenase
OceanDNA_b26226	Ia.III	268	SoxC	PF00174	Oxidoreductase molybdopterin binding domain	K17225	soxC; sulfane dehydrogenase subunit SoxC	TIGR04555	sulfite_DH_soxC: sulfite dehydrogenase
OceanDNA_b26227	Ia.III	2279	SoxC	PF00174	Oxidoreductase molybdopterin binding domain	K17225	soxC; sulfane dehydrogenase subunit SoxC	TIGR04555	sulfite_DH_soxC: sulfite dehydrogenase
OceanDNA_b26229	Ia.III	182	SoxC	PF00174	Oxidoreductase molybdopterin binding domain	K17225	soxC; sulfane dehydrogenase subunit SoxC	TIGR04555	sulfite_DH_soxC: sulfite dehydrogenase
OceanDNA_b26230	Ia.III	242	SoxC	PF00174	Oxidoreductase molybdopterin binding domain	K17225	soxC; sulfane dehydrogenase subunit SoxC	TIGR04555	sulfite_DH_soxC: sulfite dehydrogenase
OceanDNA_b26232	Ia.III	346	SoxC	PF00174	Oxidoreductase molybdopterin binding domain	K17225	soxC; sulfane dehydrogenase subunit SoxC	TIGR04555	sulfite_DH_soxC: sulfite dehydrogenase
OceanDNA_b26233	Ia.III	977	SoxC	PF00174	Oxidoreductase molybdopterin binding domain	K17225	soxC; sulfane dehydrogenase subunit SoxC	TIGR04555	sulfite_DH_soxC: sulfite dehydrogenase
OceanDNA_b26235	Ia.III	725	SoxC	PF00174	Oxidoreductase molybdopterin binding domain	K17225	soxC; sulfane dehydrogenase subunit SoxC	TIGR04555	sulfite_DH_soxC: sulfite dehydrogenase
OceanDNA_b26235	Ia.III	430	SoxC	PF00174	Oxidoreductase molybdopterin binding domain	K17225	soxC; sulfane dehydrogenase subunit SoxC	TIGR04555	sulfite_DH_soxC: sulfite dehydrogenase
OceanDNA_b26237	Ia.III	1479	SoxC	PF00174	Oxidoreductase molybdopterin binding domain	K17225	soxC; sulfane dehydrogenase subunit SoxC	TIGR04555	sulfite_DH_soxC: sulfite dehydrogenase
OceanDNA_b26238	Ia.III	82	SoxC	PF00174	Oxidoreductase molybdopterin binding domain	K17225	soxC; sulfane dehydrogenase subunit SoxC	TIGR04555	sulfite_DH_soxC: sulfite dehydrogenase
OceanDNA_b26240	Ia.III	659	SoxC	PF00174	Oxidoreductase molybdopterin binding domain	K17225	soxC; sulfane dehydrogenase subunit SoxC	TIGR04555	sulfite_DH_soxC: sulfite dehydrogenase
OceanDNA_b26246	Ia.III	771	SoxC	PF00174	Oxidoreductase molybdopterin binding domain	K17225	soxC; sulfane dehydrogenase subunit SoxC	TIGR04555	sulfite_DH_soxC: sulfite dehydrogenase
OceanDNA_b26362	Ib.IV	818	SoxC	PF00174	Oxidoreductase molybdopterin binding domain	K17225	soxC; sulfane dehydrogenase subunit SoxC	TIGR04555	sulfite_DH_soxC: sulfite dehydrogenase
OceanDNA_b26363	Ib.IV	396	SoxC	PF00174	Oxidoreductase molybdopterin binding domain	K17225	soxC; sulfane dehydrogenase subunit SoxC	TIGR04555	sulfite_DH_soxC: sulfite dehydrogenase
OceanDNA_b26373	Ib.IV	703	SoxC	PF00174	Oxidoreductase molybdopterin binding domain	K17225	soxC; sulfane dehydrogenase subunit SoxC	TIGR04555	sulfite_DH_soxC: sulfite dehydrogenase
OceanDNA_b26373	Ib.IV	1644	SoxC	PF00174	Oxidoreductase molybdopterin binding domain	K17225	soxC; sulfane dehydrogenase subunit SoxC	TIGR04555	sulfite_DH_soxC: sulfite dehydrogenase
OceanDNA_b26373	Ib.IV	1899	SoxC	PF00174	Oxidoreductase molybdopterin binding domain	K17225	soxC; sulfane dehydrogenase subunit SoxC	TIGR04555	sulfite_DH_soxC: sulfite dehydrogenase
OceanDNA_b26374	Ib.IV	707	SoxC	PF00174	Oxidoreductase molybdopterin binding domain	K17225	soxC; sulfane dehydrogenase subunit SoxC	TIGR04555	sulfite_DH_soxC: sulfite dehydrogenase
OceanDNA_b26375	Ib.IV	1456	SoxC	PF00174	Oxidoreductase molybdopterin binding domain	K17225	soxC; sulfane dehydrogenase subunit SoxC	TIGR04555	sulfite_DH_soxC: sulfite dehydrogenase
OceanDNA_b26375	Ib.IV	1014	SoxC	PF00174	Oxidoreductase molybdopterin binding domain	K17225	soxC; sulfane dehydrogenase subunit SoxC	TIGR04555	sulfite_DH_soxC: sulfite dehydrogenase
OceanDNA_b26418	Ia.I	1109	SoxC	PF00174	Oxidoreductase molybdopterin binding domain	K17225	soxC; sulfane dehydrogenase subunit SoxC	TIGR04555	sulfite_DH_soxC: sulfite dehydrogenase
OceanDNA_b26446	Ia.I	2268	SoxC	PF00174	Oxidoreductase molybdopterin binding domain	K17225	soxC; sulfane dehydrogenase subunit SoxC	TIGR04555	sulfite_DH_soxC: sulfite dehydrogenase
OceanDNA_b26446	Ia.I	1071	SoxC	PF00174	Oxidoreductase molybdopterin binding domain	K17225	soxC; sulfane dehydrogenase subunit SoxC	TIGR04555	sulfite_DH_soxC: sulfite dehydrogenase
OceanDNA_b26534	Ia.II	2441	SoxC	PF00174	Oxidoreductase molybdopterin binding domain	K17225	soxC; sulfane dehydrogenase subunit SoxC	TIGR04555	sulfite_DH_soxC: sulfite dehydrogenase
OceanDNA_b26534	Ia.II	2173	SoxC	PF00174	Oxidoreductase molybdopterin binding domain	K17225	soxC; sulfane dehydrogenase subunit SoxC	TIGR04555	sulfite_DH_soxC: sulfite dehydrogenase
OceanDNA_b26550	Ia.I	2351	SoxC	PF00174	Oxidoreductase molybdopterin binding domain	K17225	soxC; sulfane dehydrogenase subunit SoxC	TIGR04555	sulfite_DH_soxC: sulfite dehydrogenase
OceanDNA_b26567	Ia.II	396	SoxC	PF00174	Oxidoreductase molybdopterin binding domain	K17225	soxC; sulfane dehydrogenase subunit SoxC	TIGR04555	sulfite_DH_soxC: sulfite dehydrogenase
OceanDNA_b26567	Ia.II	1945	SoxC	PF00174	Oxidoreductase molybdopterin binding domain	K17225	soxC; sulfane dehydrogenase subunit SoxC	TIGR04555	sulfite_DH_soxC: sulfite dehydrogenase
OceanDNA_b30733	NA	1539	SoxC	PF00174	Oxidoreductase molybdopterin binding domain	K17225	soxC; sulfane dehydrogenase subunit SoxC	TIGR04555	sulfite_DH_soxC: sulfite dehydrogenase
OceanDNA_b30734	NA	613	SoxC	PF00174	Oxidoreductase molybdopterin binding domain	K17225	soxC; sulfane dehydrogenase subunit SoxC	TIGR04555	sulfite_DH_soxC: sulfite dehydrogenase
UBA3439	Ia.III	941	SoxC	PF00174	Oxidoreductase molybdopterin binding domain	K17225	soxC; sulfane dehydrogenase subunit SoxC	TIGR04555	sulfite_DH_soxC: sulfite dehydrogenase

## Sheet: SoxD
Genome	Subclade	Gene_ID	Gene	PFAM_num	PFAM_ID	KO_num	KO	TIGRFAM_num	TIGRFAM
AG_321_A13	IIa.II	1314	SoxD	PF13442	Cytochrome C oxidase, cbb3-type, subunit III	K22622	soxD; S-disulfanyl-L-cysteine oxidoreductase SoxD [EC:1.8.2.6]
AG_321_K23	IIa.I	351	SoxD	PF13442	Cytochrome C oxidase, cbb3-type, subunit III	K22622	soxD; S-disulfanyl-L-cysteine oxidoreductase SoxD [EC:1.8.2.6]
AG_325_F22	IIa.II	458	SoxD	PF13442	Cytochrome C oxidase, cbb3-type, subunit III	K22622	soxD; S-disulfanyl-L-cysteine oxidoreductase SoxD [EC:1.8.2.6]
AG_325_I21	Ia.III	1007	SoxD	PF13442	Cytochrome C oxidase, cbb3-type, subunit III	K22622	soxD; S-disulfanyl-L-cysteine oxidoreductase SoxD [EC:1.8.2.6]
AG_325_O10	IIa.II	238	SoxD	PF13442	Cytochrome C oxidase, cbb3-type, subunit III	K22622	soxD; S-disulfanyl-L-cysteine oxidoreductase SoxD [EC:1.8.2.6]
AG_335_B03	IIa.II	1196	SoxD	PF13442	Cytochrome C oxidase, cbb3-type, subunit III	K22622	soxD; S-disulfanyl-L-cysteine oxidoreductase SoxD [EC:1.8.2.6]
AG_335_N04	IIa.II	983	SoxD	PF13442	Cytochrome C oxidase, cbb3-type, subunit III	K22622	soxD; S-disulfanyl-L-cysteine oxidoreductase SoxD [EC:1.8.2.6]
AG_337_N21	IIa.II	1858	SoxD	PF13442	Cytochrome C oxidase, cbb3-type, subunit III	K22622	soxD; S-disulfanyl-L-cysteine oxidoreductase SoxD [EC:1.8.2.6]
AG_337_O15	IIa.II	178	SoxD	PF13442	Cytochrome C oxidase, cbb3-type, subunit III	K22622	soxD; S-disulfanyl-L-cysteine oxidoreductase SoxD [EC:1.8.2.6]
AG_390_E03	Ia.III	530	SoxD	PF13442	Cytochrome C oxidase, cbb3-type, subunit III	K22622	soxD; S-disulfanyl-L-cysteine oxidoreductase SoxD [EC:1.8.2.6]
AG_390_L20	IIa.II	941	SoxD	PF13442	Cytochrome C oxidase, cbb3-type, subunit III	K22622	soxD; S-disulfanyl-L-cysteine oxidoreductase SoxD [EC:1.8.2.6]
AG_390_M08	IIa.I	1256	SoxD	PF13442	Cytochrome C oxidase, cbb3-type, subunit III	K22622	soxD; S-disulfanyl-L-cysteine oxidoreductase SoxD [EC:1.8.2.6]
AG_390_P06	Ia.III	759	SoxD	PF13442	Cytochrome C oxidase, cbb3-type, subunit III	K22622	soxD; S-disulfanyl-L-cysteine oxidoreductase SoxD [EC:1.8.2.6]
AG_422_K21	Ib.III	451	SoxD	PF13442	Cytochrome C oxidase, cbb3-type, subunit III	K22622	soxD; S-disulfanyl-L-cysteine oxidoreductase SoxD [EC:1.8.2.6]
AG_426_A06	IIb.II	941	SoxD	PF13442	Cytochrome C oxidase, cbb3-type, subunit III	K22622	soxD; S-disulfanyl-L-cysteine oxidoreductase SoxD [EC:1.8.2.6]
AG_426_B08	IIb.II	1509	SoxD	PF13442	Cytochrome C oxidase, cbb3-type, subunit III	K22622	soxD; S-disulfanyl-L-cysteine oxidoreductase SoxD [EC:1.8.2.6]
AG_426_I14	IIb.II	1480	SoxD	PF13442	Cytochrome C oxidase, cbb3-type, subunit III	K22622	soxD; S-disulfanyl-L-cysteine oxidoreductase SoxD [EC:1.8.2.6]
AG_447_A06	Ia.III	1757	SoxD	PF13442	Cytochrome C oxidase, cbb3-type, subunit III	K22622	soxD; S-disulfanyl-L-cysteine oxidoreductase SoxD [EC:1.8.2.6]
AG_453_I20	IIa.I	1084	SoxD	PF13442	Cytochrome C oxidase, cbb3-type, subunit III	K22622	soxD; S-disulfanyl-L-cysteine oxidoreductase SoxD [EC:1.8.2.6]
AG_891_J10	IIa.II	874	SoxD	PF13442	Cytochrome C oxidase, cbb3-type, subunit III	K22622	soxD; S-disulfanyl-L-cysteine oxidoreductase SoxD [EC:1.8.2.6]
AG_891_N20	IIb.II	824	SoxD	PF13442	Cytochrome C oxidase, cbb3-type, subunit III	K22622	soxD; S-disulfanyl-L-cysteine oxidoreductase SoxD [EC:1.8.2.6]
AG_892_I13	IIa.I	1469	SoxD	PF13442	Cytochrome C oxidase, cbb3-type, subunit III	K22622	soxD; S-disulfanyl-L-cysteine oxidoreductase SoxD [EC:1.8.2.6]
AG_892_O07	IIa.I	689	SoxD	PF13442	Cytochrome C oxidase, cbb3-type, subunit III	K22622	soxD; S-disulfanyl-L-cysteine oxidoreductase SoxD [EC:1.8.2.6]
AG_893_L10	IIa.II	608	SoxD	PF13442	Cytochrome C oxidase, cbb3-type, subunit III	K22622	soxD; S-disulfanyl-L-cysteine oxidoreductase SoxD [EC:1.8.2.6]
AG_893_M18	Ia.IV	634	SoxD	PF13442	Cytochrome C oxidase, cbb3-type, subunit III	K22622	soxD; S-disulfanyl-L-cysteine oxidoreductase SoxD [EC:1.8.2.6]
AG_893_P05	IIa.I	129	SoxD	PF13442	Cytochrome C oxidase, cbb3-type, subunit III	K22622	soxD; S-disulfanyl-L-cysteine oxidoreductase SoxD [EC:1.8.2.6]
AG_894_A16	IIa.I	904	SoxD	PF13442	Cytochrome C oxidase, cbb3-type, subunit III	K22622	soxD; S-disulfanyl-L-cysteine oxidoreductase SoxD [EC:1.8.2.6]
AG_894_L03	Ib.I	506	SoxD	PF13442	Cytochrome C oxidase, cbb3-type, subunit III	K22622	soxD; S-disulfanyl-L-cysteine oxidoreductase SoxD [EC:1.8.2.6]
AG_895_J18	IIb.II	1083	SoxD	PF13442	Cytochrome C oxidase, cbb3-type, subunit III	K22622	soxD; S-disulfanyl-L-cysteine oxidoreductase SoxD [EC:1.8.2.6]
AG_897_B18	IIa.I	1160	SoxD	PF13442	Cytochrome C oxidase, cbb3-type, subunit III	K22622	soxD; S-disulfanyl-L-cysteine oxidoreductase SoxD [EC:1.8.2.6]
AG_899_E11	IIa.I	250	SoxD	PF13442	Cytochrome C oxidase, cbb3-type, subunit III	K22622	soxD; S-disulfanyl-L-cysteine oxidoreductase SoxD [EC:1.8.2.6]
AG_899_J15	IIc	499	SoxD	PF13442	Cytochrome C oxidase, cbb3-type, subunit III	K22622	soxD; S-disulfanyl-L-cysteine oxidoreductase SoxD [EC:1.8.2.6]
AG_899_O20	IIa.I	507	SoxD	PF13442	Cytochrome C oxidase, cbb3-type, subunit III	K22622	soxD; S-disulfanyl-L-cysteine oxidoreductase SoxD [EC:1.8.2.6]
AG_901_J20	Ia.IV	889	SoxD	PF13442	Cytochrome C oxidase, cbb3-type, subunit III	K22622	soxD; S-disulfanyl-L-cysteine oxidoreductase SoxD [EC:1.8.2.6]
AG_911_J10	IIa.I	585	SoxD	PF13442	Cytochrome C oxidase, cbb3-type, subunit III	K22622	soxD; S-disulfanyl-L-cysteine oxidoreductase SoxD [EC:1.8.2.6]
AG_911_J17	Ia.IV	717	SoxD	PF13442	Cytochrome C oxidase, cbb3-type, subunit III	K22622	soxD; S-disulfanyl-L-cysteine oxidoreductase SoxD [EC:1.8.2.6]
AG_914_E17	IIb.II	1424	SoxD	PF13442	Cytochrome C oxidase, cbb3-type, subunit III	K22622	soxD; S-disulfanyl-L-cysteine oxidoreductase SoxD [EC:1.8.2.6]
AG_915_B22	IIa.I	927	SoxD	PF13442	Cytochrome C oxidase, cbb3-type, subunit III	K22622	soxD; S-disulfanyl-L-cysteine oxidoreductase SoxD [EC:1.8.2.6]
AG_915_E09	IIa.I	426	SoxD	PF13442	Cytochrome C oxidase, cbb3-type, subunit III	K22622	soxD; S-disulfanyl-L-cysteine oxidoreductase SoxD [EC:1.8.2.6]
AG_915_M14	IIa.I	1404	SoxD	PF13442	Cytochrome C oxidase, cbb3-type, subunit III	K22622	soxD; S-disulfanyl-L-cysteine oxidoreductase SoxD [EC:1.8.2.6]
AG_916_C06	Ia.IV	327	SoxD	PF13442	Cytochrome C oxidase, cbb3-type, subunit III	K22622	soxD; S-disulfanyl-L-cysteine oxidoreductase SoxD [EC:1.8.2.6]
AG_919_E16	IIb.II	6	SoxD	PF13442	Cytochrome C oxidase, cbb3-type, subunit III	K22622	soxD; S-disulfanyl-L-cysteine oxidoreductase SoxD [EC:1.8.2.6]
AG_919_I05	IIb.II	232	SoxD	PF13442	Cytochrome C oxidase, cbb3-type, subunit III	K22622	soxD; S-disulfanyl-L-cysteine oxidoreductase SoxD [EC:1.8.2.6]
AG_920_B04	IIb.II	623	SoxD	PF13442	Cytochrome C oxidase, cbb3-type, subunit III	K22622	soxD; S-disulfanyl-L-cysteine oxidoreductase SoxD [EC:1.8.2.6]
AH_287_L13	IIa.I	1586	SoxD	PF13442	Cytochrome C oxidase, cbb3-type, subunit III	K22622	soxD; S-disulfanyl-L-cysteine oxidoreductase SoxD [EC:1.8.2.6]
ANEMAG00001	IIb.II	1845	SoxD	PF13442	Cytochrome C oxidase, cbb3-type, subunit III	K22622	soxD; S-disulfanyl-L-cysteine oxidoreductase SoxD [EC:1.8.2.6]
LSUCC0226	Ia.III	583	SoxD	PF13442	Cytochrome C oxidase, cbb3-type, subunit III	K22622	soxD; S-disulfanyl-L-cysteine oxidoreductase SoxD [EC:1.8.2.6]
LSUCC0396	Ia.III	1587	SoxD	PF13442	Cytochrome C oxidase, cbb3-type, subunit III	K22622	soxD; S-disulfanyl-L-cysteine oxidoreductase SoxD [EC:1.8.2.6]
LSUCC0744	Ia.III	1408	SoxD	PF13442	Cytochrome C oxidase, cbb3-type, subunit III	K22622	soxD; S-disulfanyl-L-cysteine oxidoreductase SoxD [EC:1.8.2.6]
NAT72	IIb.II	1566	SoxD	PF13442	Cytochrome C oxidase, cbb3-type, subunit III	K22622	soxD; S-disulfanyl-L-cysteine oxidoreductase SoxD [EC:1.8.2.6]
OceanDNA_b26149	Ib.IV	1836	SoxD	PF13442	Cytochrome C oxidase, cbb3-type, subunit III	K22622	soxD; S-disulfanyl-L-cysteine oxidoreductase SoxD [EC:1.8.2.6]
OceanDNA_b26150	Ib.IV	1295	SoxD	PF13442	Cytochrome C oxidase, cbb3-type, subunit III	K22622	soxD; S-disulfanyl-L-cysteine oxidoreductase SoxD [EC:1.8.2.6]
OceanDNA_b26226	Ia.III	1318	SoxD	PF13442	Cytochrome C oxidase, cbb3-type, subunit III	K22622	soxD; S-disulfanyl-L-cysteine oxidoreductase SoxD [EC:1.8.2.6]
OceanDNA_b26227	Ia.III	2280	SoxD	PF13442	Cytochrome C oxidase, cbb3-type, subunit III	K22622	soxD; S-disulfanyl-L-cysteine oxidoreductase SoxD [EC:1.8.2.6]
OceanDNA_b26229	Ia.III	181	SoxD	PF13442	Cytochrome C oxidase, cbb3-type, subunit III	K22622	soxD; S-disulfanyl-L-cysteine oxidoreductase SoxD [EC:1.8.2.6]
OceanDNA_b26230	Ia.III	243	SoxD	PF13442	Cytochrome C oxidase, cbb3-type, subunit III	K22622	soxD; S-disulfanyl-L-cysteine oxidoreductase SoxD [EC:1.8.2.6]
OceanDNA_b26232	Ia.III	347	SoxD	PF13442	Cytochrome C oxidase, cbb3-type, subunit III	K22622	soxD; S-disulfanyl-L-cysteine oxidoreductase SoxD [EC:1.8.2.6]
OceanDNA_b26233	Ia.III	872	SoxD	PF13442	Cytochrome C oxidase, cbb3-type, subunit III	K22622	soxD; S-disulfanyl-L-cysteine oxidoreductase SoxD [EC:1.8.2.6]
OceanDNA_b26235	Ia.III	429	SoxD	PF13442	Cytochrome C oxidase, cbb3-type, subunit III	K22622	soxD; S-disulfanyl-L-cysteine oxidoreductase SoxD [EC:1.8.2.6]
OceanDNA_b26235	Ia.III	724	SoxD	PF13442	Cytochrome C oxidase, cbb3-type, subunit III	K22622	soxD; S-disulfanyl-L-cysteine oxidoreductase SoxD [EC:1.8.2.6]
OceanDNA_b26238	Ia.III	83	SoxD	PF13442	Cytochrome C oxidase, cbb3-type, subunit III	K22622	soxD; S-disulfanyl-L-cysteine oxidoreductase SoxD [EC:1.8.2.6]
OceanDNA_b26240	Ia.III	658	SoxD	PF13442	Cytochrome C oxidase, cbb3-type, subunit III	K22622	soxD; S-disulfanyl-L-cysteine oxidoreductase SoxD [EC:1.8.2.6]
OceanDNA_b26246	Ia.III	770	SoxD	PF13442	Cytochrome C oxidase, cbb3-type, subunit III	K22622	soxD; S-disulfanyl-L-cysteine oxidoreductase SoxD [EC:1.8.2.6]
OceanDNA_b26362	Ib.IV	817	SoxD	PF13442	Cytochrome C oxidase, cbb3-type, subunit III	K22622	soxD; S-disulfanyl-L-cysteine oxidoreductase SoxD [EC:1.8.2.6]
OceanDNA_b26363	Ib.IV	397	SoxD	PF13442	Cytochrome C oxidase, cbb3-type, subunit III	K22622	soxD; S-disulfanyl-L-cysteine oxidoreductase SoxD [EC:1.8.2.6]
OceanDNA_b26373	Ib.IV	1840	SoxD	PF13442	Cytochrome C oxidase, cbb3-type, subunit III	K22622	soxD; S-disulfanyl-L-cysteine oxidoreductase SoxD [EC:1.8.2.6]
OceanDNA_b26373	Ib.IV	702	SoxD	PF13442	Cytochrome C oxidase, cbb3-type, subunit III	K22622	soxD; S-disulfanyl-L-cysteine oxidoreductase SoxD [EC:1.8.2.6]
OceanDNA_b26373	Ib.IV	1755	SoxD	PF13442	Cytochrome C oxidase, cbb3-type, subunit III	K22622	soxD; S-disulfanyl-L-cysteine oxidoreductase SoxD [EC:1.8.2.6]
OceanDNA_b26373	Ib.IV	1645	SoxD	PF13442	Cytochrome C oxidase, cbb3-type, subunit III	K22622	soxD; S-disulfanyl-L-cysteine oxidoreductase SoxD [EC:1.8.2.6]
OceanDNA_b26373	Ib.IV	1898	SoxD	PF13442	Cytochrome C oxidase, cbb3-type, subunit III	K22622	soxD; S-disulfanyl-L-cysteine oxidoreductase SoxD [EC:1.8.2.6]
OceanDNA_b26375	Ib.IV	1457	SoxD	PF13442	Cytochrome C oxidase, cbb3-type, subunit III	K22622	soxD; S-disulfanyl-L-cysteine oxidoreductase SoxD [EC:1.8.2.6]
OceanDNA_b26418	Ia.I	1110	SoxD	PF13442	Cytochrome C oxidase, cbb3-type, subunit III	K22622	soxD; S-disulfanyl-L-cysteine oxidoreductase SoxD [EC:1.8.2.6]
OceanDNA_b26446	Ia.I	1072	SoxD	PF13442	Cytochrome C oxidase, cbb3-type, subunit III	K22622	soxD; S-disulfanyl-L-cysteine oxidoreductase SoxD [EC:1.8.2.6]
OceanDNA_b26446	Ia.I	1284	SoxD	PF13442	Cytochrome C oxidase, cbb3-type, subunit III	K22622	soxD; S-disulfanyl-L-cysteine oxidoreductase SoxD [EC:1.8.2.6]
OceanDNA_b26534	Ia.II	2440	SoxD	PF13442	Cytochrome C oxidase, cbb3-type, subunit III	K22622	soxD; S-disulfanyl-L-cysteine oxidoreductase SoxD [EC:1.8.2.6]
OceanDNA_b26567	Ia.II	395	SoxD	PF13442	Cytochrome C oxidase, cbb3-type, subunit III	K22622	soxD; S-disulfanyl-L-cysteine oxidoreductase SoxD [EC:1.8.2.6]
OceanDNA_b30733	NA	1540	SoxD	PF13442	Cytochrome C oxidase, cbb3-type, subunit III	K22622	soxD; S-disulfanyl-L-cysteine oxidoreductase SoxD [EC:1.8.2.6]
OceanDNA_b30734	NA	614	SoxD	PF13442	Cytochrome C oxidase, cbb3-type, subunit III	K22622	soxD; S-disulfanyl-L-cysteine oxidoreductase SoxD [EC:1.8.2.6]
PSWMAG00077	Ib.I	284	SoxD	PF13442	Cytochrome C oxidase, cbb3-type, subunit III	K22622	soxD; S-disulfanyl-L-cysteine oxidoreductase SoxD [EC:1.8.2.6]
UBA3439	Ia.III	1210	SoxD	PF13442	Cytochrome C oxidase, cbb3-type, subunit III	K22622	soxD; S-disulfanyl-L-cysteine oxidoreductase SoxD [EC:1.8.2.6]

## Sheet: fccA
Genome	Subclade	Gene_ID	Gene	PFAM_num	PFAM_ID	KO_num	KO	TIGRFAM_num	TIGRFAM
AG_321_A13	IIa.II	1317	fccA	PF00034	Cytochrome c
AG_321_K23	IIa.I	348	fccA	PF00034	Cytochrome c
AG_325_F22	IIa.II	455	fccA	PF00034	Cytochrome c
AG_325_I21	Ia.III	1004	fccA	PF00034	Cytochrome c
AG_325_O10	IIa.II	235	fccA	PF00034	Cytochrome c
AG_335_B03	IIa.II	1199	fccA	PF00034	Cytochrome c
AG_335_N04	IIa.II	785	fccA	PF00034	Cytochrome c
AG_337_N21	IIa.II	1861	fccA	PF00034	Cytochrome c
AG_337_O15	IIa.II	175	fccA	PF00034	Cytochrome c
AG_390_E03	Ia.III	533	fccA	PF00034	Cytochrome c
AG_390_L20	IIa.II	938	fccA	PF00034	Cytochrome c
AG_390_P06	Ia.III	762	fccA	PF00034	Cytochrome c
AG_422_K21	Ib.III	454	fccA	PF00034	Cytochrome c
AG_426_A06	IIb.II	939	fccA	PF00034	Cytochrome c
AG_426_I14	IIb.II	1750	fccA	PF00034	Cytochrome c
AG_430_M22	IIa.I	997	fccA	PF00034	Cytochrome c
AG_447_A06	Ia.III	1882	fccA	PF00034	Cytochrome c
AG_453_I20	IIa.I	1087	fccA	PF00034	Cytochrome c
AG_891_J10	IIa.II	871	fccA	PF00034	Cytochrome c
AG_891_N20	IIb.II	826	fccA	PF00034	Cytochrome c
AG_892_I13	IIa.I	1466	fccA	PF00034	Cytochrome c
AG_892_O07	IIa.I	686	fccA	PF00034	Cytochrome c
AG_893_L10	IIa.II	611	fccA	PF00034	Cytochrome c
AG_893_M18	Ia.IV	638	fccA	PF00034	Cytochrome c
AG_893_P05	IIa.I	126	fccA	PF00034	Cytochrome c
AG_894_A16	IIa.I	907	fccA	PF00034	Cytochrome c
AG_894_L03	Ib.I	510	fccA	PF00034	Cytochrome c
AG_895_J18	IIb.II	1085	fccA	PF00034	Cytochrome c
AG_897_B18	IIa.I	1163	fccA	PF00034	Cytochrome c
AG_899_E11	IIa.I	253	fccA	PF00034	Cytochrome c
AG_899_J15	IIc	502	fccA	PF00034	Cytochrome c
AG_899_O20	IIa.I	504	fccA	PF00034	Cytochrome c
AG_901_J20	Ia.IV	893	fccA	PF00034	Cytochrome c
AG_911_J10	IIa.I	588	fccA	PF00034	Cytochrome c
AG_911_J17	Ia.IV	721	fccA	PF00034	Cytochrome c
AG_914_E17	IIb.II	1426	fccA	PF00034	Cytochrome c
AG_915_B22	IIa.I	930	fccA	PF00034	Cytochrome c
AG_915_E09	IIa.I	423	fccA	PF00034	Cytochrome c
AG_916_C06	Ia.IV	331	fccA	PF00034	Cytochrome c
AG_919_E16	IIb.II	8	fccA	PF00034	Cytochrome c
AG_919_I05	IIb.II	234	fccA	PF00034	Cytochrome c
AG_920_B04	IIb.II	621	fccA	PF00034	Cytochrome c
AH_287_L13	IIa.I	1589	fccA	PF00034	Cytochrome c
ANEMAG00001	IIb.II	1848	fccA	PF00034	Cytochrome c
LSUCC0226	Ia.III	2389	fccA	PF00034	Cytochrome c
LSUCC0396	Ia.III	907	fccA	PF00034	Cytochrome c
LSUCC0744	Ia.III	757	fccA	PF00034	Cytochrome c
NAT72	IIb.II	1214	fccA	PF00034	Cytochrome c
NAT72	IIb.II	1569	fccA	PF00034	Cytochrome c
OceanDNA_b26072	Ib.I	1160	fccA	PF00034	Cytochrome c
OceanDNA_b26089	Ib.I	1170	fccA	PF00034	Cytochrome c
OceanDNA_b26092	Ib.I	1218	fccA	PF00034	Cytochrome c
OceanDNA_b26096	Ib.I	287	fccA	PF00034	Cytochrome c
OceanDNA_b26129	Ia.IV	2210	fccA	PF00034	Cytochrome c
OceanDNA_b26149	Ib.IV	1185	fccA	PF00034	Cytochrome c
OceanDNA_b26150	Ib.IV	1291	fccA	PF00034	Cytochrome c
OceanDNA_b26187	Ia.III	1721	fccA	PF00034	Cytochrome c
OceanDNA_b26219	Ia.III	1093	fccA	PF00034	Cytochrome c
OceanDNA_b26227	Ia.III	1149	fccA	PF00034	Cytochrome c
OceanDNA_b26229	Ia.III	286	fccA	PF00034	Cytochrome c
OceanDNA_b26230	Ia.III	77	fccA	PF00034	Cytochrome c
OceanDNA_b26232	Ia.III	373	fccA	PF00034	Cytochrome c
OceanDNA_b26233	Ia.III	574	fccA	PF00034	Cytochrome c
OceanDNA_b26235	Ia.III	1001	fccA	PF00034	Cytochrome c
OceanDNA_b26238	Ia.III	18	fccA	PF00034	Cytochrome c
OceanDNA_b26240	Ia.III	573	fccA	PF00034	Cytochrome c
OceanDNA_b26246	Ia.III	1806	fccA	PF00034	Cytochrome c
OceanDNA_b26362	Ib.IV	813	fccA	PF00034	Cytochrome c
OceanDNA_b26373	Ib.IV	1108	fccA	PF00034	Cytochrome c
OceanDNA_b26373	Ib.IV	1928	fccA	PF00034	Cytochrome c
OceanDNA_b26374	Ib.IV	793	fccA	PF00034	Cytochrome c
OceanDNA_b26418	Ia.I	1114	fccA	PF00034	Cytochrome c
OceanDNA_b26447	Ia.I	1635	fccA	PF00034	Cytochrome c
OceanDNA_b26489	Ia.II	311	fccA	PF00034	Cytochrome c
OceanDNA_b26534	Ia.II	427	fccA	PF00034	Cytochrome c
OceanDNA_b26567	Ia.II	391	fccA	PF00034	Cytochrome c
OceanDNA_b30734	NA	954	fccA	PF00034	Cytochrome c
UBA3439	Ia.III	1644	fccA	PF00034	Cytochrome c

## Sheet: fccB
Genome	Subclade	Gene_ID	Gene	PFAM_num	PFAM_ID	KO_num	KO	TIGRFAM_num	TIGRFAM
AG_321_A13	IIa.II	1316	fccB	PF09242	Flavocytochrome c sulphide dehydrogenase, flavin-binding	K17229	fccB; sulfide dehydrogenase [flavocytochrome c] flavoprotein chain [EC:1.8.2.3]
AG_321_K23	IIa.I	349	fccB	PF09242	Flavocytochrome c sulphide dehydrogenase, flavin-binding	K17229	fccB; sulfide dehydrogenase [flavocytochrome c] flavoprotein chain [EC:1.8.2.3]
AG_325_F22	IIa.II	456	fccB	PF09242	Flavocytochrome c sulphide dehydrogenase, flavin-binding	K17229	fccB; sulfide dehydrogenase [flavocytochrome c] flavoprotein chain [EC:1.8.2.3]
AG_325_I21	Ia.III	1005	fccB	PF09242	Flavocytochrome c sulphide dehydrogenase, flavin-binding	K17229	fccB; sulfide dehydrogenase [flavocytochrome c] flavoprotein chain [EC:1.8.2.3]
AG_325_O10	IIa.II	236	fccB	PF09242	Flavocytochrome c sulphide dehydrogenase, flavin-binding	K17229	fccB; sulfide dehydrogenase [flavocytochrome c] flavoprotein chain [EC:1.8.2.3]
AG_335_B03	IIa.II	1198	fccB	PF09242	Flavocytochrome c sulphide dehydrogenase, flavin-binding	K17229	fccB; sulfide dehydrogenase [flavocytochrome c] flavoprotein chain [EC:1.8.2.3]
AG_337_N21	IIa.II	1860	fccB	PF09242	Flavocytochrome c sulphide dehydrogenase, flavin-binding	K17229	fccB; sulfide dehydrogenase [flavocytochrome c] flavoprotein chain [EC:1.8.2.3]
AG_337_O15	IIa.II	176	fccB	PF09242	Flavocytochrome c sulphide dehydrogenase, flavin-binding	K17229	fccB; sulfide dehydrogenase [flavocytochrome c] flavoprotein chain [EC:1.8.2.3]
AG_390_E03	Ia.III	532	fccB	PF09242	Flavocytochrome c sulphide dehydrogenase, flavin-binding	K17229	fccB; sulfide dehydrogenase [flavocytochrome c] flavoprotein chain [EC:1.8.2.3]
AG_390_L20	IIa.II	939	fccB	PF09242	Flavocytochrome c sulphide dehydrogenase, flavin-binding	K17229	fccB; sulfide dehydrogenase [flavocytochrome c] flavoprotein chain [EC:1.8.2.3]
AG_390_P06	Ia.III	761	fccB	PF09242	Flavocytochrome c sulphide dehydrogenase, flavin-binding	K17229	fccB; sulfide dehydrogenase [flavocytochrome c] flavoprotein chain [EC:1.8.2.3]
AG_422_K21	Ib.III	453	fccB	PF09242	Flavocytochrome c sulphide dehydrogenase, flavin-binding	K17229	fccB; sulfide dehydrogenase [flavocytochrome c] flavoprotein chain [EC:1.8.2.3]
AG_426_A06	IIb.II	938	fccB	PF09242	Flavocytochrome c sulphide dehydrogenase, flavin-binding	K17229	fccB; sulfide dehydrogenase [flavocytochrome c] flavoprotein chain [EC:1.8.2.3]
AG_426_I14	IIb.II	1477	fccB	PF09242	Flavocytochrome c sulphide dehydrogenase, flavin-binding	K17229	fccB; sulfide dehydrogenase [flavocytochrome c] flavoprotein chain [EC:1.8.2.3]
AG_426_I14	IIb.II	1749	fccB	PF09242	Flavocytochrome c sulphide dehydrogenase, flavin-binding	K17229	fccB; sulfide dehydrogenase [flavocytochrome c] flavoprotein chain [EC:1.8.2.3]
AG_430_M22	IIa.I	996	fccB	PF09242	Flavocytochrome c sulphide dehydrogenase, flavin-binding	K17229	fccB; sulfide dehydrogenase [flavocytochrome c] flavoprotein chain [EC:1.8.2.3]
AG_439_F07	IIa.I	1553	fccB	PF09242	Flavocytochrome c sulphide dehydrogenase, flavin-binding	K17229	fccB; sulfide dehydrogenase [flavocytochrome c] flavoprotein chain [EC:1.8.2.3]
AG_447_A06	Ia.III	1881	fccB	PF09242	Flavocytochrome c sulphide dehydrogenase, flavin-binding	K17229	fccB; sulfide dehydrogenase [flavocytochrome c] flavoprotein chain [EC:1.8.2.3]
AG_453_I20	IIa.I	1086	fccB	PF09242	Flavocytochrome c sulphide dehydrogenase, flavin-binding	K17229	fccB; sulfide dehydrogenase [flavocytochrome c] flavoprotein chain [EC:1.8.2.3]
AG_891_J10	IIa.II	872	fccB	PF09242	Flavocytochrome c sulphide dehydrogenase, flavin-binding	K17229	fccB; sulfide dehydrogenase [flavocytochrome c] flavoprotein chain [EC:1.8.2.3]
AG_891_N20	IIb.II	827	fccB	PF09242	Flavocytochrome c sulphide dehydrogenase, flavin-binding	K17229	fccB; sulfide dehydrogenase [flavocytochrome c] flavoprotein chain [EC:1.8.2.3]
AG_892_I13	IIa.I	1467	fccB	PF09242	Flavocytochrome c sulphide dehydrogenase, flavin-binding	K17229	fccB; sulfide dehydrogenase [flavocytochrome c] flavoprotein chain [EC:1.8.2.3]
AG_892_O07	IIa.I	687	fccB	PF09242	Flavocytochrome c sulphide dehydrogenase, flavin-binding	K17229	fccB; sulfide dehydrogenase [flavocytochrome c] flavoprotein chain [EC:1.8.2.3]
AG_893_L10	IIa.II	610	fccB	PF09242	Flavocytochrome c sulphide dehydrogenase, flavin-binding	K17229	fccB; sulfide dehydrogenase [flavocytochrome c] flavoprotein chain [EC:1.8.2.3]
AG_893_M18	Ia.IV	637	fccB	PF09242	Flavocytochrome c sulphide dehydrogenase, flavin-binding	K17229	fccB; sulfide dehydrogenase [flavocytochrome c] flavoprotein chain [EC:1.8.2.3]
AG_893_P05	IIa.I	127	fccB	PF09242	Flavocytochrome c sulphide dehydrogenase, flavin-binding	K17229	fccB; sulfide dehydrogenase [flavocytochrome c] flavoprotein chain [EC:1.8.2.3]
AG_894_A16	IIa.I	906	fccB	PF09242	Flavocytochrome c sulphide dehydrogenase, flavin-binding	K17229	fccB; sulfide dehydrogenase [flavocytochrome c] flavoprotein chain [EC:1.8.2.3]
AG_894_L03	Ib.I	509	fccB	PF09242	Flavocytochrome c sulphide dehydrogenase, flavin-binding	K17229	fccB; sulfide dehydrogenase [flavocytochrome c] flavoprotein chain [EC:1.8.2.3]
AG_895_J18	IIb.II	1298	fccB	PF09242	Flavocytochrome c sulphide dehydrogenase, flavin-binding	K17229	fccB; sulfide dehydrogenase [flavocytochrome c] flavoprotein chain [EC:1.8.2.3]
AG_897_B18	IIa.I	1162	fccB	PF09242	Flavocytochrome c sulphide dehydrogenase, flavin-binding	K17229	fccB; sulfide dehydrogenase [flavocytochrome c] flavoprotein chain [EC:1.8.2.3]
AG_899_E11	IIa.I	252	fccB	PF09242	Flavocytochrome c sulphide dehydrogenase, flavin-binding	K17229	fccB; sulfide dehydrogenase [flavocytochrome c] flavoprotein chain [EC:1.8.2.3]
AG_899_J15	IIc	501	fccB	PF09242	Flavocytochrome c sulphide dehydrogenase, flavin-binding	K17229	fccB; sulfide dehydrogenase [flavocytochrome c] flavoprotein chain [EC:1.8.2.3]
AG_899_O20	IIa.I	505	fccB	PF09242	Flavocytochrome c sulphide dehydrogenase, flavin-binding	K17229	fccB; sulfide dehydrogenase [flavocytochrome c] flavoprotein chain [EC:1.8.2.3]
AG_901_J20	Ia.IV	892	fccB	PF09242	Flavocytochrome c sulphide dehydrogenase, flavin-binding	K17229	fccB; sulfide dehydrogenase [flavocytochrome c] flavoprotein chain [EC:1.8.2.3]
AG_903_E20	IIb.II	1081	fccB	PF09242	Flavocytochrome c sulphide dehydrogenase, flavin-binding	K17229	fccB; sulfide dehydrogenase [flavocytochrome c] flavoprotein chain [EC:1.8.2.3]
AG_911_J10	IIa.I	587	fccB	PF09242	Flavocytochrome c sulphide dehydrogenase, flavin-binding	K17229	fccB; sulfide dehydrogenase [flavocytochrome c] flavoprotein chain [EC:1.8.2.3]
AG_911_J17	Ia.IV	720	fccB	PF09242	Flavocytochrome c sulphide dehydrogenase, flavin-binding	K17229	fccB; sulfide dehydrogenase [flavocytochrome c] flavoprotein chain [EC:1.8.2.3]
AG_914_E17	IIb.II	1427	fccB	PF09242	Flavocytochrome c sulphide dehydrogenase, flavin-binding	K17229	fccB; sulfide dehydrogenase [flavocytochrome c] flavoprotein chain [EC:1.8.2.3]
AG_915_B22	IIa.I	929	fccB	PF09242	Flavocytochrome c sulphide dehydrogenase, flavin-binding	K17229	fccB; sulfide dehydrogenase [flavocytochrome c] flavoprotein chain [EC:1.8.2.3]
AG_915_E09	IIa.I	424	fccB	PF09242	Flavocytochrome c sulphide dehydrogenase, flavin-binding	K17229	fccB; sulfide dehydrogenase [flavocytochrome c] flavoprotein chain [EC:1.8.2.3]
AG_915_M14	IIa.I	1407	fccB	PF09242	Flavocytochrome c sulphide dehydrogenase, flavin-binding	K17229	fccB; sulfide dehydrogenase [flavocytochrome c] flavoprotein chain [EC:1.8.2.3]
AG_916_C06	Ia.IV	330	fccB	PF09242	Flavocytochrome c sulphide dehydrogenase, flavin-binding	K17229	fccB; sulfide dehydrogenase [flavocytochrome c] flavoprotein chain [EC:1.8.2.3]
AG_919_E16	IIb.II	9	fccB	PF09242	Flavocytochrome c sulphide dehydrogenase, flavin-binding	K17229	fccB; sulfide dehydrogenase [flavocytochrome c] flavoprotein chain [EC:1.8.2.3]
AG_919_I05	IIb.II	235	fccB	PF09242	Flavocytochrome c sulphide dehydrogenase, flavin-binding	K17229	fccB; sulfide dehydrogenase [flavocytochrome c] flavoprotein chain [EC:1.8.2.3]
AG_920_B04	IIb.II	620	fccB	PF09242	Flavocytochrome c sulphide dehydrogenase, flavin-binding	K17229	fccB; sulfide dehydrogenase [flavocytochrome c] flavoprotein chain [EC:1.8.2.3]
AH_287_L13	IIa.I	1588	fccB	PF09242	Flavocytochrome c sulphide dehydrogenase, flavin-binding	K17229	fccB; sulfide dehydrogenase [flavocytochrome c] flavoprotein chain [EC:1.8.2.3]
ANEMAG00001	IIb.II	1847	fccB	PF09242	Flavocytochrome c sulphide dehydrogenase, flavin-binding	K17229	fccB; sulfide dehydrogenase [flavocytochrome c] flavoprotein chain [EC:1.8.2.3]
LSUCC0226	Ia.III	2388	fccB	PF09242	Flavocytochrome c sulphide dehydrogenase, flavin-binding	K17229	fccB; sulfide dehydrogenase [flavocytochrome c] flavoprotein chain [EC:1.8.2.3]
LSUCC0396	Ia.III	906	fccB	PF09242	Flavocytochrome c sulphide dehydrogenase, flavin-binding	K17229	fccB; sulfide dehydrogenase [flavocytochrome c] flavoprotein chain [EC:1.8.2.3]
LSUCC0744	Ia.III	756	fccB	PF09242	Flavocytochrome c sulphide dehydrogenase, flavin-binding	K17229	fccB; sulfide dehydrogenase [flavocytochrome c] flavoprotein chain [EC:1.8.2.3]
NAT72	IIb.II	1568	fccB	PF09242	Flavocytochrome c sulphide dehydrogenase, flavin-binding	K17229	fccB; sulfide dehydrogenase [flavocytochrome c] flavoprotein chain [EC:1.8.2.3]
OceanDNA_b26072	Ib.I	1159	fccB	PF09242	Flavocytochrome c sulphide dehydrogenase, flavin-binding	K17229	fccB; sulfide dehydrogenase [flavocytochrome c] flavoprotein chain [EC:1.8.2.3]
OceanDNA_b26092	Ib.I	1217	fccB	PF09242	Flavocytochrome c sulphide dehydrogenase, flavin-binding	K17229	fccB; sulfide dehydrogenase [flavocytochrome c] flavoprotein chain [EC:1.8.2.3]
OceanDNA_b26096	Ib.I	288	fccB	PF09242	Flavocytochrome c sulphide dehydrogenase, flavin-binding	K17229	fccB; sulfide dehydrogenase [flavocytochrome c] flavoprotein chain [EC:1.8.2.3]
OceanDNA_b26129	Ia.IV	2209	fccB	PF09242	Flavocytochrome c sulphide dehydrogenase, flavin-binding	K17229	fccB; sulfide dehydrogenase [flavocytochrome c] flavoprotein chain [EC:1.8.2.3]
OceanDNA_b26149	Ib.IV	1184	fccB	PF09242	Flavocytochrome c sulphide dehydrogenase, flavin-binding	K17229	fccB; sulfide dehydrogenase [flavocytochrome c] flavoprotein chain [EC:1.8.2.3]
OceanDNA_b26150	Ib.IV	1292	fccB	PF09242	Flavocytochrome c sulphide dehydrogenase, flavin-binding	K17229	fccB; sulfide dehydrogenase [flavocytochrome c] flavoprotein chain [EC:1.8.2.3]
OceanDNA_b26187	Ia.III	1722	fccB	PF09242	Flavocytochrome c sulphide dehydrogenase, flavin-binding	K17229	fccB; sulfide dehydrogenase [flavocytochrome c] flavoprotein chain [EC:1.8.2.3]
OceanDNA_b26205	Ia.III	751	fccB	PF09242	Flavocytochrome c sulphide dehydrogenase, flavin-binding	K17229	fccB; sulfide dehydrogenase [flavocytochrome c] flavoprotein chain [EC:1.8.2.3]
OceanDNA_b26219	Ia.III	1094	fccB	PF09242	Flavocytochrome c sulphide dehydrogenase, flavin-binding	K17229	fccB; sulfide dehydrogenase [flavocytochrome c] flavoprotein chain [EC:1.8.2.3]
OceanDNA_b26226	Ia.III	1320	fccB	PF09242	Flavocytochrome c sulphide dehydrogenase, flavin-binding	K17229	fccB; sulfide dehydrogenase [flavocytochrome c] flavoprotein chain [EC:1.8.2.3]
OceanDNA_b26227	Ia.III	1148	fccB	PF09242	Flavocytochrome c sulphide dehydrogenase, flavin-binding	K17229	fccB; sulfide dehydrogenase [flavocytochrome c] flavoprotein chain [EC:1.8.2.3]
OceanDNA_b26229	Ia.III	285	fccB	PF09242	Flavocytochrome c sulphide dehydrogenase, flavin-binding	K17229	fccB; sulfide dehydrogenase [flavocytochrome c] flavoprotein chain [EC:1.8.2.3]
OceanDNA_b26230	Ia.III	78	fccB	PF09242	Flavocytochrome c sulphide dehydrogenase, flavin-binding	K17229	fccB; sulfide dehydrogenase [flavocytochrome c] flavoprotein chain [EC:1.8.2.3]
OceanDNA_b26232	Ia.III	372	fccB	PF09242	Flavocytochrome c sulphide dehydrogenase, flavin-binding	K17229	fccB; sulfide dehydrogenase [flavocytochrome c] flavoprotein chain [EC:1.8.2.3]
OceanDNA_b26233	Ia.III	573	fccB	PF09242	Flavocytochrome c sulphide dehydrogenase, flavin-binding	K17229	fccB; sulfide dehydrogenase [flavocytochrome c] flavoprotein chain [EC:1.8.2.3]
OceanDNA_b26235	Ia.III	1002	fccB	PF09242	Flavocytochrome c sulphide dehydrogenase, flavin-binding	K17229	fccB; sulfide dehydrogenase [flavocytochrome c] flavoprotein chain [EC:1.8.2.3]
OceanDNA_b26238	Ia.III	19	fccB	PF09242	Flavocytochrome c sulphide dehydrogenase, flavin-binding	K17229	fccB; sulfide dehydrogenase [flavocytochrome c] flavoprotein chain [EC:1.8.2.3]
OceanDNA_b26240	Ia.III	574	fccB	PF09242	Flavocytochrome c sulphide dehydrogenase, flavin-binding	K17229	fccB; sulfide dehydrogenase [flavocytochrome c] flavoprotein chain [EC:1.8.2.3]
OceanDNA_b26246	Ia.III	1482	fccB	PF09242	Flavocytochrome c sulphide dehydrogenase, flavin-binding	K17229	fccB; sulfide dehydrogenase [flavocytochrome c] flavoprotein chain [EC:1.8.2.3]
OceanDNA_b26246	Ia.III	1807	fccB	PF09242	Flavocytochrome c sulphide dehydrogenase, flavin-binding	K17229	fccB; sulfide dehydrogenase [flavocytochrome c] flavoprotein chain [EC:1.8.2.3]
OceanDNA_b26362	Ib.IV	814	fccB	PF09242	Flavocytochrome c sulphide dehydrogenase, flavin-binding	K17229	fccB; sulfide dehydrogenase [flavocytochrome c] flavoprotein chain [EC:1.8.2.3]
OceanDNA_b26363	Ib.IV	400	fccB	PF09242	Flavocytochrome c sulphide dehydrogenase, flavin-binding	K17229	fccB; sulfide dehydrogenase [flavocytochrome c] flavoprotein chain [EC:1.8.2.3]
OceanDNA_b26373	Ib.IV	1109	fccB	PF09242	Flavocytochrome c sulphide dehydrogenase, flavin-binding	K17229	fccB; sulfide dehydrogenase [flavocytochrome c] flavoprotein chain [EC:1.8.2.3]
OceanDNA_b26373	Ib.IV	1929	fccB	PF09242	Flavocytochrome c sulphide dehydrogenase, flavin-binding	K17229	fccB; sulfide dehydrogenase [flavocytochrome c] flavoprotein chain [EC:1.8.2.3]
OceanDNA_b26373	Ib.IV	1648	fccB	PF09242	Flavocytochrome c sulphide dehydrogenase, flavin-binding	K17229	fccB; sulfide dehydrogenase [flavocytochrome c] flavoprotein chain [EC:1.8.2.3]
OceanDNA_b26373	Ib.IV	1752	fccB	PF09242	Flavocytochrome c sulphide dehydrogenase, flavin-binding	K17229	fccB; sulfide dehydrogenase [flavocytochrome c] flavoprotein chain [EC:1.8.2.3]
OceanDNA_b26374	Ib.IV	792	fccB	PF09242	Flavocytochrome c sulphide dehydrogenase, flavin-binding	K17229	fccB; sulfide dehydrogenase [flavocytochrome c] flavoprotein chain [EC:1.8.2.3]
OceanDNA_b26418	Ia.I	1113	fccB	PF09242	Flavocytochrome c sulphide dehydrogenase, flavin-binding	K17229	fccB; sulfide dehydrogenase [flavocytochrome c] flavoprotein chain [EC:1.8.2.3]
OceanDNA_b26447	Ia.I	1634	fccB	PF09242	Flavocytochrome c sulphide dehydrogenase, flavin-binding	K17229	fccB; sulfide dehydrogenase [flavocytochrome c] flavoprotein chain [EC:1.8.2.3]
OceanDNA_b26489	Ia.II	310	fccB	PF09242	Flavocytochrome c sulphide dehydrogenase, flavin-binding	K17229	fccB; sulfide dehydrogenase [flavocytochrome c] flavoprotein chain [EC:1.8.2.3]
OceanDNA_b26534	Ia.II	426	fccB	PF09242	Flavocytochrome c sulphide dehydrogenase, flavin-binding	K17229	fccB; sulfide dehydrogenase [flavocytochrome c] flavoprotein chain [EC:1.8.2.3]
OceanDNA_b26567	Ia.II	392	fccB	PF09242	Flavocytochrome c sulphide dehydrogenase, flavin-binding	K17229	fccB; sulfide dehydrogenase [flavocytochrome c] flavoprotein chain [EC:1.8.2.3]
OceanDNA_b30734	NA	953	fccB	PF09242	Flavocytochrome c sulphide dehydrogenase, flavin-binding	K17229	fccB; sulfide dehydrogenase [flavocytochrome c] flavoprotein chain [EC:1.8.2.3]
PSWMAG00077	Ib.I	281	fccB	PF09242	Flavocytochrome c sulphide dehydrogenase, flavin-binding	K17229	fccB; sulfide dehydrogenase [flavocytochrome c] flavoprotein chain [EC:1.8.2.3]
UBA3439	Ia.III	1645	fccB	PF09242	Flavocytochrome c sulphide dehydrogenase, flavin-binding	K17229	fccB; sulfide dehydrogenase [flavocytochrome c] flavoprotein chain [EC:1.8.2.3]

## Sheet: soeA
Genome	Subclade	Gene_ID	Gene	PFAM_num	PFAM_ID	KO_num	KO	TIGRFAM_num	TIGRFAM
AG_325_I21	Ia.III	501	soeA	PF00384	Molybdopterin oxidoreductase	K21307	soeA; sulfite dehydrogenase (quinone) subunit SoeA [EC:1.8.5.6]
AG_325_M05	Ib.III	767	soeA	PF00384	Molybdopterin oxidoreductase	K21307	soeA; sulfite dehydrogenase (quinone) subunit SoeA [EC:1.8.5.6]
AG_333_N20	IIc	176	soeA	PF00384	Molybdopterin oxidoreductase	K21307	soeA; sulfite dehydrogenase (quinone) subunit SoeA [EC:1.8.5.6]
AG_390_E03	Ia.III	284	soeA	PF00384	Molybdopterin oxidoreductase	K21307	soeA; sulfite dehydrogenase (quinone) subunit SoeA [EC:1.8.5.6]
AG_390_P06	Ia.III	327	soeA	PF00384	Molybdopterin oxidoreductase	K21307	soeA; sulfite dehydrogenase (quinone) subunit SoeA [EC:1.8.5.6]
AG_422_K21	Ib.III	691	soeA	PF00384	Molybdopterin oxidoreductase	K21307	soeA; sulfite dehydrogenase (quinone) subunit SoeA [EC:1.8.5.6]
AG_447_A06	Ia.III	449	soeA	PF00384	Molybdopterin oxidoreductase	K21307	soeA; sulfite dehydrogenase (quinone) subunit SoeA [EC:1.8.5.6]
AG_893_K07	Ib.III	1696	soeA	PF00384	Molybdopterin oxidoreductase	K21307	soeA; sulfite dehydrogenase (quinone) subunit SoeA [EC:1.8.5.6]
AG_894_E05	Ib.I	1570	soeA	PF00384	Molybdopterin oxidoreductase	K21307	soeA; sulfite dehydrogenase (quinone) subunit SoeA [EC:1.8.5.6]
AG_894_M09	Ib.III	1930	soeA	PF00384	Molybdopterin oxidoreductase	K21307	soeA; sulfite dehydrogenase (quinone) subunit SoeA [EC:1.8.5.6]
AG_895_F06	Ib.I	422	soeA	PF00384	Molybdopterin oxidoreductase	K21307	soeA; sulfite dehydrogenase (quinone) subunit SoeA [EC:1.8.5.6]
AG_896_C14	Ia.II	228	soeA	PF00384	Molybdopterin oxidoreductase	K21307	soeA; sulfite dehydrogenase (quinone) subunit SoeA [EC:1.8.5.6]
AG_901_J20	Ia.IV	811	soeA	PF00384	Molybdopterin oxidoreductase	K21307	soeA; sulfite dehydrogenase (quinone) subunit SoeA [EC:1.8.5.6]
AG_911_J17	Ia.IV	303	soeA	PF00384	Molybdopterin oxidoreductase	K21307	soeA; sulfite dehydrogenase (quinone) subunit SoeA [EC:1.8.5.6]
AG_912_K11	Ia.III	581	soeA	PF00384	Molybdopterin oxidoreductase	K21307	soeA; sulfite dehydrogenase (quinone) subunit SoeA [EC:1.8.5.6]
AG_916_C06	Ia.IV	270	soeA	PF00384	Molybdopterin oxidoreductase	K21307	soeA; sulfite dehydrogenase (quinone) subunit SoeA [EC:1.8.5.6]
AG_917_F20	Ic	592	soeA	PF00384	Molybdopterin oxidoreductase	K21307	soeA; sulfite dehydrogenase (quinone) subunit SoeA [EC:1.8.5.6]
AG_917_G18	Ia.II	514	soeA	PF00384	Molybdopterin oxidoreductase	K21307	soeA; sulfite dehydrogenase (quinone) subunit SoeA [EC:1.8.5.6]
ARS77	Ia.I	1135	soeA	PF00384	Molybdopterin oxidoreductase	K21307	soeA; sulfite dehydrogenase (quinone) subunit SoeA [EC:1.8.5.6]
ARS84	Ia.II	981	soeA	PF00384	Molybdopterin oxidoreductase	K21307	soeA; sulfite dehydrogenase (quinone) subunit SoeA [EC:1.8.5.6]
CPC30	IIc	1530	soeA	PF00384	Molybdopterin oxidoreductase	K21307	soeA; sulfite dehydrogenase (quinone) subunit SoeA [EC:1.8.5.6]
EAC653	Ia.I	1056	soeA	PF00384	Molybdopterin oxidoreductase	K21307	soeA; sulfite dehydrogenase (quinone) subunit SoeA [EC:1.8.5.6]
HIMB100	Ib.I	1315	soeA	PF00384	Molybdopterin oxidoreductase	K21307	soeA; sulfite dehydrogenase (quinone) subunit SoeA [EC:1.8.5.6]
IMCC1322	NA	2147	soeA	PF00384	Molybdopterin oxidoreductase	K21307	soeA; sulfite dehydrogenase (quinone) subunit SoeA [EC:1.8.5.6]
LSUCC0226	Ia.III	2448	soeA	PF00384	Molybdopterin oxidoreductase	K21307	soeA; sulfite dehydrogenase (quinone) subunit SoeA [EC:1.8.5.6]
LSUCC0396	Ia.III	966	soeA	PF00384	Molybdopterin oxidoreductase	K21307	soeA; sulfite dehydrogenase (quinone) subunit SoeA [EC:1.8.5.6]
LSUCC0684	Ic	343	soeA	PF00384	Molybdopterin oxidoreductase	K21307	soeA; sulfite dehydrogenase (quinone) subunit SoeA [EC:1.8.5.6]
LSUCC0719	Ia.I	1092	soeA	PF00384	Molybdopterin oxidoreductase	K21307	soeA; sulfite dehydrogenase (quinone) subunit SoeA [EC:1.8.5.6]
LSUCC0744	Ia.III	821	soeA	PF00384	Molybdopterin oxidoreductase	K21307	soeA; sulfite dehydrogenase (quinone) subunit SoeA [EC:1.8.5.6]
MEDMAG00034	Ic	1118	soeA	PF00384	Molybdopterin oxidoreductase	K21307	soeA; sulfite dehydrogenase (quinone) subunit SoeA [EC:1.8.5.6]
MEDMAG00103	Ib.I	1704	soeA	PF00384	Molybdopterin oxidoreductase	K21307	soeA; sulfite dehydrogenase (quinone) subunit SoeA [EC:1.8.5.6]
OceanDNA_b26072	Ib.I	620	soeA	PF00384	Molybdopterin oxidoreductase	K21307	soeA; sulfite dehydrogenase (quinone) subunit SoeA [EC:1.8.5.6]
OceanDNA_b26073	Ib.I	2117	soeA	PF00384	Molybdopterin oxidoreductase	K21307	soeA; sulfite dehydrogenase (quinone) subunit SoeA [EC:1.8.5.6]
OceanDNA_b26073	Ib.I	135	soeA	PF00384	Molybdopterin oxidoreductase	K21307	soeA; sulfite dehydrogenase (quinone) subunit SoeA [EC:1.8.5.6]
OceanDNA_b26075	Ib.I	109	soeA	PF00384	Molybdopterin oxidoreductase	K21307	soeA; sulfite dehydrogenase (quinone) subunit SoeA [EC:1.8.5.6]
OceanDNA_b26087	Ib.I	1076	soeA	PF00384	Molybdopterin oxidoreductase	K21307	soeA; sulfite dehydrogenase (quinone) subunit SoeA [EC:1.8.5.6]
OceanDNA_b26088	Ib.I	710	soeA	PF00384	Molybdopterin oxidoreductase	K21307	soeA; sulfite dehydrogenase (quinone) subunit SoeA [EC:1.8.5.6]
OceanDNA_b26089	Ib.I	1889	soeA	PF00384	Molybdopterin oxidoreductase	K21307	soeA; sulfite dehydrogenase (quinone) subunit SoeA [EC:1.8.5.6]
OceanDNA_b26089	Ib.I	1272	soeA	PF00384	Molybdopterin oxidoreductase	K21307	soeA; sulfite dehydrogenase (quinone) subunit SoeA [EC:1.8.5.6]
OceanDNA_b26090	Ib.I	1443	soeA	PF00384	Molybdopterin oxidoreductase	K21307	soeA; sulfite dehydrogenase (quinone) subunit SoeA [EC:1.8.5.6]
OceanDNA_b26090	Ib.I	997	soeA	PF00384	Molybdopterin oxidoreductase	K21307	soeA; sulfite dehydrogenase (quinone) subunit SoeA [EC:1.8.5.6]
OceanDNA_b26092	Ib.I	443	soeA	PF00384	Molybdopterin oxidoreductase	K21307	soeA; sulfite dehydrogenase (quinone) subunit SoeA [EC:1.8.5.6]
OceanDNA_b26093	Ib.I	200	soeA	PF00384	Molybdopterin oxidoreductase	K21307	soeA; sulfite dehydrogenase (quinone) subunit SoeA [EC:1.8.5.6]
OceanDNA_b26096	Ib.I	879	soeA	PF00384	Molybdopterin oxidoreductase	K21307	soeA; sulfite dehydrogenase (quinone) subunit SoeA [EC:1.8.5.6]
OceanDNA_b26099	Ib.I	1838	soeA	PF00384	Molybdopterin oxidoreductase	K21307	soeA; sulfite dehydrogenase (quinone) subunit SoeA [EC:1.8.5.6]
OceanDNA_b26099	Ib.I	1137	soeA	PF00384	Molybdopterin oxidoreductase	K21307	soeA; sulfite dehydrogenase (quinone) subunit SoeA [EC:1.8.5.6]
OceanDNA_b26100	Ib.I	1852	soeA	PF00384	Molybdopterin oxidoreductase	K21307	soeA; sulfite dehydrogenase (quinone) subunit SoeA [EC:1.8.5.6]
OceanDNA_b26100	Ib.I	712	soeA	PF00384	Molybdopterin oxidoreductase	K21307	soeA; sulfite dehydrogenase (quinone) subunit SoeA [EC:1.8.5.6]
OceanDNA_b26100	Ib.I	1424	soeA	PF00384	Molybdopterin oxidoreductase	K21307	soeA; sulfite dehydrogenase (quinone) subunit SoeA [EC:1.8.5.6]
OceanDNA_b26104	Ib.I	371	soeA	PF00384	Molybdopterin oxidoreductase	K21307	soeA; sulfite dehydrogenase (quinone) subunit SoeA [EC:1.8.5.6]
OceanDNA_b26105	Ib.I	950	soeA	PF00384	Molybdopterin oxidoreductase	K21307	soeA; sulfite dehydrogenase (quinone) subunit SoeA [EC:1.8.5.6]
OceanDNA_b26108	Ib.I	114	soeA	PF00384	Molybdopterin oxidoreductase	K21307	soeA; sulfite dehydrogenase (quinone) subunit SoeA [EC:1.8.5.6]
OceanDNA_b26112	Ib.I	622	soeA	PF00384	Molybdopterin oxidoreductase	K21307	soeA; sulfite dehydrogenase (quinone) subunit SoeA [EC:1.8.5.6]
OceanDNA_b26115	Ib.I	1607	soeA	PF00384	Molybdopterin oxidoreductase	K21307	soeA; sulfite dehydrogenase (quinone) subunit SoeA [EC:1.8.5.6]
OceanDNA_b26115	Ib.I	813	soeA	PF00384	Molybdopterin oxidoreductase	K21307	soeA; sulfite dehydrogenase (quinone) subunit SoeA [EC:1.8.5.6]
OceanDNA_b26122	Ib.I	594	soeA	PF00384	Molybdopterin oxidoreductase	K21307	soeA; sulfite dehydrogenase (quinone) subunit SoeA [EC:1.8.5.6]
OceanDNA_b26125	Ib.I	544	soeA	PF00384	Molybdopterin oxidoreductase	K21307	soeA; sulfite dehydrogenase (quinone) subunit SoeA [EC:1.8.5.6]
OceanDNA_b26126	Ib.I	1643	soeA	PF00384	Molybdopterin oxidoreductase	K21307	soeA; sulfite dehydrogenase (quinone) subunit SoeA [EC:1.8.5.6]
OceanDNA_b26127	Ia.IV	1665	soeA	PF00384	Molybdopterin oxidoreductase	K21307	soeA; sulfite dehydrogenase (quinone) subunit SoeA [EC:1.8.5.6]
OceanDNA_b26129	Ia.IV	1763	soeA	PF00384	Molybdopterin oxidoreductase	K21307	soeA; sulfite dehydrogenase (quinone) subunit SoeA [EC:1.8.5.6]
OceanDNA_b26131	Ia.IV	6	soeA	PF00384	Molybdopterin oxidoreductase	K21307	soeA; sulfite dehydrogenase (quinone) subunit SoeA [EC:1.8.5.6]
OceanDNA_b26143	Ia.IV	539	soeA	PF00384	Molybdopterin oxidoreductase	K21307	soeA; sulfite dehydrogenase (quinone) subunit SoeA [EC:1.8.5.6]
OceanDNA_b26149	Ib.IV	43	soeA	PF00384	Molybdopterin oxidoreductase	K21307	soeA; sulfite dehydrogenase (quinone) subunit SoeA [EC:1.8.5.6]
OceanDNA_b26150	Ib.IV	1698	soeA	PF00384	Molybdopterin oxidoreductase	K21307	soeA; sulfite dehydrogenase (quinone) subunit SoeA [EC:1.8.5.6]
OceanDNA_b26151	Ib.I	808	soeA	PF00384	Molybdopterin oxidoreductase	K21307	soeA; sulfite dehydrogenase (quinone) subunit SoeA [EC:1.8.5.6]
OceanDNA_b26161	Ib.I	796	soeA	PF00384	Molybdopterin oxidoreductase	K21307	soeA; sulfite dehydrogenase (quinone) subunit SoeA [EC:1.8.5.6]
OceanDNA_b26161	Ib.I	1622	soeA	PF00384	Molybdopterin oxidoreductase	K21307	soeA; sulfite dehydrogenase (quinone) subunit SoeA [EC:1.8.5.6]
OceanDNA_b26162	Ib.I	1584	soeA	PF00384	Molybdopterin oxidoreductase	K21307	soeA; sulfite dehydrogenase (quinone) subunit SoeA [EC:1.8.5.6]
OceanDNA_b26162	Ib.I	685	soeA	PF00384	Molybdopterin oxidoreductase	K21307	soeA; sulfite dehydrogenase (quinone) subunit SoeA [EC:1.8.5.6]
OceanDNA_b26163	Ib.I	461	soeA	PF00384	Molybdopterin oxidoreductase	K21307	soeA; sulfite dehydrogenase (quinone) subunit SoeA [EC:1.8.5.6]
OceanDNA_b26164	Ib.I	1783	soeA	PF00384	Molybdopterin oxidoreductase	K21307	soeA; sulfite dehydrogenase (quinone) subunit SoeA [EC:1.8.5.6]
OceanDNA_b26164	Ib.I	897	soeA	PF00384	Molybdopterin oxidoreductase	K21307	soeA; sulfite dehydrogenase (quinone) subunit SoeA [EC:1.8.5.6]
OceanDNA_b26164	Ib.I	1868	soeA	PF00384	Molybdopterin oxidoreductase	K21307	soeA; sulfite dehydrogenase (quinone) subunit SoeA [EC:1.8.5.6]
OceanDNA_b26167	Ib.I	1953	soeA	PF00384	Molybdopterin oxidoreductase	K21307	soeA; sulfite dehydrogenase (quinone) subunit SoeA [EC:1.8.5.6]
OceanDNA_b26167	Ib.I	1411	soeA	PF00384	Molybdopterin oxidoreductase	K21307	soeA; sulfite dehydrogenase (quinone) subunit SoeA [EC:1.8.5.6]
OceanDNA_b26168	Ib.I	1241	soeA	PF00384	Molybdopterin oxidoreductase	K21307	soeA; sulfite dehydrogenase (quinone) subunit SoeA [EC:1.8.5.6]
OceanDNA_b26168	Ib.I	1406	soeA	PF00384	Molybdopterin oxidoreductase	K21307	soeA; sulfite dehydrogenase (quinone) subunit SoeA [EC:1.8.5.6]
OceanDNA_b26169	Ib.I	1703	soeA	PF00384	Molybdopterin oxidoreductase	K21307	soeA; sulfite dehydrogenase (quinone) subunit SoeA [EC:1.8.5.6]
OceanDNA_b26169	Ib.I	1702	soeA	PF00384	Molybdopterin oxidoreductase	K21307	soeA; sulfite dehydrogenase (quinone) subunit SoeA [EC:1.8.5.6]
OceanDNA_b26169	Ib.I	1840	soeA	PF00384	Molybdopterin oxidoreductase	K21307	soeA; sulfite dehydrogenase (quinone) subunit SoeA [EC:1.8.5.6]
OceanDNA_b26169	Ib.I	506	soeA	PF00384	Molybdopterin oxidoreductase	K21307	soeA; sulfite dehydrogenase (quinone) subunit SoeA [EC:1.8.5.6]
OceanDNA_b26170	Ib.I	683	soeA	PF00384	Molybdopterin oxidoreductase	K21307	soeA; sulfite dehydrogenase (quinone) subunit SoeA [EC:1.8.5.6]
OceanDNA_b26170	Ib.I	1471	soeA	PF00384	Molybdopterin oxidoreductase	K21307	soeA; sulfite dehydrogenase (quinone) subunit SoeA [EC:1.8.5.6]
OceanDNA_b26174	Ib.I	578	soeA	PF00384	Molybdopterin oxidoreductase	K21307	soeA; sulfite dehydrogenase (quinone) subunit SoeA [EC:1.8.5.6]
OceanDNA_b26175	Ib.I	975	soeA	PF00384	Molybdopterin oxidoreductase	K21307	soeA; sulfite dehydrogenase (quinone) subunit SoeA [EC:1.8.5.6]
OceanDNA_b26175	Ib.I	1232	soeA	PF00384	Molybdopterin oxidoreductase	K21307	soeA; sulfite dehydrogenase (quinone) subunit SoeA [EC:1.8.5.6]
OceanDNA_b26176	Ib.I	1539	soeA	PF00384	Molybdopterin oxidoreductase	K21307	soeA; sulfite dehydrogenase (quinone) subunit SoeA [EC:1.8.5.6]
OceanDNA_b26176	Ib.I	1654	soeA	PF00384	Molybdopterin oxidoreductase	K21307	soeA; sulfite dehydrogenase (quinone) subunit SoeA [EC:1.8.5.6]
OceanDNA_b26187	Ia.III	1061	soeA	PF00384	Molybdopterin oxidoreductase	K21307	soeA; sulfite dehydrogenase (quinone) subunit SoeA [EC:1.8.5.6]
OceanDNA_b26187	Ia.III	1172	soeA	PF00384	Molybdopterin oxidoreductase	K21307	soeA; sulfite dehydrogenase (quinone) subunit SoeA [EC:1.8.5.6]
OceanDNA_b26189	Ia.III	262	soeA	PF00384	Molybdopterin oxidoreductase	K21307	soeA; sulfite dehydrogenase (quinone) subunit SoeA [EC:1.8.5.6]
OceanDNA_b26190	Ia.III	461	soeA	PF00384	Molybdopterin oxidoreductase	K21307	soeA; sulfite dehydrogenase (quinone) subunit SoeA [EC:1.8.5.6]
OceanDNA_b26191	Ia.III	267	soeA	PF00384	Molybdopterin oxidoreductase	K21307	soeA; sulfite dehydrogenase (quinone) subunit SoeA [EC:1.8.5.6]
OceanDNA_b26193	Ia.III	0	soeA	PF00384	Molybdopterin oxidoreductase	K21307	soeA; sulfite dehydrogenase (quinone) subunit SoeA [EC:1.8.5.6]
OceanDNA_b26193	Ia.III	1347	soeA	PF00384	Molybdopterin oxidoreductase	K21307	soeA; sulfite dehydrogenase (quinone) subunit SoeA [EC:1.8.5.6]
OceanDNA_b26195	Ia.III	732	soeA	PF00384	Molybdopterin oxidoreductase	K21307	soeA; sulfite dehydrogenase (quinone) subunit SoeA [EC:1.8.5.6]
OceanDNA_b26196	Ia.III	1480	soeA	PF00384	Molybdopterin oxidoreductase	K21307	soeA; sulfite dehydrogenase (quinone) subunit SoeA [EC:1.8.5.6]
OceanDNA_b26196	Ia.III	817	soeA	PF00384	Molybdopterin oxidoreductase	K21307	soeA; sulfite dehydrogenase (quinone) subunit SoeA [EC:1.8.5.6]
OceanDNA_b26197	Ia.III	1576	soeA	PF00384	Molybdopterin oxidoreductase	K21307	soeA; sulfite dehydrogenase (quinone) subunit SoeA [EC:1.8.5.6]
OceanDNA_b26197	Ia.III	1294	soeA	PF00384	Molybdopterin oxidoreductase	K21307	soeA; sulfite dehydrogenase (quinone) subunit SoeA [EC:1.8.5.6]
OceanDNA_b26198	Ia.III	1463	soeA	PF00384	Molybdopterin oxidoreductase	K21307	soeA; sulfite dehydrogenase (quinone) subunit SoeA [EC:1.8.5.6]
OceanDNA_b26205	Ia.III	1119	soeA	PF00384	Molybdopterin oxidoreductase	K21307	soeA; sulfite dehydrogenase (quinone) subunit SoeA [EC:1.8.5.6]
OceanDNA_b26207	Ia.III	1002	soeA	PF00384	Molybdopterin oxidoreductase	K21307	soeA; sulfite dehydrogenase (quinone) subunit SoeA [EC:1.8.5.6]
OceanDNA_b26207	Ia.III	1207	soeA	PF00384	Molybdopterin oxidoreductase	K21307	soeA; sulfite dehydrogenase (quinone) subunit SoeA [EC:1.8.5.6]
OceanDNA_b26208	Ia.III	472	soeA	PF00384	Molybdopterin oxidoreductase	K21307	soeA; sulfite dehydrogenase (quinone) subunit SoeA [EC:1.8.5.6]
OceanDNA_b26210	Ia.III	1129	soeA	PF00384	Molybdopterin oxidoreductase	K21307	soeA; sulfite dehydrogenase (quinone) subunit SoeA [EC:1.8.5.6]
OceanDNA_b26212	Ia.III	1276	soeA	PF00384	Molybdopterin oxidoreductase	K21307	soeA; sulfite dehydrogenase (quinone) subunit SoeA [EC:1.8.5.6]
OceanDNA_b26215	Ia.III	1322	soeA	PF00384	Molybdopterin oxidoreductase	K21307	soeA; sulfite dehydrogenase (quinone) subunit SoeA [EC:1.8.5.6]
OceanDNA_b26216	Ia.III	941	soeA	PF00384	Molybdopterin oxidoreductase	K21307	soeA; sulfite dehydrogenase (quinone) subunit SoeA [EC:1.8.5.6]
OceanDNA_b26216	Ia.III	176	soeA	PF00384	Molybdopterin oxidoreductase	K21307	soeA; sulfite dehydrogenase (quinone) subunit SoeA [EC:1.8.5.6]
OceanDNA_b26220	Ia.III	1197	soeA	PF00384	Molybdopterin oxidoreductase	K21307	soeA; sulfite dehydrogenase (quinone) subunit SoeA [EC:1.8.5.6]
OceanDNA_b26226	Ia.III	1573	soeA	PF00384	Molybdopterin oxidoreductase	K21307	soeA; sulfite dehydrogenase (quinone) subunit SoeA [EC:1.8.5.6]
OceanDNA_b26226	Ia.III	1946	soeA	PF00384	Molybdopterin oxidoreductase	K21307	soeA; sulfite dehydrogenase (quinone) subunit SoeA [EC:1.8.5.6]
OceanDNA_b26226	Ia.III	2559	soeA	PF00384	Molybdopterin oxidoreductase	K21307	soeA; sulfite dehydrogenase (quinone) subunit SoeA [EC:1.8.5.6]
OceanDNA_b26227	Ia.III	1655	soeA	PF00384	Molybdopterin oxidoreductase	K21307	soeA; sulfite dehydrogenase (quinone) subunit SoeA [EC:1.8.5.6]
OceanDNA_b26227	Ia.III	1157	soeA	PF00384	Molybdopterin oxidoreductase	K21307	soeA; sulfite dehydrogenase (quinone) subunit SoeA [EC:1.8.5.6]
OceanDNA_b26227	Ia.III	1295	soeA	PF00384	Molybdopterin oxidoreductase	K21307	soeA; sulfite dehydrogenase (quinone) subunit SoeA [EC:1.8.5.6]
OceanDNA_b26230	Ia.III	135	soeA	PF00384	Molybdopterin oxidoreductase	K21307	soeA; sulfite dehydrogenase (quinone) subunit SoeA [EC:1.8.5.6]
OceanDNA_b26232	Ia.III	44	soeA	PF00384	Molybdopterin oxidoreductase	K21307	soeA; sulfite dehydrogenase (quinone) subunit SoeA [EC:1.8.5.6]
OceanDNA_b26233	Ia.III	1810	soeA	PF00384	Molybdopterin oxidoreductase	K21307	soeA; sulfite dehydrogenase (quinone) subunit SoeA [EC:1.8.5.6]
OceanDNA_b26235	Ia.III	1563	soeA	PF00384	Molybdopterin oxidoreductase	K21307	soeA; sulfite dehydrogenase (quinone) subunit SoeA [EC:1.8.5.6]
OceanDNA_b26235	Ia.III	1562	soeA	PF00384	Molybdopterin oxidoreductase	K21307	soeA; sulfite dehydrogenase (quinone) subunit SoeA [EC:1.8.5.6]
OceanDNA_b26237	Ia.III	939	soeA	PF00384	Molybdopterin oxidoreductase	K21307	soeA; sulfite dehydrogenase (quinone) subunit SoeA [EC:1.8.5.6]
OceanDNA_b26237	Ia.III	1174	soeA	PF00384	Molybdopterin oxidoreductase	K21307	soeA; sulfite dehydrogenase (quinone) subunit SoeA [EC:1.8.5.6]
OceanDNA_b26238	Ia.III	110	soeA	PF00384	Molybdopterin oxidoreductase	K21307	soeA; sulfite dehydrogenase (quinone) subunit SoeA [EC:1.8.5.6]
OceanDNA_b26239	Ia.III	22	soeA	PF00384	Molybdopterin oxidoreductase	K21307	soeA; sulfite dehydrogenase (quinone) subunit SoeA [EC:1.8.5.6]
OceanDNA_b26240	Ia.III	1314	soeA	PF00384	Molybdopterin oxidoreductase	K21307	soeA; sulfite dehydrogenase (quinone) subunit SoeA [EC:1.8.5.6]
OceanDNA_b26240	Ia.III	784	soeA	PF00384	Molybdopterin oxidoreductase	K21307	soeA; sulfite dehydrogenase (quinone) subunit SoeA [EC:1.8.5.6]
OceanDNA_b26246	Ia.III	418	soeA	PF00384	Molybdopterin oxidoreductase	K21307	soeA; sulfite dehydrogenase (quinone) subunit SoeA [EC:1.8.5.6]
OceanDNA_b26260	Ib.II	2076	soeA	PF00384	Molybdopterin oxidoreductase	K21307	soeA; sulfite dehydrogenase (quinone) subunit SoeA [EC:1.8.5.6]
OceanDNA_b26260	Ib.II	1727	soeA	PF00384	Molybdopterin oxidoreductase	K21307	soeA; sulfite dehydrogenase (quinone) subunit SoeA [EC:1.8.5.6]
OceanDNA_b26260	Ib.II	1203	soeA	PF00384	Molybdopterin oxidoreductase	K21307	soeA; sulfite dehydrogenase (quinone) subunit SoeA [EC:1.8.5.6]
OceanDNA_b26262	Ib.II	1246	soeA	PF00384	Molybdopterin oxidoreductase	K21307	soeA; sulfite dehydrogenase (quinone) subunit SoeA [EC:1.8.5.6]
OceanDNA_b26264	Ib.II	760	soeA	PF00384	Molybdopterin oxidoreductase	K21307	soeA; sulfite dehydrogenase (quinone) subunit SoeA [EC:1.8.5.6]
OceanDNA_b26264	Ib.II	633	soeA	PF00384	Molybdopterin oxidoreductase	K21307	soeA; sulfite dehydrogenase (quinone) subunit SoeA [EC:1.8.5.6]
OceanDNA_b26266	Ib.II	1127	soeA	PF00384	Molybdopterin oxidoreductase	K21307	soeA; sulfite dehydrogenase (quinone) subunit SoeA [EC:1.8.5.6]
OceanDNA_b26266	Ib.II	1329	soeA	PF00384	Molybdopterin oxidoreductase	K21307	soeA; sulfite dehydrogenase (quinone) subunit SoeA [EC:1.8.5.6]
OceanDNA_b26267	Ib.II	87	soeA	PF00384	Molybdopterin oxidoreductase	K21307	soeA; sulfite dehydrogenase (quinone) subunit SoeA [EC:1.8.5.6]
OceanDNA_b26269	Ib.II	643	soeA	PF00384	Molybdopterin oxidoreductase	K21307	soeA; sulfite dehydrogenase (quinone) subunit SoeA [EC:1.8.5.6]
OceanDNA_b26270	Ib.II	1092	soeA	PF00384	Molybdopterin oxidoreductase	K21307	soeA; sulfite dehydrogenase (quinone) subunit SoeA [EC:1.8.5.6]
OceanDNA_b26270	Ib.II	722	soeA	PF00384	Molybdopterin oxidoreductase	K21307	soeA; sulfite dehydrogenase (quinone) subunit SoeA [EC:1.8.5.6]
OceanDNA_b26271	Ib.II	855	soeA	PF00384	Molybdopterin oxidoreductase	K21307	soeA; sulfite dehydrogenase (quinone) subunit SoeA [EC:1.8.5.6]
OceanDNA_b26272	Ib.II	1990	soeA	PF00384	Molybdopterin oxidoreductase	K21307	soeA; sulfite dehydrogenase (quinone) subunit SoeA [EC:1.8.5.6]
OceanDNA_b26272	Ib.II	1200	soeA	PF00384	Molybdopterin oxidoreductase	K21307	soeA; sulfite dehydrogenase (quinone) subunit SoeA [EC:1.8.5.6]
OceanDNA_b26273	Ib.II	1423	soeA	PF00384	Molybdopterin oxidoreductase	K21307	soeA; sulfite dehydrogenase (quinone) subunit SoeA [EC:1.8.5.6]
OceanDNA_b26273	Ib.II	1649	soeA	PF00384	Molybdopterin oxidoreductase	K21307	soeA; sulfite dehydrogenase (quinone) subunit SoeA [EC:1.8.5.6]
OceanDNA_b26274	Ib.II	686	soeA	PF00384	Molybdopterin oxidoreductase	K21307	soeA; sulfite dehydrogenase (quinone) subunit SoeA [EC:1.8.5.6]
OceanDNA_b26275	Ib.II	1838	soeA	PF00384	Molybdopterin oxidoreductase	K21307	soeA; sulfite dehydrogenase (quinone) subunit SoeA [EC:1.8.5.6]
OceanDNA_b26275	Ib.II	1680	soeA	PF00384	Molybdopterin oxidoreductase	K21307	soeA; sulfite dehydrogenase (quinone) subunit SoeA [EC:1.8.5.6]
OceanDNA_b26277	Ib.II	1743	soeA	PF00384	Molybdopterin oxidoreductase	K21307	soeA; sulfite dehydrogenase (quinone) subunit SoeA [EC:1.8.5.6]
OceanDNA_b26278	Ib.II	1625	soeA	PF00384	Molybdopterin oxidoreductase	K21307	soeA; sulfite dehydrogenase (quinone) subunit SoeA [EC:1.8.5.6]
OceanDNA_b26279	Ib.II	706	soeA	PF00384	Molybdopterin oxidoreductase	K21307	soeA; sulfite dehydrogenase (quinone) subunit SoeA [EC:1.8.5.6]
OceanDNA_b26281	Ib.II	648	soeA	PF00384	Molybdopterin oxidoreductase	K21307	soeA; sulfite dehydrogenase (quinone) subunit SoeA [EC:1.8.5.6]
OceanDNA_b26283	Ib.II	1708	soeA	PF00384	Molybdopterin oxidoreductase	K21307	soeA; sulfite dehydrogenase (quinone) subunit SoeA [EC:1.8.5.6]
OceanDNA_b26284	Ib.II	766	soeA	PF00384	Molybdopterin oxidoreductase	K21307	soeA; sulfite dehydrogenase (quinone) subunit SoeA [EC:1.8.5.6]
OceanDNA_b26284	Ib.II	1008	soeA	PF00384	Molybdopterin oxidoreductase	K21307	soeA; sulfite dehydrogenase (quinone) subunit SoeA [EC:1.8.5.6]
OceanDNA_b26285	Ib.II	1329	soeA	PF00384	Molybdopterin oxidoreductase	K21307	soeA; sulfite dehydrogenase (quinone) subunit SoeA [EC:1.8.5.6]
OceanDNA_b26285	Ib.II	1585	soeA	PF00384	Molybdopterin oxidoreductase	K21307	soeA; sulfite dehydrogenase (quinone) subunit SoeA [EC:1.8.5.6]
OceanDNA_b26285	Ib.II	1634	soeA	PF00384	Molybdopterin oxidoreductase	K21307	soeA; sulfite dehydrogenase (quinone) subunit SoeA [EC:1.8.5.6]
OceanDNA_b26294	Ib.II	560	soeA	PF00384	Molybdopterin oxidoreductase	K21307	soeA; sulfite dehydrogenase (quinone) subunit SoeA [EC:1.8.5.6]
OceanDNA_b26298	Ib.II	1621	soeA	PF00384	Molybdopterin oxidoreductase	K21307	soeA; sulfite dehydrogenase (quinone) subunit SoeA [EC:1.8.5.6]
OceanDNA_b26300	Ib.II	372	soeA	PF00384	Molybdopterin oxidoreductase	K21307	soeA; sulfite dehydrogenase (quinone) subunit SoeA [EC:1.8.5.6]
OceanDNA_b26301	Ib.II	753	soeA	PF00384	Molybdopterin oxidoreductase	K21307	soeA; sulfite dehydrogenase (quinone) subunit SoeA [EC:1.8.5.6]
OceanDNA_b26307	Ib.II	2015	soeA	PF00384	Molybdopterin oxidoreductase	K21307	soeA; sulfite dehydrogenase (quinone) subunit SoeA [EC:1.8.5.6]
OceanDNA_b26308	Ib.II	240	soeA	PF00384	Molybdopterin oxidoreductase	K21307	soeA; sulfite dehydrogenase (quinone) subunit SoeA [EC:1.8.5.6]
OceanDNA_b26309	Ib.II	1589	soeA	PF00384	Molybdopterin oxidoreductase	K21307	soeA; sulfite dehydrogenase (quinone) subunit SoeA [EC:1.8.5.6]
OceanDNA_b26309	Ib.II	1841	soeA	PF00384	Molybdopterin oxidoreductase	K21307	soeA; sulfite dehydrogenase (quinone) subunit SoeA [EC:1.8.5.6]
OceanDNA_b26310	Ib.II	367	soeA	PF00384	Molybdopterin oxidoreductase	K21307	soeA; sulfite dehydrogenase (quinone) subunit SoeA [EC:1.8.5.6]
OceanDNA_b26310	Ib.II	811	soeA	PF00384	Molybdopterin oxidoreductase	K21307	soeA; sulfite dehydrogenase (quinone) subunit SoeA [EC:1.8.5.6]
OceanDNA_b26315	Ib.II	1612	soeA	PF00384	Molybdopterin oxidoreductase	K21307	soeA; sulfite dehydrogenase (quinone) subunit SoeA [EC:1.8.5.6]
OceanDNA_b26315	Ib.II	1614	soeA	PF00384	Molybdopterin oxidoreductase	K21307	soeA; sulfite dehydrogenase (quinone) subunit SoeA [EC:1.8.5.6]
OceanDNA_b26316	Ib.II	671	soeA	PF00384	Molybdopterin oxidoreductase	K21307	soeA; sulfite dehydrogenase (quinone) subunit SoeA [EC:1.8.5.6]
OceanDNA_b26317	Ib.II	1356	soeA	PF00384	Molybdopterin oxidoreductase	K21307	soeA; sulfite dehydrogenase (quinone) subunit SoeA [EC:1.8.5.6]
OceanDNA_b26318	Ib.II	1075	soeA	PF00384	Molybdopterin oxidoreductase	K21307	soeA; sulfite dehydrogenase (quinone) subunit SoeA [EC:1.8.5.6]
OceanDNA_b26319	Ib.II	1048	soeA	PF00384	Molybdopterin oxidoreductase	K21307	soeA; sulfite dehydrogenase (quinone) subunit SoeA [EC:1.8.5.6]
OceanDNA_b26319	Ib.II	1288	soeA	PF00384	Molybdopterin oxidoreductase	K21307	soeA; sulfite dehydrogenase (quinone) subunit SoeA [EC:1.8.5.6]
OceanDNA_b26320	Ib.II	1356	soeA	PF00384	Molybdopterin oxidoreductase	K21307	soeA; sulfite dehydrogenase (quinone) subunit SoeA [EC:1.8.5.6]
OceanDNA_b26320	Ib.II	1566	soeA	PF00384	Molybdopterin oxidoreductase	K21307	soeA; sulfite dehydrogenase (quinone) subunit SoeA [EC:1.8.5.6]
OceanDNA_b26320	Ib.II	1749	soeA	PF00384	Molybdopterin oxidoreductase	K21307	soeA; sulfite dehydrogenase (quinone) subunit SoeA [EC:1.8.5.6]
OceanDNA_b26322	Ib.II	1042	soeA	PF00384	Molybdopterin oxidoreductase	K21307	soeA; sulfite dehydrogenase (quinone) subunit SoeA [EC:1.8.5.6]
OceanDNA_b26326	Ib.II	996	soeA	PF00384	Molybdopterin oxidoreductase	K21307	soeA; sulfite dehydrogenase (quinone) subunit SoeA [EC:1.8.5.6]
OceanDNA_b26326	Ib.II	900	soeA	PF00384	Molybdopterin oxidoreductase	K21307	soeA; sulfite dehydrogenase (quinone) subunit SoeA [EC:1.8.5.6]
OceanDNA_b26329	Ib.III	1585	soeA	PF00384	Molybdopterin oxidoreductase	K21307	soeA; sulfite dehydrogenase (quinone) subunit SoeA [EC:1.8.5.6]
OceanDNA_b26329	Ib.III	1463	soeA	PF00384	Molybdopterin oxidoreductase	K21307	soeA; sulfite dehydrogenase (quinone) subunit SoeA [EC:1.8.5.6]
OceanDNA_b26330	Ib.III	577	soeA	PF00384	Molybdopterin oxidoreductase	K21307	soeA; sulfite dehydrogenase (quinone) subunit SoeA [EC:1.8.5.6]
OceanDNA_b26333	Ib.III	1416	soeA	PF00384	Molybdopterin oxidoreductase	K21307	soeA; sulfite dehydrogenase (quinone) subunit SoeA [EC:1.8.5.6]
OceanDNA_b26333	Ib.III	1696	soeA	PF00384	Molybdopterin oxidoreductase	K21307	soeA; sulfite dehydrogenase (quinone) subunit SoeA [EC:1.8.5.6]
OceanDNA_b26334	Ib.III	1142	soeA	PF00384	Molybdopterin oxidoreductase	K21307	soeA; sulfite dehydrogenase (quinone) subunit SoeA [EC:1.8.5.6]
OceanDNA_b26334	Ib.III	1143	soeA	PF00384	Molybdopterin oxidoreductase	K21307	soeA; sulfite dehydrogenase (quinone) subunit SoeA [EC:1.8.5.6]
OceanDNA_b26336	Ib.III	1889	soeA	PF00384	Molybdopterin oxidoreductase	K21307	soeA; sulfite dehydrogenase (quinone) subunit SoeA [EC:1.8.5.6]
OceanDNA_b26336	Ib.III	2034	soeA	PF00384	Molybdopterin oxidoreductase	K21307	soeA; sulfite dehydrogenase (quinone) subunit SoeA [EC:1.8.5.6]
OceanDNA_b26337	Ib.III	696	soeA	PF00384	Molybdopterin oxidoreductase	K21307	soeA; sulfite dehydrogenase (quinone) subunit SoeA [EC:1.8.5.6]
OceanDNA_b26340	Ib.III	894	soeA	PF00384	Molybdopterin oxidoreductase	K21307	soeA; sulfite dehydrogenase (quinone) subunit SoeA [EC:1.8.5.6]
OceanDNA_b26340	Ib.III	1250	soeA	PF00384	Molybdopterin oxidoreductase	K21307	soeA; sulfite dehydrogenase (quinone) subunit SoeA [EC:1.8.5.6]
OceanDNA_b26341	Ib.III	1726	soeA	PF00384	Molybdopterin oxidoreductase	K21307	soeA; sulfite dehydrogenase (quinone) subunit SoeA [EC:1.8.5.6]
OceanDNA_b26341	Ib.III	1508	soeA	PF00384	Molybdopterin oxidoreductase	K21307	soeA; sulfite dehydrogenase (quinone) subunit SoeA [EC:1.8.5.6]
OceanDNA_b26342	Ib.III	224	soeA	PF00384	Molybdopterin oxidoreductase	K21307	soeA; sulfite dehydrogenase (quinone) subunit SoeA [EC:1.8.5.6]
OceanDNA_b26343	Ib.III	1291	soeA	PF00384	Molybdopterin oxidoreductase	K21307	soeA; sulfite dehydrogenase (quinone) subunit SoeA [EC:1.8.5.6]
OceanDNA_b26343	Ib.III	873	soeA	PF00384	Molybdopterin oxidoreductase	K21307	soeA; sulfite dehydrogenase (quinone) subunit SoeA [EC:1.8.5.6]
OceanDNA_b26344	Ib.III	992	soeA	PF00384	Molybdopterin oxidoreductase	K21307	soeA; sulfite dehydrogenase (quinone) subunit SoeA [EC:1.8.5.6]
OceanDNA_b26345	Ib.III	601	soeA	PF00384	Molybdopterin oxidoreductase	K21307	soeA; sulfite dehydrogenase (quinone) subunit SoeA [EC:1.8.5.6]
OceanDNA_b26345	Ib.III	1675	soeA	PF00384	Molybdopterin oxidoreductase	K21307	soeA; sulfite dehydrogenase (quinone) subunit SoeA [EC:1.8.5.6]
OceanDNA_b26346	Ib.III	721	soeA	PF00384	Molybdopterin oxidoreductase	K21307	soeA; sulfite dehydrogenase (quinone) subunit SoeA [EC:1.8.5.6]
OceanDNA_b26346	Ib.III	788	soeA	PF00384	Molybdopterin oxidoreductase	K21307	soeA; sulfite dehydrogenase (quinone) subunit SoeA [EC:1.8.5.6]
OceanDNA_b26347	Ib.III	585	soeA	PF00384	Molybdopterin oxidoreductase	K21307	soeA; sulfite dehydrogenase (quinone) subunit SoeA [EC:1.8.5.6]
OceanDNA_b26348	Ib.III	289	soeA	PF00384	Molybdopterin oxidoreductase	K21307	soeA; sulfite dehydrogenase (quinone) subunit SoeA [EC:1.8.5.6]
OceanDNA_b26349	Ib.III	1549	soeA	PF00384	Molybdopterin oxidoreductase	K21307	soeA; sulfite dehydrogenase (quinone) subunit SoeA [EC:1.8.5.6]
OceanDNA_b26351	Ib.III	1957	soeA	PF00384	Molybdopterin oxidoreductase	K21307	soeA; sulfite dehydrogenase (quinone) subunit SoeA [EC:1.8.5.6]
OceanDNA_b26351	Ib.III	132	soeA	PF00384	Molybdopterin oxidoreductase	K21307	soeA; sulfite dehydrogenase (quinone) subunit SoeA [EC:1.8.5.6]
OceanDNA_b26352	Ib.III	1765	soeA	PF00384	Molybdopterin oxidoreductase	K21307	soeA; sulfite dehydrogenase (quinone) subunit SoeA [EC:1.8.5.6]
OceanDNA_b26352	Ib.III	1277	soeA	PF00384	Molybdopterin oxidoreductase	K21307	soeA; sulfite dehydrogenase (quinone) subunit SoeA [EC:1.8.5.6]
OceanDNA_b26356	Ib.III	1455	soeA	PF00384	Molybdopterin oxidoreductase	K21307	soeA; sulfite dehydrogenase (quinone) subunit SoeA [EC:1.8.5.6]
OceanDNA_b26357	Ib.III	1201	soeA	PF00384	Molybdopterin oxidoreductase	K21307	soeA; sulfite dehydrogenase (quinone) subunit SoeA [EC:1.8.5.6]
OceanDNA_b26358	Ib.III	793	soeA	PF00384	Molybdopterin oxidoreductase	K21307	soeA; sulfite dehydrogenase (quinone) subunit SoeA [EC:1.8.5.6]
OceanDNA_b26359	Ib.III	1917	soeA	PF00384	Molybdopterin oxidoreductase	K21307	soeA; sulfite dehydrogenase (quinone) subunit SoeA [EC:1.8.5.6]
OceanDNA_b26359	Ib.III	297	soeA	PF00384	Molybdopterin oxidoreductase	K21307	soeA; sulfite dehydrogenase (quinone) subunit SoeA [EC:1.8.5.6]
OceanDNA_b26359	Ib.III	1280	soeA	PF00384	Molybdopterin oxidoreductase	K21307	soeA; sulfite dehydrogenase (quinone) subunit SoeA [EC:1.8.5.6]
OceanDNA_b26362	Ib.IV	566	soeA	PF00384	Molybdopterin oxidoreductase	K21307	soeA; sulfite dehydrogenase (quinone) subunit SoeA [EC:1.8.5.6]
OceanDNA_b26363	Ib.IV	1204	soeA	PF00384	Molybdopterin oxidoreductase	K21307	soeA; sulfite dehydrogenase (quinone) subunit SoeA [EC:1.8.5.6]
OceanDNA_b26363	Ib.IV	1517	soeA	PF00384	Molybdopterin oxidoreductase	K21307	soeA; sulfite dehydrogenase (quinone) subunit SoeA [EC:1.8.5.6]
OceanDNA_b26373	Ib.IV	145	soeA	PF00384	Molybdopterin oxidoreductase	K21307	soeA; sulfite dehydrogenase (quinone) subunit SoeA [EC:1.8.5.6]
OceanDNA_b26374	Ib.IV	1198	soeA	PF00384	Molybdopterin oxidoreductase	K21307	soeA; sulfite dehydrogenase (quinone) subunit SoeA [EC:1.8.5.6]
OceanDNA_b26374	Ib.IV	430	soeA	PF00384	Molybdopterin oxidoreductase	K21307	soeA; sulfite dehydrogenase (quinone) subunit SoeA [EC:1.8.5.6]
OceanDNA_b26375	Ib.IV	468	soeA	PF00384	Molybdopterin oxidoreductase	K21307	soeA; sulfite dehydrogenase (quinone) subunit SoeA [EC:1.8.5.6]
OceanDNA_b26381	Ia.I	1197	soeA	PF00384	Molybdopterin oxidoreductase	K21307	soeA; sulfite dehydrogenase (quinone) subunit SoeA [EC:1.8.5.6]
OceanDNA_b26382	Ia.I	697	soeA	PF00384	Molybdopterin oxidoreductase	K21307	soeA; sulfite dehydrogenase (quinone) subunit SoeA [EC:1.8.5.6]
OceanDNA_b26383	Ia.I	1150	soeA	PF00384	Molybdopterin oxidoreductase	K21307	soeA; sulfite dehydrogenase (quinone) subunit SoeA [EC:1.8.5.6]
OceanDNA_b26389	Ia.I	1918	soeA	PF00384	Molybdopterin oxidoreductase	K21307	soeA; sulfite dehydrogenase (quinone) subunit SoeA [EC:1.8.5.6]
OceanDNA_b26390	Ia.I	1941	soeA	PF00384	Molybdopterin oxidoreductase	K21307	soeA; sulfite dehydrogenase (quinone) subunit SoeA [EC:1.8.5.6]
OceanDNA_b26391	Ia.I	610	soeA	PF00384	Molybdopterin oxidoreductase	K21307	soeA; sulfite dehydrogenase (quinone) subunit SoeA [EC:1.8.5.6]
OceanDNA_b26391	Ia.I	1976	soeA	PF00384	Molybdopterin oxidoreductase	K21307	soeA; sulfite dehydrogenase (quinone) subunit SoeA [EC:1.8.5.6]
OceanDNA_b26409	Ia.I	880	soeA	PF00384	Molybdopterin oxidoreductase	K21307	soeA; sulfite dehydrogenase (quinone) subunit SoeA [EC:1.8.5.6]
OceanDNA_b26418	Ia.I	2401	soeA	PF00384	Molybdopterin oxidoreductase	K21307	soeA; sulfite dehydrogenase (quinone) subunit SoeA [EC:1.8.5.6]
OceanDNA_b26418	Ia.I	1199	soeA	PF00384	Molybdopterin oxidoreductase	K21307	soeA; sulfite dehydrogenase (quinone) subunit SoeA [EC:1.8.5.6]
OceanDNA_b26425	Ia.I	2469	soeA	PF00384	Molybdopterin oxidoreductase	K21307	soeA; sulfite dehydrogenase (quinone) subunit SoeA [EC:1.8.5.6]
OceanDNA_b26426	Ia.I	1385	soeA	PF00384	Molybdopterin oxidoreductase	K21307	soeA; sulfite dehydrogenase (quinone) subunit SoeA [EC:1.8.5.6]
OceanDNA_b26426	Ia.I	1003	soeA	PF00384	Molybdopterin oxidoreductase	K21307	soeA; sulfite dehydrogenase (quinone) subunit SoeA [EC:1.8.5.6]
OceanDNA_b26428	Ia.I	1671	soeA	PF00384	Molybdopterin oxidoreductase	K21307	soeA; sulfite dehydrogenase (quinone) subunit SoeA [EC:1.8.5.6]
OceanDNA_b26428	Ia.I	1704	soeA	PF00384	Molybdopterin oxidoreductase	K21307	soeA; sulfite dehydrogenase (quinone) subunit SoeA [EC:1.8.5.6]
OceanDNA_b26433	Ia.I	2365	soeA	PF00384	Molybdopterin oxidoreductase	K21307	soeA; sulfite dehydrogenase (quinone) subunit SoeA [EC:1.8.5.6]
OceanDNA_b26435	Ia.II	1301	soeA	PF00384	Molybdopterin oxidoreductase	K21307	soeA; sulfite dehydrogenase (quinone) subunit SoeA [EC:1.8.5.6]
OceanDNA_b26435	Ia.II	1212	soeA	PF00384	Molybdopterin oxidoreductase	K21307	soeA; sulfite dehydrogenase (quinone) subunit SoeA [EC:1.8.5.6]
OceanDNA_b26436	Ia.II	698	soeA	PF00384	Molybdopterin oxidoreductase	K21307	soeA; sulfite dehydrogenase (quinone) subunit SoeA [EC:1.8.5.6]
OceanDNA_b26437	Ia.II	1429	soeA	PF00384	Molybdopterin oxidoreductase	K21307	soeA; sulfite dehydrogenase (quinone) subunit SoeA [EC:1.8.5.6]
OceanDNA_b26437	Ia.II	277	soeA	PF00384	Molybdopterin oxidoreductase	K21307	soeA; sulfite dehydrogenase (quinone) subunit SoeA [EC:1.8.5.6]
OceanDNA_b26439	Ia.II	188	soeA	PF00384	Molybdopterin oxidoreductase	K21307	soeA; sulfite dehydrogenase (quinone) subunit SoeA [EC:1.8.5.6]
OceanDNA_b26441	Ia.II	1005	soeA	PF00384	Molybdopterin oxidoreductase	K21307	soeA; sulfite dehydrogenase (quinone) subunit SoeA [EC:1.8.5.6]
OceanDNA_b26441	Ia.II	195	soeA	PF00384	Molybdopterin oxidoreductase	K21307	soeA; sulfite dehydrogenase (quinone) subunit SoeA [EC:1.8.5.6]
OceanDNA_b26442	Ia.II	406	soeA	PF00384	Molybdopterin oxidoreductase	K21307	soeA; sulfite dehydrogenase (quinone) subunit SoeA [EC:1.8.5.6]
OceanDNA_b26442	Ia.II	491	soeA	PF00384	Molybdopterin oxidoreductase	K21307	soeA; sulfite dehydrogenase (quinone) subunit SoeA [EC:1.8.5.6]
OceanDNA_b26443	Ia.II	1301	soeA	PF00384	Molybdopterin oxidoreductase	K21307	soeA; sulfite dehydrogenase (quinone) subunit SoeA [EC:1.8.5.6]
OceanDNA_b26443	Ia.II	1225	soeA	PF00384	Molybdopterin oxidoreductase	K21307	soeA; sulfite dehydrogenase (quinone) subunit SoeA [EC:1.8.5.6]
OceanDNA_b26444	Ia.II	511	soeA	PF00384	Molybdopterin oxidoreductase	K21307	soeA; sulfite dehydrogenase (quinone) subunit SoeA [EC:1.8.5.6]
OceanDNA_b26445	Ia.I	1796	soeA	PF00384	Molybdopterin oxidoreductase	K21307	soeA; sulfite dehydrogenase (quinone) subunit SoeA [EC:1.8.5.6]
OceanDNA_b26445	Ia.I	1873	soeA	PF00384	Molybdopterin oxidoreductase	K21307	soeA; sulfite dehydrogenase (quinone) subunit SoeA [EC:1.8.5.6]
OceanDNA_b26447	Ia.I	289	soeA	PF00384	Molybdopterin oxidoreductase	K21307	soeA; sulfite dehydrogenase (quinone) subunit SoeA [EC:1.8.5.6]
OceanDNA_b26447	Ia.I	1120	soeA	PF00384	Molybdopterin oxidoreductase	K21307	soeA; sulfite dehydrogenase (quinone) subunit SoeA [EC:1.8.5.6]
OceanDNA_b26449	Ia.I	2195	soeA	PF00384	Molybdopterin oxidoreductase	K21307	soeA; sulfite dehydrogenase (quinone) subunit SoeA [EC:1.8.5.6]
OceanDNA_b26449	Ia.I	1820	soeA	PF00384	Molybdopterin oxidoreductase	K21307	soeA; sulfite dehydrogenase (quinone) subunit SoeA [EC:1.8.5.6]
OceanDNA_b26449	Ia.I	1614	soeA	PF00384	Molybdopterin oxidoreductase	K21307	soeA; sulfite dehydrogenase (quinone) subunit SoeA [EC:1.8.5.6]
OceanDNA_b26450	Ia.I	1577	soeA	PF00384	Molybdopterin oxidoreductase	K21307	soeA; sulfite dehydrogenase (quinone) subunit SoeA [EC:1.8.5.6]
OceanDNA_b26450	Ia.I	993	soeA	PF00384	Molybdopterin oxidoreductase	K21307	soeA; sulfite dehydrogenase (quinone) subunit SoeA [EC:1.8.5.6]
OceanDNA_b26451	Ia.I	555	soeA	PF00384	Molybdopterin oxidoreductase	K21307	soeA; sulfite dehydrogenase (quinone) subunit SoeA [EC:1.8.5.6]
OceanDNA_b26452	Ia.I	1488	soeA	PF00384	Molybdopterin oxidoreductase	K21307	soeA; sulfite dehydrogenase (quinone) subunit SoeA [EC:1.8.5.6]
OceanDNA_b26453	Ia.I	1869	soeA	PF00384	Molybdopterin oxidoreductase	K21307	soeA; sulfite dehydrogenase (quinone) subunit SoeA [EC:1.8.5.6]
OceanDNA_b26454	Ia.I	1731	soeA	PF00384	Molybdopterin oxidoreductase	K21307	soeA; sulfite dehydrogenase (quinone) subunit SoeA [EC:1.8.5.6]
OceanDNA_b26454	Ia.I	1597	soeA	PF00384	Molybdopterin oxidoreductase	K21307	soeA; sulfite dehydrogenase (quinone) subunit SoeA [EC:1.8.5.6]
OceanDNA_b26457	Ia.I	783	soeA	PF00384	Molybdopterin oxidoreductase	K21307	soeA; sulfite dehydrogenase (quinone) subunit SoeA [EC:1.8.5.6]
OceanDNA_b26457	Ia.I	1590	soeA	PF00384	Molybdopterin oxidoreductase	K21307	soeA; sulfite dehydrogenase (quinone) subunit SoeA [EC:1.8.5.6]
OceanDNA_b26458	Ia.I	1161	soeA	PF00384	Molybdopterin oxidoreductase	K21307	soeA; sulfite dehydrogenase (quinone) subunit SoeA [EC:1.8.5.6]
OceanDNA_b26458	Ia.I	1916	soeA	PF00384	Molybdopterin oxidoreductase	K21307	soeA; sulfite dehydrogenase (quinone) subunit SoeA [EC:1.8.5.6]
OceanDNA_b26459	Ia.I	1924	soeA	PF00384	Molybdopterin oxidoreductase	K21307	soeA; sulfite dehydrogenase (quinone) subunit SoeA [EC:1.8.5.6]
OceanDNA_b26459	Ia.I	1798	soeA	PF00384	Molybdopterin oxidoreductase	K21307	soeA; sulfite dehydrogenase (quinone) subunit SoeA [EC:1.8.5.6]
OceanDNA_b26460	Ia.I	1236	soeA	PF00384	Molybdopterin oxidoreductase	K21307	soeA; sulfite dehydrogenase (quinone) subunit SoeA [EC:1.8.5.6]
OceanDNA_b26465	Ia.I	487	soeA	PF00384	Molybdopterin oxidoreductase	K21307	soeA; sulfite dehydrogenase (quinone) subunit SoeA [EC:1.8.5.6]
OceanDNA_b26466	Ia.I	431	soeA	PF00384	Molybdopterin oxidoreductase	K21307	soeA; sulfite dehydrogenase (quinone) subunit SoeA [EC:1.8.5.6]
OceanDNA_b26467	Ia.I	469	soeA	PF00384	Molybdopterin oxidoreductase	K21307	soeA; sulfite dehydrogenase (quinone) subunit SoeA [EC:1.8.5.6]
OceanDNA_b26468	Ia.I	254	soeA	PF00384	Molybdopterin oxidoreductase	K21307	soeA; sulfite dehydrogenase (quinone) subunit SoeA [EC:1.8.5.6]
OceanDNA_b26476	Ia.I	500	soeA	PF00384	Molybdopterin oxidoreductase	K21307	soeA; sulfite dehydrogenase (quinone) subunit SoeA [EC:1.8.5.6]
OceanDNA_b26477	Ia.I	1951	soeA	PF00384	Molybdopterin oxidoreductase	K21307	soeA; sulfite dehydrogenase (quinone) subunit SoeA [EC:1.8.5.6]
OceanDNA_b26477	Ia.I	2437	soeA	PF00384	Molybdopterin oxidoreductase	K21307	soeA; sulfite dehydrogenase (quinone) subunit SoeA [EC:1.8.5.6]
OceanDNA_b26479	Ia.I	2224	soeA	PF00384	Molybdopterin oxidoreductase	K21307	soeA; sulfite dehydrogenase (quinone) subunit SoeA [EC:1.8.5.6]
OceanDNA_b26479	Ia.I	924	soeA	PF00384	Molybdopterin oxidoreductase	K21307	soeA; sulfite dehydrogenase (quinone) subunit SoeA [EC:1.8.5.6]
OceanDNA_b26486	Ia.II	730	soeA	PF00384	Molybdopterin oxidoreductase	K21307	soeA; sulfite dehydrogenase (quinone) subunit SoeA [EC:1.8.5.6]
OceanDNA_b26489	Ia.II	2041	soeA	PF00384	Molybdopterin oxidoreductase	K21307	soeA; sulfite dehydrogenase (quinone) subunit SoeA [EC:1.8.5.6]
OceanDNA_b26489	Ia.II	1522	soeA	PF00384	Molybdopterin oxidoreductase	K21307	soeA; sulfite dehydrogenase (quinone) subunit SoeA [EC:1.8.5.6]
OceanDNA_b26491	Ia.II	295	soeA	PF00384	Molybdopterin oxidoreductase	K21307	soeA; sulfite dehydrogenase (quinone) subunit SoeA [EC:1.8.5.6]
OceanDNA_b26491	Ia.II	1713	soeA	PF00384	Molybdopterin oxidoreductase	K21307	soeA; sulfite dehydrogenase (quinone) subunit SoeA [EC:1.8.5.6]
OceanDNA_b26492	Ia.II	1399	soeA	PF00384	Molybdopterin oxidoreductase	K21307	soeA; sulfite dehydrogenase (quinone) subunit SoeA [EC:1.8.5.6]
OceanDNA_b26492	Ia.II	910	soeA	PF00384	Molybdopterin oxidoreductase	K21307	soeA; sulfite dehydrogenase (quinone) subunit SoeA [EC:1.8.5.6]
OceanDNA_b26498	Ia.II	1356	soeA	PF00384	Molybdopterin oxidoreductase	K21307	soeA; sulfite dehydrogenase (quinone) subunit SoeA [EC:1.8.5.6]
OceanDNA_b26498	Ia.II	2028	soeA	PF00384	Molybdopterin oxidoreductase	K21307	soeA; sulfite dehydrogenase (quinone) subunit SoeA [EC:1.8.5.6]
OceanDNA_b26501	Ia.II	318	soeA	PF00384	Molybdopterin oxidoreductase	K21307	soeA; sulfite dehydrogenase (quinone) subunit SoeA [EC:1.8.5.6]
OceanDNA_b26512	Ia.II	914	soeA	PF00384	Molybdopterin oxidoreductase	K21307	soeA; sulfite dehydrogenase (quinone) subunit SoeA [EC:1.8.5.6]
OceanDNA_b26512	Ia.II	1987	soeA	PF00384	Molybdopterin oxidoreductase	K21307	soeA; sulfite dehydrogenase (quinone) subunit SoeA [EC:1.8.5.6]
OceanDNA_b26513	Ia.II	746	soeA	PF00384	Molybdopterin oxidoreductase	K21307	soeA; sulfite dehydrogenase (quinone) subunit SoeA [EC:1.8.5.6]
OceanDNA_b26513	Ia.II	938	soeA	PF00384	Molybdopterin oxidoreductase	K21307	soeA; sulfite dehydrogenase (quinone) subunit SoeA [EC:1.8.5.6]
OceanDNA_b26516	Ia.II	677	soeA	PF00384	Molybdopterin oxidoreductase	K21307	soeA; sulfite dehydrogenase (quinone) subunit SoeA [EC:1.8.5.6]
OceanDNA_b26517	Ia.II	294	soeA	PF00384	Molybdopterin oxidoreductase	K21307	soeA; sulfite dehydrogenase (quinone) subunit SoeA [EC:1.8.5.6]
OceanDNA_b26517	Ia.II	295	soeA	PF00384	Molybdopterin oxidoreductase	K21307	soeA; sulfite dehydrogenase (quinone) subunit SoeA [EC:1.8.5.6]
OceanDNA_b26519	Ia.II	124	soeA	PF00384	Molybdopterin oxidoreductase	K21307	soeA; sulfite dehydrogenase (quinone) subunit SoeA [EC:1.8.5.6]
OceanDNA_b26520	Ia.II	1160	soeA	PF00384	Molybdopterin oxidoreductase	K21307	soeA; sulfite dehydrogenase (quinone) subunit SoeA [EC:1.8.5.6]
OceanDNA_b26520	Ia.II	1137	soeA	PF00384	Molybdopterin oxidoreductase	K21307	soeA; sulfite dehydrogenase (quinone) subunit SoeA [EC:1.8.5.6]
OceanDNA_b26521	Ia.II	494	soeA	PF00384	Molybdopterin oxidoreductase	K21307	soeA; sulfite dehydrogenase (quinone) subunit SoeA [EC:1.8.5.6]
OceanDNA_b26521	Ia.II	2126	soeA	PF00384	Molybdopterin oxidoreductase	K21307	soeA; sulfite dehydrogenase (quinone) subunit SoeA [EC:1.8.5.6]
OceanDNA_b26523	Ia.II	606	soeA	PF00384	Molybdopterin oxidoreductase	K21307	soeA; sulfite dehydrogenase (quinone) subunit SoeA [EC:1.8.5.6]
OceanDNA_b26524	Ia.II	59	soeA	PF00384	Molybdopterin oxidoreductase	K21307	soeA; sulfite dehydrogenase (quinone) subunit SoeA [EC:1.8.5.6]
OceanDNA_b26526	Ia.II	1564	soeA	PF00384	Molybdopterin oxidoreductase	K21307	soeA; sulfite dehydrogenase (quinone) subunit SoeA [EC:1.8.5.6]
OceanDNA_b26526	Ia.II	849	soeA	PF00384	Molybdopterin oxidoreductase	K21307	soeA; sulfite dehydrogenase (quinone) subunit SoeA [EC:1.8.5.6]
OceanDNA_b26527	Ia.II	729	soeA	PF00384	Molybdopterin oxidoreductase	K21307	soeA; sulfite dehydrogenase (quinone) subunit SoeA [EC:1.8.5.6]
OceanDNA_b26527	Ia.II	628	soeA	PF00384	Molybdopterin oxidoreductase	K21307	soeA; sulfite dehydrogenase (quinone) subunit SoeA [EC:1.8.5.6]
OceanDNA_b26528	NA	165	soeA	PF00384	Molybdopterin oxidoreductase	K21307	soeA; sulfite dehydrogenase (quinone) subunit SoeA [EC:1.8.5.6]
OceanDNA_b26529	Ia.II	1740	soeA	PF00384	Molybdopterin oxidoreductase	K21307	soeA; sulfite dehydrogenase (quinone) subunit SoeA [EC:1.8.5.6]
OceanDNA_b26530	Ia.II	1237	soeA	PF00384	Molybdopterin oxidoreductase	K21307	soeA; sulfite dehydrogenase (quinone) subunit SoeA [EC:1.8.5.6]
OceanDNA_b26531	Ia.II	611	soeA	PF00384	Molybdopterin oxidoreductase	K21307	soeA; sulfite dehydrogenase (quinone) subunit SoeA [EC:1.8.5.6]
OceanDNA_b26532	Ia.II	2134	soeA	PF00384	Molybdopterin oxidoreductase	K21307	soeA; sulfite dehydrogenase (quinone) subunit SoeA [EC:1.8.5.6]
OceanDNA_b26532	Ia.II	1938	soeA	PF00384	Molybdopterin oxidoreductase	K21307	soeA; sulfite dehydrogenase (quinone) subunit SoeA [EC:1.8.5.6]
OceanDNA_b26533	Ia.II	741	soeA	PF00384	Molybdopterin oxidoreductase	K21307	soeA; sulfite dehydrogenase (quinone) subunit SoeA [EC:1.8.5.6]
OceanDNA_b26534	Ia.II	1561	soeA	PF00384	Molybdopterin oxidoreductase	K21307	soeA; sulfite dehydrogenase (quinone) subunit SoeA [EC:1.8.5.6]
OceanDNA_b26534	Ia.II	1773	soeA	PF00384	Molybdopterin oxidoreductase	K21307	soeA; sulfite dehydrogenase (quinone) subunit SoeA [EC:1.8.5.6]
OceanDNA_b26534	Ia.II	717	soeA	PF00384	Molybdopterin oxidoreductase	K21307	soeA; sulfite dehydrogenase (quinone) subunit SoeA [EC:1.8.5.6]
OceanDNA_b26535	Ia.II	1374	soeA	PF00384	Molybdopterin oxidoreductase	K21307	soeA; sulfite dehydrogenase (quinone) subunit SoeA [EC:1.8.5.6]
OceanDNA_b26536	Ia.II	768	soeA	PF00384	Molybdopterin oxidoreductase	K21307	soeA; sulfite dehydrogenase (quinone) subunit SoeA [EC:1.8.5.6]
OceanDNA_b26536	Ia.II	106	soeA	PF00384	Molybdopterin oxidoreductase	K21307	soeA; sulfite dehydrogenase (quinone) subunit SoeA [EC:1.8.5.6]
OceanDNA_b26537	Ia.II	1788	soeA	PF00384	Molybdopterin oxidoreductase	K21307	soeA; sulfite dehydrogenase (quinone) subunit SoeA [EC:1.8.5.6]
OceanDNA_b26537	Ia.II	16	soeA	PF00384	Molybdopterin oxidoreductase	K21307	soeA; sulfite dehydrogenase (quinone) subunit SoeA [EC:1.8.5.6]
OceanDNA_b26539	Ia.II	12	soeA	PF00384	Molybdopterin oxidoreductase	K21307	soeA; sulfite dehydrogenase (quinone) subunit SoeA [EC:1.8.5.6]
OceanDNA_b26540	Ia.II	846	soeA	PF00384	Molybdopterin oxidoreductase	K21307	soeA; sulfite dehydrogenase (quinone) subunit SoeA [EC:1.8.5.6]
OceanDNA_b26541	Ia.II	60	soeA	PF00384	Molybdopterin oxidoreductase	K21307	soeA; sulfite dehydrogenase (quinone) subunit SoeA [EC:1.8.5.6]
OceanDNA_b26542	Ia.II	288	soeA	PF00384	Molybdopterin oxidoreductase	K21307	soeA; sulfite dehydrogenase (quinone) subunit SoeA [EC:1.8.5.6]
OceanDNA_b26543	Ia.II	65	soeA	PF00384	Molybdopterin oxidoreductase	K21307	soeA; sulfite dehydrogenase (quinone) subunit SoeA [EC:1.8.5.6]
OceanDNA_b26544	Ia.II	238	soeA	PF00384	Molybdopterin oxidoreductase	K21307	soeA; sulfite dehydrogenase (quinone) subunit SoeA [EC:1.8.5.6]
OceanDNA_b26545	Ia.II	605	soeA	PF00384	Molybdopterin oxidoreductase	K21307	soeA; sulfite dehydrogenase (quinone) subunit SoeA [EC:1.8.5.6]
OceanDNA_b26545	Ia.II	2162	soeA	PF00384	Molybdopterin oxidoreductase	K21307	soeA; sulfite dehydrogenase (quinone) subunit SoeA [EC:1.8.5.6]
OceanDNA_b26545	Ia.II	1178	soeA	PF00384	Molybdopterin oxidoreductase	K21307	soeA; sulfite dehydrogenase (quinone) subunit SoeA [EC:1.8.5.6]
OceanDNA_b26546	Ia.II	2118	soeA	PF00384	Molybdopterin oxidoreductase	K21307	soeA; sulfite dehydrogenase (quinone) subunit SoeA [EC:1.8.5.6]
OceanDNA_b26549	Ia.I	1465	soeA	PF00384	Molybdopterin oxidoreductase	K21307	soeA; sulfite dehydrogenase (quinone) subunit SoeA [EC:1.8.5.6]
OceanDNA_b26549	Ia.I	1524	soeA	PF00384	Molybdopterin oxidoreductase	K21307	soeA; sulfite dehydrogenase (quinone) subunit SoeA [EC:1.8.5.6]
OceanDNA_b26550	Ia.I	1189	soeA	PF00384	Molybdopterin oxidoreductase	K21307	soeA; sulfite dehydrogenase (quinone) subunit SoeA [EC:1.8.5.6]
OceanDNA_b26551	Ia.I	1390	soeA	PF00384	Molybdopterin oxidoreductase	K21307	soeA; sulfite dehydrogenase (quinone) subunit SoeA [EC:1.8.5.6]
OceanDNA_b26552	Ia.I	1217	soeA	PF00384	Molybdopterin oxidoreductase	K21307	soeA; sulfite dehydrogenase (quinone) subunit SoeA [EC:1.8.5.6]
OceanDNA_b26553	Ia.I	552	soeA	PF00384	Molybdopterin oxidoreductase	K21307	soeA; sulfite dehydrogenase (quinone) subunit SoeA [EC:1.8.5.6]
OceanDNA_b26556	Ia.I	990	soeA	PF00384	Molybdopterin oxidoreductase	K21307	soeA; sulfite dehydrogenase (quinone) subunit SoeA [EC:1.8.5.6]
OceanDNA_b26557	Ia.I	1044	soeA	PF00384	Molybdopterin oxidoreductase	K21307	soeA; sulfite dehydrogenase (quinone) subunit SoeA [EC:1.8.5.6]
OceanDNA_b26557	Ia.I	588	soeA	PF00384	Molybdopterin oxidoreductase	K21307	soeA; sulfite dehydrogenase (quinone) subunit SoeA [EC:1.8.5.6]
OceanDNA_b26558	Ia.I	1634	soeA	PF00384	Molybdopterin oxidoreductase	K21307	soeA; sulfite dehydrogenase (quinone) subunit SoeA [EC:1.8.5.6]
OceanDNA_b26560	Ia.I	1533	soeA	PF00384	Molybdopterin oxidoreductase	K21307	soeA; sulfite dehydrogenase (quinone) subunit SoeA [EC:1.8.5.6]
OceanDNA_b26561	NA	1343	soeA	PF00384	Molybdopterin oxidoreductase	K21307	soeA; sulfite dehydrogenase (quinone) subunit SoeA [EC:1.8.5.6]
OceanDNA_b26562	Ia.I	735	soeA	PF00384	Molybdopterin oxidoreductase	K21307	soeA; sulfite dehydrogenase (quinone) subunit SoeA [EC:1.8.5.6]
OceanDNA_b26563	Ia.I	180	soeA	PF00384	Molybdopterin oxidoreductase	K21307	soeA; sulfite dehydrogenase (quinone) subunit SoeA [EC:1.8.5.6]
OceanDNA_b26566	Ia.I	511	soeA	PF00384	Molybdopterin oxidoreductase	K21307	soeA; sulfite dehydrogenase (quinone) subunit SoeA [EC:1.8.5.6]
OceanDNA_b26566	Ia.I	716	soeA	PF00384	Molybdopterin oxidoreductase	K21307	soeA; sulfite dehydrogenase (quinone) subunit SoeA [EC:1.8.5.6]
OceanDNA_b26567	Ia.II	299	soeA	PF00384	Molybdopterin oxidoreductase	K21307	soeA; sulfite dehydrogenase (quinone) subunit SoeA [EC:1.8.5.6]
OceanDNA_b26596	Ic	132	soeA	PF00384	Molybdopterin oxidoreductase	K21307	soeA; sulfite dehydrogenase (quinone) subunit SoeA [EC:1.8.5.6]
OceanDNA_b26596	Ic	882	soeA	PF00384	Molybdopterin oxidoreductase	K21307	soeA; sulfite dehydrogenase (quinone) subunit SoeA [EC:1.8.5.6]
OceanDNA_b26596	Ic	1673	soeA	PF00384	Molybdopterin oxidoreductase	K21307	soeA; sulfite dehydrogenase (quinone) subunit SoeA [EC:1.8.5.6]
OceanDNA_b26596	Ic	1672	soeA	PF00384	Molybdopterin oxidoreductase	K21307	soeA; sulfite dehydrogenase (quinone) subunit SoeA [EC:1.8.5.6]
PSEMAG00038	Ib.I	1148	soeA	PF00384	Molybdopterin oxidoreductase	K21307	soeA; sulfite dehydrogenase (quinone) subunit SoeA [EC:1.8.5.6]
PSWMAG00077	Ib.I	916	soeA	PF00384	Molybdopterin oxidoreductase	K21307	soeA; sulfite dehydrogenase (quinone) subunit SoeA [EC:1.8.5.6]
REDSEAS02B12	Ia.I	1498	soeA	PF00384	Molybdopterin oxidoreductase	K21307	soeA; sulfite dehydrogenase (quinone) subunit SoeA [EC:1.8.5.6]
REDSEAS02B12	Ia.I	128	soeA	PF00384	Molybdopterin oxidoreductase	K21307	soeA; sulfite dehydrogenase (quinone) subunit SoeA [EC:1.8.5.6]
REDSEAS10B10N8	Ia.I	1345	soeA	PF00384	Molybdopterin oxidoreductase	K21307	soeA; sulfite dehydrogenase (quinone) subunit SoeA [EC:1.8.5.6]
REDSEAS10B10N8	Ia.I	1346	soeA	PF00384	Molybdopterin oxidoreductase	K21307	soeA; sulfite dehydrogenase (quinone) subunit SoeA [EC:1.8.5.6]
UBA1172	Ic	880	soeA	PF00384	Molybdopterin oxidoreductase	K21307	soeA; sulfite dehydrogenase (quinone) subunit SoeA [EC:1.8.5.6]
UBA1172	Ic	1567	soeA	PF00384	Molybdopterin oxidoreductase	K21307	soeA; sulfite dehydrogenase (quinone) subunit SoeA [EC:1.8.5.6]
UBA1509	Ia.II	1387	soeA	PF00384	Molybdopterin oxidoreductase	K21307	soeA; sulfite dehydrogenase (quinone) subunit SoeA [EC:1.8.5.6]
UBA2954	Ib.I	275	soeA	PF00384	Molybdopterin oxidoreductase	K21307	soeA; sulfite dehydrogenase (quinone) subunit SoeA [EC:1.8.5.6]
UBA3437	Ib.II	1948	soeA	PF00384	Molybdopterin oxidoreductase	K21307	soeA; sulfite dehydrogenase (quinone) subunit SoeA [EC:1.8.5.6]
UBA3439	Ia.III	906	soeA	PF00384	Molybdopterin oxidoreductase	K21307	soeA; sulfite dehydrogenase (quinone) subunit SoeA [EC:1.8.5.6]

[truncated: 19 more sheets: soeB, soeC, aprA, aprB, cysCN, cysD, sat, ssuD, msmA, patB, metC, MGL, SELENBP1, dddLQPDKW, dmdA, dmdB, dmdC, dmdD, acuH]
