# Supplementary material for: Culture-supported ecophysiology of the SAR116 clade demonstrates metabolic and spatial niche partitioning
Source: ISME J. 2025 Jun 13;19(1):wraf124. doi: 10.1093/ismejo/wraf124 (PMC12262181; doi:10.1093/ismejo/wraf124)
Supplement: supplementary-material_wraf124 [file supplementary-material_wraf124.zip › TableS3_Added_KEGG_decoder_wraf124.xlsx]

## Sheet: KEGGDecoder KOs
KO	KEGG	KEGG-Decoder	Amino Acid Synthesis - Partial Pathway (yes / no)
K01835 | K01810 | K01623 | K00927 | K01689	phosphoglucomutase | glucose-6-phosphate isomerase | fructose-bisphosphate aldolase | phosphoglycerate kinase | enolase	Central Carbon (Glycolysis)
K00850 | K00895	6-phosphofructokinase	Central Carbon (Glycolysis)
K00134 | K00150	glyceraldehyde 3-phosphate dehydrogenase	Central Carbon (Glycolysis)
K01834 | K15633	2,3-bisphosphoglycerate-dependent phosphoglycerate mutase	Central Carbon (Glycolysis)
K00873 | K01006	pyruvate kinase	Central Carbon (Glycolysis)
K03841	fructose-1,6-bisphosphatase	Central Carbon (Gluconeogenisis)
K01835 | K01810 | K01623 | K00927 | K01689	phosphoglucomutase | glucose-6-phosphate isomerase | fructose-bisphosphate aldolase | phosphoglycerate kinase | enolase	Central Carbon (Gluconeogenisis)
K00134 | K00150	glyceraldehyde 3-phosphate dehydrogenase	Central Carbon (Gluconeogenisis)
K01834 | K15633	2,3-bisphosphoglycerate-dependent phosphoglycerate mutase	Central Carbon (Gluconeogenisis)
K00873 | K01006	pyruvate kinase	Central Carbon (Gluconeogenisis)
K01681 | K01682	aconitate hydratase	Central Carbon (TCA Cycle)
K00031 | K00030 | K17753	isocitrate dehydrogenase	Central Carbon (TCA Cycle)
K00174 | K00175	2-oxoglutarate | 2-oxoacid ferredoxin oxidoreductase	Central Carbon (TCA Cycle)
K01899 | K01900| K01902| K01903 | K18118	succinyl-CoA synthetase	Central Carbon (TCA Cycle)
K00244 | K00245 | K00246 | K00247	fumarate reductase	Central Carbon (TCA Cycle)
K00239 | K00240 | K00241 | K00242	fumarate reductase	Central Carbon (TCA Cycle)
K00234 | K00235 | K00236 | K00237	fumarate reductase	Central Carbon (TCA Cycle)
K01677 | K01678 | K01679 | K01676	fumurate hydratase	Central Carbon (TCA Cycle)
K00116 | K00025 | K00026 | K00024	malate dehydrogenase	Central Carbon (TCA Cycle)
K01647	citrate synthase	Central Carbon (TCA Cycle)
K13937	hexose-6-phosphate dehydrogenase	Central Carbon (Entner-Doudoroff Pathway)
K01690	phosphogluconate dehydratase	Central Carbon (Entner-Doudoroff Pathway)
K01625 | K17463 | K11395	2-dehydro-3-deoxyphosphogluconate aldolase	Central Carbon (Entner-Doudoroff Pathway)
K00036	glucose-6-phosphate 1-dehydrogenase	Central Carbon (Entner-Doudoroff Pathway)
K01057 | K07404	6-phosphogluconolactonase	Central Carbon (Entner-Doudoroff Pathway)
K01690	phosphogluconate dehydratase	Central Carbon (Entner-Doudoroff Pathway)
K01625 | K17463 | K11395	2-dehydro-3-deoxyphosphogluconate aldolase	Central Carbon (Entner-Doudoroff Pathway)
K01637	isocitrate lyase	Central Carbon (Glyoxylate shunt)
K01638	malate synthase	Central Carbon (Glyoxylate shunt)
K00029	malate dehydrogenase (oxaloacetate-decarboxylating) (NADP+)	Central Carbon (Anaplerotic genes)
K01595	phosphoenolpyruvate carboxylase	Central Carbon (Anaplerotic genes)
K01610 | K01596 | K20370	phosphoenolpyruvate carboxykinase (ATP) or (GTP) or (diphosphate)	Central Carbon (Anaplerotic genes)
K01958	pyruvate carboxylase	Central Carbon (Anaplerotic genes)
K00330	NADH-quinone oxidoreductase subunit A	Central Carbon (NADH-quinone oxidoreductase)
K00331	NADH-quinone oxidoreductase subunit B	Central Carbon (NADH-quinone oxidoreductase)
K00332	NADH-quinone oxidoreductase subunit C	Central Carbon (NADH-quinone oxidoreductase)
K00333	NADH-quinone oxidoreductase subunit D	Central Carbon (NADH-quinone oxidoreductase)
K00334	NADH-quinone oxidoreductase subunit E	Central Carbon (NADH-quinone oxidoreductase)
K00335	NADH-quinone oxidoreductase subunit F	Central Carbon (NADH-quinone oxidoreductase)
K00336	NADH-quinone oxidoreductase subunit G	Central Carbon (NADH-quinone oxidoreductase)
K00337	NADH-quinone oxidoreductase subunit H	Central Carbon (NADH-quinone oxidoreductase)
K00338	NADH-quinone oxidoreductase subunit I	Central Carbon (NADH-quinone oxidoreductase)
K00339	NADH-quinone oxidoreductase subunit J	Central Carbon (NADH-quinone oxidoreductase)
K00340	NADH-quinone oxidoreductase subunit K	Central Carbon (NADH-quinone oxidoreductase)
K00341	NADH-quinone oxidoreductase subunit L	Central Carbon (NADH-quinone oxidoreductase)
K00342	NADH-quinone oxidoreductase subunit M	Central Carbon (NADH-quinone oxidoreductase)
K00343	NADH-quinone oxidoreductase subunit N	Central Carbon (NADH-quinone oxidoreductase)
K00346	Na+-transporting NADH:ubiquinone oxidoreductase subunit A	Central Carbon (Na-NADH ubiquinone oxidoreductase)
K00347	Na+-transporting NADH:ubiquinone oxidoreductase subunit B	Central Carbon (Na-NADH ubiquinone oxidoreductase)
K00348	Na+-transporting NADH:ubiquinone oxidoreductase subunit C	Central Carbon (Na-NADH ubiquinone oxidoreductase)
K00349	Na+-transporting NADH:ubiquinone oxidoreductase subunit D	Central Carbon (Na-NADH ubiquinone oxidoreductase)
K00350	Na+-transporting NADH:ubiquinone oxidoreductase subunit E	Central Carbon (Na-NADH ubiquinone oxidoreductase)
K00351	Na+-transporting NADH:ubiquinone oxidoreductase subunit F	Central Carbon (Na-NADH ubiquinone oxidoreductase)
K02111	F-type H+/Na+-transporting ATPase subunit alpha	Central Carbon (F-type ATPase)
K02112	F-type H+/Na+-transporting ATPase subunit beta	Central Carbon (F-type ATPase)
K02115	F-type H+-transporting ATPase subunit gamma	Central Carbon (F-type ATPase)
K02113	F-type H+-transporting ATPase subunit delta	Central Carbon (F-type ATPase)
K02114	F-type H+-transporting ATPase subunit epsilon	Central Carbon (F-type ATPase)
K02108	F-type H+-transporting ATPase subunit A	Central Carbon (F-type ATPase)
K02109	F-type H+-transporting ATPase subunit B	Central Carbon (F-type ATPase)
K02110	F-type H+-transporting ATPase subunit C	Central Carbon (F-type ATPase)
K00404	cytochrome c oxidase cbb3-type subunit I	Central Carbon (Cytochrome c oxidase)
K00405	cytochrome c oxidase cbb3-type subunit II	Central Carbon (Cytochrome c oxidase)
K00407	cytochrome c oxidase cbb3-type subunit IV	Central Carbon (Cytochrome c oxidase)
K00406	cytochrome c oxidase cbb3-type subunit III	Central Carbon (Cytochrome c oxidase)
K00425	cytochrome bd ubiquinol oxidase subunit I	Central Carbon (Cytochrome bd complex)
K00426	cytochrome bd ubiquinol oxidase subunit II	Central Carbon (Cytochrome bd complex)
K00411	ubiquinol-cytochrome c reductase iron-sulfur subunit	Central Carbon (Ubiquinol-cytochrome c reductase)
K00410	ubiquinol-cytochrome c reductase cytochrome b/c1 subunit	Central Carbon (Ubiquinol-cytochrome c reductase)
K00411	ubiquinol-cytochrome c reductase iron-sulfur subunit	Central Carbon (Ubiquinol-cytochrome c reductase)
K00412	ubiquinol-cytochrome c reductase cytochrome b subunit	Central Carbon (Ubiquinol-cytochrome c reductase)
K00413	ubiquinol-cytochrome c reductase cytochrome c1 subunit	Central Carbon (Ubiquinol-cytochrome c reductase)
PF01036	Bacteriorhodopsin-like protein (Bac_rhodopsin)	Rhodopsin/Pigments & Motility (Rhodopsin)
TIGR03753	beta-carotene 15,15-monooxygenase	Rhodopsin/Pigments & Motility (beta-carotene 15,15-monooxygenase)
K06443	lycopene beta-cyclase	Rhodopsin/Pigments & Motility (Retinal biosynthesis)
K02291	15-cis-phytoene synthase	Rhodopsin/Pigments & Motility (Retinal biosynthesis)
K10027	phytoene desaturase	Rhodopsin/Pigments & Motility (Retinal biosynthesis)
K13789	geranylgeranyl diphosphate synthase, type II	Rhodopsin/Pigments & Motility (Retinal biosynthesis)
K23155	lycopene elongase/hydratase (flavuxanthin-forming)	Rhodopsin/Pigments & Motility (Retinal biosynthesis)
K23155	lycopene elongase/hydratase (flavuxanthin-forming)	Rhodopsin/Pigments & Motility (carotenoids backbone biosynthesis)
K02291	15-cis-phytoene synthase	Rhodopsin/Pigments & Motility (carotenoids backbone biosynthesis)
K02291	15-cis-phytoene synthase	Rhodopsin/Pigments & Motility (carotenoids backbone biosynthesis)
K00514	zeta-carotene desaturase	Rhodopsin/Pigments & Motility (carotenoids backbone biosynthesis)
K02409	flagellar M-ring protein FliF	Rhodopsin/Pigments & Motility (Flagellum)
K02401	flagellar biosynthesis protein FlhB	Rhodopsin/Pigments & Motility (Flagellum)
K02394	flagellar P-ring protein FlgI	Rhodopsin/Pigments & Motility (Flagellum)
K02397	flagellar hook-associated protein 3 FlgL	Rhodopsin/Pigments & Motility (Flagellum)
K02396	flagellar hook-associated protein 1	Rhodopsin/Pigments & Motility (Flagellum)
K02391	flagellar basal-body rod protein FlgF	Rhodopsin/Pigments & Motility (Flagellum)
K02390	flagellar hook protein FlgE	Rhodopsin/Pigments & Motility (Flagellum)
K02393	flagellar L-ring protein FlgH	Rhodopsin/Pigments & Motility (Flagellum)
K02392	flagellar basal-body rod protein FlgG	Rhodopsin/Pigments & Motility (Flagellum)
K02386	flagellar basal body P-ring formation protein FlgA	Rhodopsin/Pigments & Motility (Flagellum)
K02557	chemotaxis protein MotB	Rhodopsin/Pigments & Motility (Flagellum)
K02556	chemotaxis protein MotA	Rhodopsin/Pigments & Motility (Flagellum)
K02400	flagellar biosynthesis protein FlhA	Rhodopsin/Pigments & Motility (Flagellum)
K02418	flagellar protein FliO/FliZ	Rhodopsin/Pigments & Motility (Flagellum)
K02389	flagellar basal-body rod modification protein FlgD	Rhodopsin/Pigments & Motility (Flagellum)
K02412	flagellum-specific ATP synthase	Rhodopsin/Pigments & Motility (Flagellum)
K02387	flagellar basal-body rod protein FlgB	Rhodopsin/Pigments & Motility (Flagellum)
K02410	flagellar motor switch protein FliG	Rhodopsin/Pigments & Motility (Flagellum)
K02411	flagellar assembly protein FliH	Rhodopsin/Pigments & Motility (Flagellum)
K02416	flagellar motor switch protein FliM	Rhodopsin/Pigments & Motility (Flagellum)
K02417	flagellar motor switch protein FliN	Rhodopsin/Pigments & Motility (Flagellum)
K02407	flagellar hook-associated protein 2	Rhodopsin/Pigments & Motility (Flagellum)
K02406	flagellin	Rhodopsin/Pigments & Motility (Flagellum)
K13924	CheB/CheR fusion protein	Rhodopsin/Pigments & Motility (Chemotaxis)
K00575	chemotaxis protein methyltransferase CheR	Rhodopsin/Pigments & Motility (Chemotaxis)
K03413	chemotaxis protein CheY	Rhodopsin/Pigments & Motility (Chemotaxis)
K03412	chemotaxis protein CheB	Rhodopsin/Pigments & Motility (Chemotaxis)
K03406	methyl-accepting chemotaxis protein	Rhodopsin/Pigments & Motility (Chemotaxis)
K03407	sensor kinase CheA	Rhodopsin/Pigments & Motility (Chemotaxis)
K03415	chemotaxis protein CheV	Rhodopsin/Pigments & Motility (Chemotaxis)
K03408	purine-binding chemotaxis protein CheW	Rhodopsin/Pigments & Motility (Chemotaxis)
PF00909	ammonia transport	C & N & P Transport (Ammonia transport)
K11959	urea transport system substrate-binding protein	C & N & P Transport (Urea transport)
K11960	urea transport system permease protein	C & N & P Transport (Urea transport)
K11961	urea transport system permease protein	C & N & P Transport (Urea transport)
K11962	urea transport system ATP-binding protein	C & N & P Transport (Urea transport)
K11963	urea transport system ATP-binding protei	C & N & P Transport (Urea transport)
K02044	phosphonate transport system substrate-binding protein	C & N & P Transport (Phosphonate transport)
K02042	phosphonate transport system permease protein	C & N & P Transport (Phosphonate transport)
K02041	phosphonate transport system ATP-binding protein	C & N & P Transport (Phosphonate transport)
K02040	phosphate transport system substrate-binding protein	C & N & P Transport (Phosphate transport)
K02037	phosphate transport system permease protein	C & N & P Transport (Phosphate transport)
K02038	phosphate transport system permease protein	C & N & P Transport (Phosphate transport)
K02036	phosphate transport system ATP-binding protein	C & N & P Transport (Phosphate transport)
K06163	alpha-D-ribose 1-methylphosphonate 5-phosphate C-P lyase	C & N & P Transport (CP-lyase complex)
K06164	alpha-D-ribose 1-methylphosphonate 5-triphosphate synthase subunit PhnI	C & N & P Transport (CP-lyase complex)
K06165	alpha-D-ribose 1-methylphosphonate 5-triphosphate synthase subunit PhnH	C & N & P Transport (CP-lyase complex)
K06166	alpha-D-ribose 1-methylphosphonate 5-triphosphate synthase subunit PhnG	C & N & P Transport (CP-lyase complex)
K00013	histidinol dehydrogenase	Amino Acid Synthesis (Histidine)	no
K01755 | K14681	argininosuccinate lyase | argininosuccinate lyase / amino-acid N-acetyltransferase	Amino Acid Synthesis (Arginine)	no
K01913 | K01953	acetate/butyrate---CoA ligase | asparagine synthase (glutamine-hydrolysing)	Amino Acid Synthesis (Asparagine)	yes
K01586 | K12526 | K05831 | K00290	diaminopimelate decarboxylase | bifunctional diaminopimelate decarboxylase / aspartate kinase | [amino group carrier protein]-lysine/ornithine hydrolase | saccharopine dehydrogenase (NAD+, L-lysine forming)	Amino Acid Synthesis (Lysine)	no
K01079 | K02203 | K02205 | K00600	phosphoserine phosphatase | phosphoserine / homoserine phosphotransferase | arginine/ornithine permease	Amino Acid Synthesis (Serine)	no
K00600 | K01620	glycine hydroxymethyltransferase | threonine aldolase	Amino Acid Synthesis (Glycine)	yes
K01733 | K01620	threonine synthase | threonine aldolase	Amino Acid Synthesis (Threonine)	no
K01915	glutamine synthetase	Amino Acid Synthesis (Glutamine)	yes
K01758 | K17217 | K01738 | K10150 | K12339	cystathionine gamma-lyase | cystathionine gamma-lyase / homocysteine desulfhydrase | cysteine synthase | cysteine synthase / O-phosphoserine sulfhydrylase / cystathionine beta-synthase | S-sulfo-L-cysteine synthase (O-acetyl-L-serine-dependent)	Amino Acid Synthesis (Cysteine)	no
K00286 | K01750	pyrroline-5-carboxylate reductase | ornithine cyclodeaminase	Amino Acid Synthesis (Proline)	no
K14260 | K09758 | K00259 | K19244	alanine-synthesizing transaminase | aspartate 4-decarboxylase | alanine dehydrogenase | alanine dehydrogenase	Amino Acid Synthesis (Alanine)	yes
K00826 | K01687 | K00053 | K01652 | K01653 | K11258	branched-chain amino acid aminotransferase | dihydroxy-acid dehydratase | ketol-acid reductoisomerase | acetolactate synthase I/II/III large subunit | acetolactate synthase I/III small subunit | acetolactate synthase II small subunit	Amino Acid Synthesis (Valine)	yes
K00826 | K01687 | K00053 | K01652 | K01653 | K11258	branched-chain amino acid aminotransferase | dihydroxy-acid dehydratase | ketol-acid reductoisomerase | acetolactate synthase I/II/III large subunit | acetolactate synthase I/III small subunit | acetolactate synthase II small subunit	Amino Acid Synthesis (Isoleucine)	yes
K00826 |K00052 | K01703 | K01649	branched-chain amino acid aminotransferase | 3-isopropylmalate dehydrogenase | 3-isopropylmalate/(R)-2-methylmalate dehydratase large subunit | 2-isopropylmalate synthase	Amino Acid Synthesis (Leucine)	yes
K00549 | K00548	5-methyltetrahydropteroyltriglutamate--homocysteine methyltransferase | 5-methyltetrahydrofolate--homocysteine methyltransferase	Amino Acid Synthesis (Methionine)	no
K00832 | K00838 | K04518 | K05359 | K01713	aromatic-amino-acid transaminase | aromatic-amino-acid transaminase | prephenate dehydratase | arogenate/prephenate dehydratase | cyclohexadienyl dehydratase	Amino Acid Synthesis (Phenylalanine)	yes
K00832 | K00838 | K15226 | K24018 | K00220	aromatic-amino-acid transaminase | aromatic-amino-acid transaminase | arogenate dehydrogenase (NADP+) | cyclohexadieny/prephenate dehydrogenase / 3-phosphoshikimate 1-carboxyvinyltransferase | cyclohexadieny/prephenate dehydrogenase	Amino Acid Synthesis (Tyrosine)	yes
K01695	tryptophan synthase alpha chain	Amino Acid Synthesis (Tryptophan)	no
K01696	tryptophan synthase beta chain	Amino Acid Synthesis (Tryptophan)	no
K00811 | K00812 | K00813 | K11358 | K14454 | K14455	aspartate aminotransferase, chloroplastic | aspartate aminotransferase | aspartate aminotransferase | aspartate aminotransferase, cytoplasmic | aspartate aminotransferase, mitochondrial	Amino Acid Synthesis (Aspartate)	yes
K00811 | K00812 | K00813 | K11358 | K14454 | K14455	aspartate aminotransferase, chloroplastic | aspartate aminotransferase | aspartate aminotransferase | aspartate aminotransferase, cytoplasmic | aspartate aminotransferase, mitochondrial	Amino Acid Synthesis (Glutamate)	yes

## Sheet: Coelho - Added
KO	KEGG	KEGG-Decoder	Citation
K09817	znuC; zinc transport system ATP-binding protein [EC:7.2.2.-]	Metal Transport (Zinc transporter znuABC)	KEGG Pathway
K09816	znuB; zinc transport system permease protein	Metal Transport (Zinc transporter znuABC)	KEGG Pathway
K09815	znuA; zinc transport system substrate-binding protein	Metal Transport (Zinc transporter znuABC)	KEGG Pathway
K06857	tupC, vupC; tungstate transport system ATP-binding protein [EC:7.3.2.6]	Metal Transport ('Tungstate transport tupABC')	KEGG Pathway
K05773	tupB, vupB; tungstate transport system permease protein	Metal Transport ('Tungstate transport tupABC')	KEGG Pathway
K05772	tupA, vupA; tungstate transport system substrate-binding protein	Metal Transport ('Tungstate transport tupABC')	KEGG Pathway
K02020	modA; molybdate transport system substrate-binding protein	Metal Transport ('Molybdate transport modABC')	KEGG Pathway
K02018	modB; molybdate transport system permease protein	Metal Transport ('Molybdate transport modABC')	KEGG Pathway
K02017	modC; molybdate transport system ATP-binding protein [EC:7.3.2.5]	Metal Transport ('Molybdate transport modABC')	KEGG Pathway
K06189	corC; magnesium and cobalt transporter	Metal Transport ('Mg-Co transporter corC')	KEGG Pathway
K02077	ABC.ZM.S; zinc/manganese transport system substrate-binding protein	Metal Transport ('Mg-Zn transporter')	KEGG Pathway
K02074	ABC.ZM.A; zinc/manganese transport system ATP-binding protein	Metal Transport ('Mg-Zn transporter')	KEGG Pathway
K02075	ABC.ZM.P; zinc/manganese transport system permease protein	Metal Transport ('Mg-Zn transporter')	KEGG Pathway
K11604	sitA; manganese/iron transport system substrate-binding protein	Metal Transport ('Mn-Zn-Fe transporter sitABCD')	KEGG Pathway
K11605	sitC; manganese/iron transport system permease protein	Metal Transport ('Mn-Zn-Fe transporter sitABCD')	KEGG Pathway
K11606	sitD; manganese/iron transport system permease protein	Metal Transport ('Mn-Zn-Fe transporter sitABCD')	KEGG Pathway
K11607	sitB; manganese/iron transport system ATP-binding protein	Metal Transport ('Mn-Zn-Fe transporter sitABCD')	KEGG Pathway
K02035	ABC.PE.S; peptide/nickel transport system substrate-binding protein	Metal Transport ('Nickel/Peptide')
K02034	ABC.PE.P1; ABC.PE.S; peptide/nickel transport system spermease protein	Metal Transport ('Nickel/Peptide')
K02033	ABC.PE.P; ABC.PE.S; peptide/nickel transport system spermease protein	Metal Transport ('Nickel/Peptide')
K08970	rcnA; nickel/cobalt transporter (NicO) family protein	Metal Transport ('Ni-Co transporter')
K16092	btuB; vitamin B12 transporter	Transporters ('transporter: vitamin B12 (btuB)')	KEGG Pathway
K15599	thiX; putative hydroxymethylpyrimidine transport system permease protein	Transporters ('transporter: HMP')	KEGG Pathway
K15598	thiY; putative hydroxymethylpyrimidine transport system substrate-binding protein	Transporters ('transporter: HMP')	KEGG Pathway
K15600	thiZ; putative hydroxymethylpyrimidine transport system ATP-binding protein	Transporters ('transporter: HMP')	KEGG Pathway
K05777	ynjB; putative thiamine transport system substrate-binding protein	Transporters ('transporter: thiamin')	KEGG Pathway
K05778	ynjC; putative thiamine transport system permease protein	Transporters ('transporter: thiamin')	KEGG Pathway
K05779	ynjD; putative thiamine transport system ATP-binding protein	Transporters ('transporter: thiamin')	KEGG Pathway
K23510	riboflavin transport system substrate-binding protein	Transporters ('transporter: riboflavin')
K23511	riboflavin transport system permease protein	Transporters ('transporter: riboflavin')
K23512	riboflavin transport system permease protein	Transporters ('transporter: riboflavin')
K23513	riboflavin transport system ATP-binding protein	Transporters ('transporter: riboflavin')
K03523	bioY; biotin transport system substrate-specific component	Transporters ('transporter: biotin')
K16783	bioN; biotin transport system permease protein	Transporters ('transporter: biotin')
K16784	bioM; biotin transport system ATP-binding protein [EC:7.6.2.-]	Transporters ('transporter: biotin')
K05782	benE; benzoate membrane transport protein	Transporter ('Benzoate Transport')
K11688	dctP; C4-dicarboxylate-binding protein DctP	Transporter ('C4-dicarboxylate transporter')
K11689	dctQ; C4-dicarboxylate transporter, DctQ subunit	Transporter ('C4-dicarboxylate transporter')
K11690	dctM; C4-dicarboxylate transporter, DctM subunit	Transporter ('C4-dicarboxylate transporter')
K21393	yiaN; TRAP-type transport system large permease protein	Transporter ('TRAP-type transporter')
K21394	yiaM; TRAP-type transport system small permease protein	Transporter ('TRAP-type transporter')
K21395	yiaO; TRAP-type transport system periplasmic protein	Transporter ('TRAP-type transporter')
K07793	tctA; putative tricarboxylic transport membrane protein	Transporter ('TTT-type transporter')
K07794	tctB; putative tricarboxylic transport membrane protein	Transporter ('TTT-type transporter')
K07795	tctC; putative tricarboxylic transport membrane protein	Transporter ('TTT-type transporter')
K02058	ABC.SS.S; simple sugar transport system substrate-binding protein	Transporter ('Simple sugar transporter')
K02057	ABC.SS.P; simple sugar transport system permease protein	Transporter ('Simple sugar transporter')
K02056	ABC.SS.A; simple sugar transport system ATP-binding protein [EC:7.5.2.-]	Transporter ('Simple sugar transporter')
K15576	nitrate/nitrite transport system substrate-binding protein	Transporter ('Nitrate/Nitrite/Cynate')
K15577	nitrate/nitrite transport system permease protein	Transporter ('Nitrate/Nitrite/Cynate')
K15578	nitrate/nitrite transport system ATP-binding protein	Transporter ('Nitrate/Nitrite/Cynate')
K15579	nitrate/nitrite transport system ATP-binding protein	Transporter ('Nitrate/Nitrite/Cynate')
K15553	sulfonate transport system substrate-binding protein	Transporter ('Alkanesulfunate')
K15554	sulfonate transport system permease protein	Transporter ('Alkanesulfunate')
K15555	sulfonate transport system ATP-binding protein	Transporter ('Alkanesulfunate')
K11950	bicarbonate transport system substrate-binding protein	Transporter('Bicarbonate')
K11951	bicarbonate transport system permease protein	Transporter('Bicarbonate')
K11952	bicarbonate transport system ATP-binding protein	Transporter('Bicarbonate')
K11953	bicarbonate transport system ATP-binding protein	Transporter('Bicarbonate')
K16593	pimeloyl-[acyl-carrier protein] synthase	Vitamin Synthesis('Biotin')
K02170	pimeloyl-[acyl-carrier protein] methyl ester esterase	Vitamin Synthesis('Biotin')
K01906	6-carboxyhexanoate--CoA ligase	Vitamin Synthesis('Biotin')
K00652	8-amino-7-oxononanoate synthase	Vitamin Synthesis('Biotin')
K00833	adenosylmethionine---8-amino-7-oxononanoate aminotransferase	Vitamin Synthesis('Biotin')
K19563	lysine---8-amino-7-oxononanoate aminotransferase	Vitamin Synthesis('Biotin')
K01935	dethiobiotin synthetase	Vitamin Synthesis('Biotin')
K01012	biotin synthase	Vitamin Synthesis('Biotin')
K01435	biotinidase	Vitamin Synthesis('Biotin/Lysine')
K01476	arginase (arginine -> ornithine + urea)	Urea Synthesis	urea_synthesis
K01477	allantoicase	Urea Synthesis
K19795	ureidomalonase	Urea Synthesis
K27683	N1-aminopropylagmatine ureohydrolase	Urea Synthesis
						biotin
K01476	arginase (arginine -> ornithine + urea)	Urea Synthesis: Arginine metabolism	urea_synthesis_ariginine
K01477	allantoicase	Urea Synthesis: Purine metabolism	urea_synthesis_purine
K19795	ureidomalonase	Urea Synthesis: Pyrimidine	urea_synthesis_pyrimidine
K27683	N1-aminopropylagmatine ureohydrolase	Urea Synthesis: Spermidine synthesis	urea_synthesis_spermidine
K15555	ABC-type nitrate/sulfonate/bicarbonate transport system, ATPase component	Osmotic Stress ('Nitrate/Sulfonate/Bicarbonate Transporter')	Yao et al. 2020 (https://annalsmicrobiology.biomedcentral.com/articles/10.1186/s13213-020-01551-2)
K15554	ABC-type nitrate/sulfonate/bicarbonate transport system, permease component	Osmotic Stress ('Nitrate/Sulfonate/Bicarbonate Transporter')	Yao et al. 2020 (https://annalsmicrobiology.biomedcentral.com/articles/10.1186/s13213-020-01551-2)
K15553	ABC-type nitrate/sulfonate/bicarbonate transport system, periplasmic component	Osmotic Stress ('Nitrate/Sulfonate/Bicarbonate Transporter')	Yao et al. 2020 (https://annalsmicrobiology.biomedcentral.com/articles/10.1186/s13213-020-01551-2)
K11950	bicarbonate transport system substrate-binding protein	Osmotic Stress ('Bicarbonate Transporter')
K11951	bicarbonate transport system permease protein	Osmotic Stress ('Bicarbonate Transporter')
K11952	bicarbonate transport system ATP-binding protein	Osmotic Stress ('Bicarbonate Transporter')
K11953	bicarbonate transport system ATP-binding protein	Osmotic Stress ('Bicarbonate Transporter')
K03451	TC.BCT; betaine/carnitine transporter, BCCT family	Osmotic Stress ('Betaine/Carnitine Transporter')
K15282	SLC44A3; solute carrier family 44 (choline transporter-like protein),	Osmotic Stress ('choline transport (slc44)')
K15377	SLC44A2_4_5; solute carrier family 44 (choline transporter-like protein),	Osmotic Stress ('choline transport (slc44)')
K11073	putrescine transport system substrate-binding protein	Osmotic Stress ('Putrescine Transporter')
K11074	putrescine transport system permease protein	Osmotic Stress ('Putrescine Transporter')
K11075	putrescine transport system permease protein	Osmotic Stress ('Putrescine Transporter')
K11076	putrescine transport system ATP-binding protein	Osmotic Stress ('Putrescine Transporter')
K14393	actP; cation/acetate symporter	Osmotic Stress ('Sodium/Solute Symporter')	https://www.ncbi.nlm.nih.gov/pmc/articles/PMC7918813/
K03324	yjbB; phosphate:Na+ symporter	Osmotic Stress ('Phosphate/Sodium Symporter')
K18896	GSMT	Osmotic Stress ('Choline Synthesis')
K13042	DMT	Osmotic Stress ('Choline Synthesis')
K02168	betT	Osmotic Stress ('choline/DMSP transport/proline/glycine betaine')
K00108	betA	Osmotic Stress (Glycine betaine synthesis')
K00130	betB	Osmotic Stress (Glycine betaine synthesis')
K05716	CPGS	Osmotic Stress ('Cyclic-2,3-bisphosphoglycerate synthesis')
K05715	2PGK	Osmotic Stress ('Cyclic-2,3-bisphosphoglycerate synthesis')
K01858	IN01	Osmotic Stress (Di-myo-inositol phosphate synthesis)
K0109	IMPA	Osmotic Stress (Di-myo-inositol phosphate synthesis)
K06718	ectA	Osmotic Stress (Ectoine synthesis)
K00836	ectB	Osmotic Stress (Ectoine synthesis)
K06720	ectC	Osmotic Stress (Ectoine synthesis)
K10674	ectD	Osmotic Stress (Hydroxyectoine synthesis)
K02029	ehuCD, ectoine/hydroxyectoine ABC transporter, permease protein	Osmotic Stress (Ectoine/hydroxyectoine transport)
K02028	ABC.PA.A, ectoine/hydroxyectoine ABC transporter, ATP-binding protein	Osmotic Stress (Ectoine/hydroxyectoine transport)
K21349	rfaE1, glucosylclycerate phosphate synthase	Osmotic Stress (Glucosylglycerate synthesis)
K05978	stpA, glycosylglycerate phosphate phosphatase	Osmotic Stress (Glucosylglycerate synthesis)
K03692	E2.4.1.213, glucosylglycerol-phosphate synthase	Osmotic Stress (Glucosylglycerol synthesis)
K03429	ugtP, 1,2-diacylglycerol beta-glycosyltransferase	Osmotic Stress ('Glucosyl-(1,6)-glucosylglycerate synthesis)
K00045	mtlK, mannitol 2-dehydrogenase	Osmotic Stress (Mannitol synthesis)
K00007	dalD; D-arabinitol 4-dehydrogenase	Osmotic Stress (Mannitol synthesis)
K05947	mpgS, mannosylglycerate synthase	Osmotic Stress ('Mannosylglycerate synthesis')
K07026	mpgP, mannosyl-3-phosphoglycerate phosphatas	Osmotic Stress ('Mannosylglycerate synthesis')
K00620	argJ glutamate N-acetyltransferase	Osmotic Stress ('N-∂-Acetyl-ornithine synthesis')
K00930	argB N-acetylglutamate kinase	Osmotic Stress ('N-∂-Acetyl-ornithine synthesis')
K00145	argC N-acetyl-gamma-glutamyl-phosphate reductase	Osmotic Stress ('N-∂-Acetyl-ornithine synthesis')
K00821	argD acetylornithine/N-succinyldiaminopimelate aminotransferase	Osmotic Stress ('N-∂-Acetyl-ornithine synthesis')
K01843	kamA; lysine 2,3-aminomutase	Osmotic Stress (Nε-Acetyl-β-lysine synthesis)
K03549	trkH, potassium uptake	Osmotic Stress ('Potassium transport (KUP System)
K03499	trkA, potassium uptake	Osmotic Stress ('Potassium transport (KUP System)
K03455	kef-type cation:proton transporter	Osmotic Stress ('Monovalent cation:H+ transporter')
K03313	nhaA, sodium proton antiporter	Osmotic Stress (Sodium:Proton aniporter)
K14393	actP	Osmotic Stress (Sodium/Solute Symporter)
K03324	phosphate/sodium transpoter	Osmotic Stress ('Phosphate/Sodium Symporter')
K00008	gutB, L-iditol 2-dehydrogenase	Osmotic Stress ('Sorbitol synthesis')
K00696	SPS sucrose-6-phosphate synthase	Osmotic Stress ('Sucrose synthesis')
K22223	SPP sucrose-6-phosphate phosphatase	Osmotic Stress ('Sucrose synthesis')
K00695	SUS sucrose synthase	Osmotic Stress ('Sucrose synthesis')
K00456	cysteine dioxygenase(CDO)	Osmotic Stress ('Taurine synthesis')
K01594	cysteine sulfinic acid decarboxylase (CSAD)	Osmotic Stress ('Taurine synthesis')
K10712	cysteamine dioxygenase	Osmotic Stress ('Taurine synthesis')
K15551	TauA taurine transport system substrate-binding protein	Osmotic Stress ('Taurine transport')
K15552	TauC taurine transport system permease protein	Osmotic Stress ('Taurine transport')
K10831	TauB taurine transport system ATP-binding protein	Osmotic Stress ('Taurine transport')
K18277	trimethylamine monooxygenase	Osmotic Stress ('TMAO synthesis')
K01087	trehaolse synthesis	Osmotic Stress ('Trehalose synthesis')
K13057	trehaolse synthesis	Osmotic Stress ('Trehalose synthesis')
K01236	trehaolse synthesis	Osmotic Stress ('Trehalose synthesis')
K05343	trehaolse synthesis	Osmotic Stress ('Trehalose synthesis')
K17311	trehaolse transport	Osmotic Stress ('Trehalose transport')
K17312	trehaolse transport	Osmotic Stress ('Trehalose transport')
K17313	trehaolse transport	Osmotic Stress ('Trehalose transport')
K17314	trehaolse transport	Osmotic Stress ('Trehalose transport')
K11069	spermidine/putrescine transport	Osmotic Stress ('Spermidine/Putrescine transport')
K11070	spermidine/putrescine transport	Osmotic Stress ('Spermidine/Putrescine transport')
K11071	spermidine/putrescine transport	Osmotic Stress ('Spermidine/Putrescine transport')
K11072	spermidine/putrescine transport	Osmotic Stress ('Spermidine/Putrescine transport')
K10013	argT; lysine/arginine/ornithine transport system substrate-binding protein	Amino Acid Transport ('Lysine/Arginine/Ornithine')
K10015	hisM; histidine transport system permease protein	Amino Acid Transport ('Lysine/Arginine/Ornithine')
K10016	hisQ; histidine transport system permease protein	Amino Acid Transport ('Lysine/Arginine/Ornithine')
K10017	hisP; histidine transport system ATP-binding protein	Amino Acid Transport ('Lysine/Arginine/Ornithine')
K10014	hisJ; histidine transport system substrate-binding protein	Amino Acid Transport ('Histidine')
K10015	hisM; histidine transport system permease protein	Amino Acid Transport ('Histidine')
K10016	hisQ; histidine transport system permease protein	Amino Acid Transport ('Histidine')
K10017	hisP; histidine transport system ATP-binding protein	Amino Acid Transport ('Histidine')
K10036	glnH; glutamine transport system substrate-binding protein	Amino Acid Transport ('Glutamine')
K10037	glnP; glutamine transport system permease protein	Amino Acid Transport ('Glutamine')
K10038	glnQ; glutamine transport system ATP-binding protein	Amino Acid Transport ('Glutamine')
K10039	peb1A; aspartate/glutamate/glutamine transport system substrate-binding protein	Amino Acid Transport ('Aspartate/Glutamate/Glutamine')
K10040	aspartate/glutamate/glutamine transport system permease protein	Amino Acid Transport ('Aspartate/Glutamate/Glutamine')
K10041	aspartate/glutamate/glutamine transport system ATP-binding protein	Amino Acid Transport ('Aspartate/Glutamate/Glutamine')
K09996	arginine transport system substrate-binding protein	Amino Acid Transport ('Arginine')
K09997	arginine transport system substrate-binding protein	Amino Acid Transport ('Arginine')
K09998	arginine transport system permease protein	Amino Acid Transport ('Arginine')
K09999	arginine transport system permease protein	Amino Acid Transport ('Arginine')
K10000	arginine transport system ATP-binding protein	Amino Acid Transport ('Arginine')
K10022	arginine/ornithine transport system substrate-binding protein	Amino Acid Transport ('Arginine/Ornithine')
K10023	arginine/ornithine transport system permease protein	Amino Acid Transport ('Arginine/Ornithine')
K10024	arginine/ornithine transport system permease protein	Amino Acid Transport ('Arginine/Ornithine')
K10025	arginine/ornithine transport system ATP-binding protein	Amino Acid Transport ('Arginine/Ornithine')
K17062	arginine/lysine/histidine/glutamine transport system substrate-binding and permease protein	Amino Acid Transport ('Arginine/Lysine/Histidine/Glutamine')
K17063	arginine/lysine/histidine/glutamine transport system ATP-binding protein	Amino Acid Transport ('Arginine/Lysine/Histidine/Glutamine')
K23059	arginine/lysine/histidine transporter system substrate-binding protein	Amino Acid Transport ('Arginine/Lysine/Histidine')
K17077	arginine/lysine/histidine transport system permease protein	Amino Acid Transport ('Arginine/Lysine/Histidine')
K23060	arginine/lysine/histidine transport system ATP-binding protein	Amino Acid Transport ('Arginine/Lysine/Histidine')
K17073	putative lysine transport system substrate-binding protein	Amino Acid Transport ('Lysine')
K17074	putative lysine transport system permease protein	Amino Acid Transport ('Lysine')
K17076	putative lysine transport system ATP-binding protein	Amino Acid Transport ('Lysine')
K23055	putative lysine/arginine/ornithine/histidine/octopine transport system substrate-binding protein	Amino Acid Transport ('Lysine/Arginine/Ornithine/Histidine/Octopine')
K23056	putative lysine/arginine/ornithine/histidine/octopine transport system permease protein	Amino Acid Transport ('Lysine/Arginine/Ornithine/Histidine/Octopine')
K23057	putative lysine/arginine/ornithine/histidine/octopine transport system permease protein	Amino Acid Transport ('Lysine/Arginine/Ornithine/Histidine/Octopine')
K23058	putative lysine/arginine/ornithine/histidine/octopine transport system ATP-binding protein	Amino Acid Transport ('Lysine/Arginine/Ornithine/Histidine/Octopine')
K23061	hydroxyproline transporter system substrate-binding protein	Amino Acid Transport ('Hydroxyproline')
K23062	hydroxyproline transport system permease protein	Amino Acid Transport ('Hydroxyproline')
K23063	hydroxyproline transport system permease protein	Amino Acid Transport ('Hydroxyproline')
K23064	hydroxyproline transport system ATP-binding protein	Amino Acid Transport ('Hydroxyproline')
K02000	proV glycine betaine/proline transporter (periplasmic component)	Amino Acid Transport ('Proline')
K02001	proW glycine betaine/proline transporter (permease component)	Amino Acid Transport ('Proline')
K02002	proX glycine betaine/proline transporter (substrate-binding)	Amino Acid Transport ('Proline')
K11737	cycA; D-serine/D-alanine/glycine transporter	Amino Acid Transport ('Glycine/Alanine/Serine')
K01999	branched-chain amino acid transport system substrate-binding protein	Amino Acid Transport ('Branched-chain Amino Acid')
K01997	branched-chain amino acid transport system permease protein	Amino Acid Transport ('Branched-chain Amino Acid')
K01998	branched-chain amino acid transport system permease protein	Amino Acid Transport ('Branched-chain Amino Acid')
K01995	branched-chain amino acid transport system ATP-binding protein	Amino Acid Transport ('Branched-chain Amino Acid')
K01996	branched-chain amino acid transport system ATP-binding protein	Amino Acid Transport ('Branched-chain Amino Acid')
K11954	neutral amino acid transport system substrate-binding protein	Amino Acid Transport ('Neutral Amino Acid')
K11955	neutral amino acid transport system permease protein	Amino Acid Transport ('Neutral Amino Acid')
K11956	neutral amino acid transport system permease protein	Amino Acid Transport ('Neutral Amino Acid')
K11958	neutral amino acid transport system ATP-binding protein	Amino Acid Transport ('Neutral Amino Acid')
K11957	neutral amino acid transport system ATP-binding protein	Amino Acid Transport ('Neutral Amino Acid')
K10005	glutamate transport system substrate-binding protein	Amino Acid Transport ('Glutamate')
K10006	glutamate transport system permease protein	Amino Acid Transport ('Glutamate')
K10007	glutamate transport system permease protein	Amino Acid Transport ('Glutamate')
K10008	glutamate transport system ATP-binding protein	Amino Acid Transport ('Glutamate')
K10001	glutamate/aspartate transport system substrate-binding protein	Amino Acid Transport ('Glutamate/Aspartate')
K10002	glutamate/aspartate transport system permease protein	Amino Acid Transport ('Glutamate/Aspartate')
K10003	glutamate/aspartate transport system permease protein	Amino Acid Transport ('Glutamate/Aspartate')
K10004	glutamate/aspartate transport system ATP-binding protein	Amino Acid Transport ('Glutamate/Aspartate')
K10018	octopine/nopaline transport system substrate-binding protein	Amino Acid Transport ('Octopine/Nopaline')
K10019	octopine/nopaline transport system permease protein	Amino Acid Transport ('Octopine/Nopaline')
K10020	octopine/nopaline transport system permease protein	Amino Acid Transport ('Octopine/Nopaline')
K10021	octopine/nopaline transport system ATP-binding protein	Amino Acid Transport ('Octopine/Nopaline')
K09969	general L-amino acid transport system substrate-binding protein	Amino Acid Transport ('General L-Amino Acid')
K09970	general L-amino acid transport system permease protein	Amino Acid Transport ('General L-Amino Acid')
K09971	general L-amino acid transport system permease protein	Amino Acid Transport ('General L-Amino Acid')
K09972	general L-amino acid transport system ATP-binding protein	Amino Acid Transport ('General L-Amino Acid')
K02424	L-cystine transport system substrate-binding protein	Amino Acid Transport ('Cysteine')
K10009	L-cystine transport system permease protein	Amino Acid Transport ('Cysteine')
K10010	L-cystine transport system ATP-binding protein	Amino Acid Transport ('Cysteine')
K16956	L-cystine transport system substrate-binding protein	Amino Acid Transport ('Cysteine')
K16957	L-cystine transport system substrate-binding protein	Amino Acid Transport ('Cysteine')
K16958	L-cystine transport system permease protein	Amino Acid Transport ('Cysteine')
K16959	L-cystine transport system permease protein	Amino Acid Transport ('Cysteine')
K16960	L-cystine transport system ATP-binding protein	Amino Acid Transport ('Cysteine')
K16961	putative S-methylcysteine transport system substrate-binding protein	Amino Acid Transport ('S-Methylcysteine')
K16962	putative S-methylcysteine transport system permease protein	Amino Acid Transport ('S-Methylcysteine')
K16963	putative S-methylcysteine transport system ATP-binding protein	Amino Acid Transport ('S-Methylcysteine')
K02073	methionine transport system substrate-binding protein	Amino Acid Transport ('Methionine')
K02072	methionine transport system permease protein	Amino Acid Transport ('Methionine')
K02071	methionine transport system ATP-binding protein	Amino Acid Transport ('Methionine')
K15580	oligopeptide transport system substrate-binding protein	Amino Acid Transport ('Oligopeptide')
K15581	oligopeptide transport system permease protein	Amino Acid Transport ('Oligopeptide')
K15582	oligopeptide transport system permease protein	Amino Acid Transport ('Oligopeptide')
K15583	oligopeptide transport system ATP-binding protein	Amino Acid Transport ('Oligopeptide')
K10823	oligopeptide transport system ATP-binding protein	Amino Acid Transport ('Oligopeptide')
K12368	dipeptide transport system substrate-binding protein	Amino Acid Transport ('Dipeptide')
K16199	dipeptide transport system substrate-binding protein	Amino Acid Transport ('Dipeptide')
K16200	dipeptide transport system permease protein	Amino Acid Transport ('Dipeptide')
K16201	dipeptide transport system permease protein	Amino Acid Transport ('Dipeptide')
K16202	dipeptide transport system ATP-binding protein	Amino Acid Transport ('Dipeptide')
