# Supplementary material for: Culture-supported ecophysiology of the SAR116 clade demonstrates metabolic and spatial niche partitioning
Source: ISME J. 2025 Jun 13;19(1):wraf124. doi: 10.1093/ismejo/wraf124 (PMC12262181; doi:10.1093/ismejo/wraf124)
Supplement: supplementary-material_wraf124 [file supplementary-material_wraf124.zip › TableS4_MWH2_Printable_protocol_wraf124.xlsx]

## Sheet: MWH2 General Protocol
Recipe	Objective		Measured	Batch ID
1. Measure out water mixing after each addition
Final volume	1000	mL
Measure out water	967	mL
2. Measure out water mixing after each addition
NaCl, 0.3M	15.9	g
KCl, 6.6mM	0.498	g
NaHCO3, 10mM	0.84	g
Na2SO4, 20mM	2.85	g
NaBr, 534 90 µM	0.055	g
H3BO3, 421 90 µM	0.017	g
SrCl2 hexahydrate, 60 µM	0.009	g
NaF, 48 µM	0.002	g
3. Add previously prepared stock solutions in biosafety cabinet
Trace metal stock solution	10	µL
Amino Acid mix	20	µL
Misc mix	50	µL
FA mix	0.5	µL
Inorganic N mix	500	µL
Vitamin mix	100	µL
P mix	1	mL
Iron/NTA stock	1	mL
4. Sterile filter the medium into another sterilized bottle
Label bottle with Lot Number: _______________

## Sheet: MgCa Stock
Recipe	Objective		Measured
1. Combine salts together in an autoclavable glass bottle at least 2x larger than objective final volume, mixing after each addition
Measure out water	100	mL
MgCl2 x 6H2O, 1.043 M	21.2	g
CaCl2 x 2H2O, 206.8 mM	3.04	g
2. Autoclave Mg/Ca stock, use in approximately 1 month
3. Label with lot numebr:___________________

## Sheet: IronNTA Stock
Recipe	Objective		Measured
1. Measure out water and comibine salts, mixing after each addition
Measure out water	100	mL
FeSO4 x 7H2O, 101 mM	0.0028	g
NTA NA2 salt, 345 mM	0.0081	g
2. Sterile filter (0.1 or 0.2µm) into a sterile container
3. Aliquot into 2mL aliquots and label with lot number:________________

## Sheet: Trace Metals Stock
Recipe	Objective		Measured
1. Measure out water and comibine salts, mixing after each addition
Measure out water	10	mL
MnCl2 x 4H2O, 910 µM	0.0018	g
ZnSO4 X H2O, 111 µM	0.0002	g
CoCl2, 50 µM	6.49195e-05	g
Na2MoO4, 32 µM	6.5694e-05	g
Na2SeO3, 100 µM	0.00017294	g
NiCl2, 100 µM	0.000129599	g
2. Sterile filter (0.1 or 0.2µm) into a sterile container
3. Aliquot into 1mL aliquots and label with lot number:________________

## Sheet: Vitamins Mix
Recipe	Objective		Measured
1. Measure out water and comibine salts, mixing after each addition
Measure out water	100	mL
B1/Thiamine, 50 mM	1.69	g
B2/Riboflavin, 0.069 mM	0.0026	g
B3/Niacin, 80 mM	0.985	g
B5/Pantothenate, 43 mM	1.013	g
B6/Pyridoxine, 50 mM	1.028	g
B7/Biotin, 0.40 mM	0.0098	g
B9/Folic Acid, 0.40 mM	0.0177	g
B12, 0.07 mM	0.0095	g
Myo-inositol, 50 mM	0.901	g
4-Aminobenzoic Acid, 6 mM	0.0823	g
2. Sterile filter (0.1 or 0.2µm) into a sterile container
3. Aliquot into 1mL aliquots and label with lot number:________________

## Sheet: AA Mix
Recipe	Objective		Measured
1. Measure out water and comibine salts, mixing after each addition
Measure out water	100	mL
L-Arginine x HCl, 30 mM	0.632	g
L-Cystine x 2HCl, 5 mM	0.1564	g
L-Histidine x HCl x H2O, 10 mM	0.21	g
L-Isoleucine, 20 mM	0.2625	g
L-Leucine, 20 mM	0.262	g
L-Lysine x HCl, 20 mM	0.3625	g
L-Methionine, 5 mM	0.0755	g
L-Phenylalanine, 10 mM	0.165	g
L-Threonine, 119 mM	0.238	g
L-Tryptophan, 2.5 mM	0.051	g
L-Tyrosine, 10 mM	0.18	g
L-Valine, 20 mM	0.234	g
2. Sterile filter (0.1 or 0.2µm) into a sterile container
3. Aliquot into 1mL aliquots and label with lot number:________________

## Sheet: Misc C&N Mix
Recipe	Objective		Measured
1. Measure out water and combine salts, mixing after each addition
Measure out water	100	mL
L-Glutamine, 10 mM	0.14614	g			0.14614
Dextrose, 10 mM	0.18016	g			0.18016
D-Ribose, 10 mM	0.15013	g			0.15013
Sodium pyruvate, 10 mM	0.11004	g			0.11004
Sodium citrate, 10 mM	0.2941	g			0.2941
Oxaloacetic acid, 10 mM	0.13207	g			0.13207
Sodium acetate, 10 mM	0.08203	g			0.08203
Sodium succinate, 10 mM	0.27014	g			0.27014
a-ketoglutaric acid, 10 mM	0.16808	g			0.16808
Urea, 100 mM	0.606	g			0.606
Gylcerol, 10 mM	0.09209	g			0.09209
Glycine betaine, 10mM	0.15361	g			0.15361
Choline, 10mM	0.13962	g			0.13962
Sodium Thiosulfate, 10mM	0.15811	g			0.15811
Potassium Cyanate 400 µM	0.0032444	g			0.0032444
DMSO, 800 µM	0.0062504	g			0.0062504
DMSP, 800 µM	0.0107974	g			0.0107974
2. Sterile filter (0.1 or 0.2µm) into a sterile container
3. Aliquot into 2mL aliquots and label with lot number:________________

## Sheet: FA Mix
Recipe	Objective		Measured
1. Measure out stocks and ethanol, mix after each addtion
Final volume:	100	mL
EtOH	54.8615	mL
Octanoic Acid, 1M	15.8473	mL
Decanoic Acid, 1M	17.226	g
Isobutyric Acid, 1M	9.27474	mL
Butyric Acid, 1M	9.14004	mL
Valeric Acid	10.8765	mL
2. Sterile filter (0.1 or 0.2µm) into a sterile container
3. Aliquot into 1mL aliquots and label with lot number:________________

## Sheet: Inorganic N Mix
Recipe	Objective		Measured
1. Measure out water and comibine salts, mixing after each addition
Measure out water	50	mL
Sodium nitrate, 76 mM	0.322962	g
Sodium nitrite, 4 mM	0.0138	g
Ammonium chloride, 10 mM	0.026745	g
2. Sterile filter (0.1 or 0.2µm) into a sterile container
3. Aliquot into 2mL aliquots and label with lot number:________________

## Sheet: P mix
Recipe	Objective		Measured
1. Measure out water and comibine salts, mixing after each addition
Measure out water	40	mL
Ortho phosphonate	0.866936	µL			0.00216734
Potassium phosphate monobasic	0.027218	g			0.068045
2. Sterile filter (0.1 or 0.2µm) into a sterile container
3. Aliquot into 2mL aliquots and label with lot number:________________
