# Supplementary material for: Culture-supported ecophysiology of the SAR116 clade demonstrates metabolic and spatial niche partitioning
Source: ISME J. 2025 Jun 13;19(1):wraf124. doi: 10.1093/ismejo/wraf124 (PMC12262181; doi:10.1093/ismejo/wraf124)
Supplement: supplementary-material_wraf124 [file supplementary-material_wraf124.zip › TableS5_AAI_v_ANI_wraf124.csv]

	OceanDNA-b26450	OceanDNA-b26550	OceanDNA-b26551	OceanDNA-b26563	OceanDNA-b26557	OceanDNA-b26562	OceanDNA-b26460	OceanDNA-b26445	OceanDNA-b26457	OceanDNA-b26454	REDSEAS10B10N8	OceanDNA-b26449	OceanDNA-b26452	OceanDNA-b26453	OceanDNA-b26447	ARS77	OceanDNA-b26553	OceanDNA-b26560	OceanDNA-b26459	OceanDNA-b26556	EAC653	OceanDNA-b26561	REDSEAS02B12	OceanDNA-b26549	OceanDNA-b26566	OceanDNA-b26552	OceanDNA-b26451	OceanDNA-b26564	OceanDNA-b26446	OceanDNA-b26558	OceanDNA-b26458	OceanDNA-b26382	OceanDNA-b26385	OceanDNA-b26383	OceanDNA-b26389	OceanDNA-b26381	OceanDNA-b26387	OceanDNA-b26390	OceanDNA-b26391	OceanDNA-b26401	OceanDNA-b26468	OceanDNA-b26476	OceanDNA-b26479	OceanDNA-b26467	OceanDNA-b26477	OceanDNA-b26465	OceanDNA-b26466	OceanDNA-b26409	OceanDNA-b26433
OceanDNA-b26450	100	98.05	98.18	97.45	97.37	98.24	97.8	97.82	97.32	97.65	97.04	97.64	96.59	97.67	97.23	96.5	97.66	97.48	95.78	96.91	96.98	97.73	97.4	97.93	97.51	97.52	97.54	96.93	96.76	97.49	97.15	84	83.55	84.23	84.27	84.26	83.77	83.75	84.26	79.87	81.98	81.97	82.12	81.65	81.91	81.73	81.4	81.81	77.5
OceanDNA-b26550	97.563431	100	98.89	98.23	98.49	98.9	98.73	98.72	98.33	98.06	98.1	98.3	98.13	98.52	98.17	97.17	98.57	97.92	97.12	98.09	97.67	98.52	97.87	98.57	98.52	98.53	98.64	98.69	97.87	98.5	98.3	84.2	83.93	84.5	84.45	84.67	84.32	84.46	84.77	80.56	81.97	81.95	82.2	81.96	81.87	81.87	81.44	82.17	77.77
OceanDNA-b26551	96.79451	98.449387	100	98.22	98.43	98.79	98.42	98.8	98.33	98.29	97.85	98.33	97.88	98.41	97.81	97.16	98.52	98.14	96.77	97.95	97.27	98.37	97.58	98.51	98.35	98.01	98.4	98.51	97.43	98.51	98.44	84.33	83.88	84.55	84.56	84.5	84.11	84.43	85.03	80.44	82.13	82.02	81.77	82.05	82	81.94	81.4	82.27	77.55
OceanDNA-b26563	95.621414	97.241592	97.506386	100	97.52	98.12	97.23	98.03	97.77	97.85	97.24	97.64	96.83	97.4	97.01	96.54	97.33	97.55	96.92	97.25	96.7	97.82	96.7	97.46	97.41	97.24	97.65	97.67	96.83	97.53	97.53	84.22	83.71	84.28	84.35	84.47	83.86	84.16	84.62	80.09	81.71	81.76	81.72	81.52	81.37	81.66	80.48	81.83	77.31
OceanDNA-b26557	96.323257	97.801697	97.58329	96.443817	100	98.37	97.84	98.1	97.8	98.06	97.29	98.14	97.68	97.74	97.75	96.52	97.96	97.43	97.18	97.66	97.27	98.41	97.6	97.83	98.12	97.86	97.81	97.69	96.96	98.14	97.61	84.52	83.9	84.42	84.92	84.89	84.49	84.44	84.88	80.54	82.04	82.1	81.93	81.92	82.12	81.94	81.47	82.19	77.96
OceanDNA-b26562	96.752586	98.238541	98.003273	96.57933	97.645752	100	97.99	98.53	97.96	98.1	97.98	98.25	97.71	98.26	97.8	96.78	98.35	98.04	97.09	97.77	97.49	98.63	97.41	98.11	98.16	97.9	98.31	98.36	97.7	98.15	98.31	84.42	83.82	84.62	84.43	84.81	84.46	84.57	84.7	80.35	81.97	82.03	81.87	82.04	81.9	82.05	81.06	82.02	77.62
OceanDNA-b26460	95.779999	97.677223	97.147034	95.449921	96.831497	97.383736	100	97.94	97.74	97.96	98.93	97.62	96.97	98.04	96.98	96.15	97.58	97.69	96.62	97.29	96.75	98.02	97.31	97.45	98.12	97.74	97.59	97.29	97.19	97.12	97.39	84.13	83.76	84.88	84.55	84.91	84.4	84.81	84.85	80.55	82.52	82.6	82.39	82.46	82.35	82.42	81.71	81.68	78.09
OceanDNA-b26445	96.65715	98.184357	97.654297	96.808868	97.178146	97.566193	97.039291	100	97.75	98.25	97.76	98.13	97.19	98.14	97.6	97.21	98.1	97.9	97.16	97.82	97.21	98.37	96.98	97.79	97.88	98.47	98.13	97.73	97.47	98.21	98.15	84.21	83.4	84.28	84.23	84.39	84.12	84.27	84.93	79.9	81.77	82.02	81.93	81.96	81.78	81.65	80.99	81.74	77.55
OceanDNA-b26457	96.29512	97.918304	97.439583	96.85463	97.083549	97.545074	96.899719	97.012939	100	97.49	97.05	97.48	97.36	97.63	97.03	96.37	97.61	97.85	96.01	97.02	96.73	97.84	97.29	97.46	97.51	97.63	97.54	97.72	96.59	97.81	97.13	83.56	83.27	83.71	83.96	83.82	83.5	83.63	84.06	79.97	80.4	80.97	80.87	80.98	80.46	81	79.93	81.51	76.77
OceanDNA-b26454	96.282669	98.200989	97.786896	96.583961	97.204109	97.895317	96.913132	97.412079	96.722488	100	97.58	98.54	98.13	98.44	97.51	96.5	97.62	97.85	96.6	97.1	96.91	97.72	97.47	97.94	97.81	97.83	98.57	98.17	97.02	97.72	98.42	84.06	84.33	84.75	84.87	84.62	84.53	84.47	84.91	80.56	82.13	82.25	82.24	82.25	81.94	81.99	81.4	82.27	77.74
REDSEAS10B10N8	96.67363	98.252037	98.091782	96.521957	97.188148	97.650803	98.812447	97.487427	97.327522	97.071381	100	97.09	97.14	97.32	97.04	96.3	97.35	96.51	96.51	96.9	96.11	97.83	96.74	97.22	97.88	97.51	97.38	96.46	96.94	97.42	96.99	83.46	83.2	84.01	84.17	84.34	83.88	83.98	84.23	80.14	81.71	81.85	81.64	81.61	81.53	81.66	81.17	81.29	77.59
OceanDNA-b26449	95.74176	97.975998	97.457123	96.389122	96.826248	97.370316	96.02066	96.664162	96.600189	97.680847	97.078827	100	98.19	98.68	97.24	96.11	97.01	97.77	96.12	96.91	96.95	97.92	97.56	97.75	97.67	97.56	98.71	98.38	96.86	98.32	98.12	84.35	83.83	84.25	84.31	84.31	84.16	84.17	84.73	80.18	81.96	82.09	81.77	81.84	81.71	81.87	80.99	82.04	77.31
OceanDNA-b26452	95.425842	97.921967	97.233673	95.788971	96.7146	97.297272	95.11161	96.474281	95.357246	97.300758	95.828079	97.545212	100	97.66	96.39	95.27	96.71	96.77	96.1	96.42	96.36	97.43	96.55	97.02	96.97	96.5	98.34	98.2	95.86	96.93	97.8	83.83	83.19	83.74	83.93	83.52	83.85	84.03	84.32	80.24	81.17	81.42	80.92	80.9	81.15	80.91	79.83	81.36	77.25
OceanDNA-b26453	96.014381	98.127487	97.696487	96.747635	96.83429	97.792694	96.977356	97.22757	96.996811	97.984024	97.335709	97.763992	97.232666	100	97.53	96.73	97.3	97.78	95.93	97.07	97.12	98.02	97.06	97.5	97.56	97.46	98.48	97.96	96.96	97.93	97.9	83.76	83.47	84.69	84.39	84.46	84.27	84.39	84.55	80.38	81.6	82.03	81.58	81.69	81.51	81.82	81.09	82.11	77.52
OceanDNA-b26447	95.412643	97.412415	97.174622	95.872887	96.722176	96.933609	95.255127	96.770721	96.034203	96.245888	96.902458	95.554718	95.445015	96.442581	100	95.94	97.48	97.05	96.37	97.42	96.83	97.43	96.55	97.24	97.56	97.2	96.92	96.41	97.34	98.04	96.78	83.61	83.62	83.78	84.09	84.32	83.72	84	84.19	80.06	81.24	81.45	81.54	81.41	81.05	81.5	80.46	81.09	77.44
ARS77	97.207451	98.120819	98.162796	96.867722	97.606087	97.822205	96.937958	97.875397	97.290192	97.35347	97.628357	97.046036	97.364716	97.406082	97.238213	100	96.92	96.07	95.43	95.86	95.7	98	97.12	96.56	96.3	96.88	96.65	96.62	96.03	96.96	95.83	83.06	82.36	83.36	83.09	83.36	83.01	83.21	83.57	79.6	81.01	80.96	81.26	80.99	80.65	81	79.86	80.82	76.5
OceanDNA-b26553	95.704803	97.912354	97.64003	96.249207	97.361938	97.539917	96.31633	97.177414	96.993484	96.772903	97.310379	96.195404	95.81942	97.227631	96.029175	97.499939	100	97.76	96.98	97.02	97.19	96.66	95.82	97.73	97.83	97.95	97.9	97.34	97.38	98.06	97.52	83.8	83.9	84.45	84.53	84.68	84.12	84.39	84.71	80.24	81.85	82.21	81.83	81.77	81.39	81.65	81.03	81.94	78.17
OceanDNA-b26560	95.825302	97.497101	97.09362	95.889771	96.669746	97.094299	96.414322	96.876556	96.254288	96.814507	96.759827	96.235992	95.65741	96.636124	96.99575	97.34581	96.392761	100	96.89	97.06	97.34	97.98	97.22	97.88	97.06	97.15	97.14	97.42	97.15	97.86	97.25	84.51	84.25	85.13	85.01	85.09	84.9	84.64	85.32	80.7	82.58	82.56	82.53	82.74	82.18	82.35	82.01	82.84	77.68
OceanDNA-b26459	93.891724	95.890244	96.064491	94.482895	95.000885	95.546432	94.9021	95.282349	95.176895	95.26947	95.884308	94.424232	92.689934	94.744476	95.367645	96.175301	95.17392	95.350113	100	96.88	95.97	98.22	96.46	96.89	97.09	96.73	96.02	95.86	96.65	96.81	96.46	83.66	83.6	84.26	84.27	84.24	84.33	84.36	84.67	80.16	81.23	81.92	81.41	81.46	81.54	81.45	80.73	81.06	77.66
OceanDNA-b26556	95.001862	97.124413	97.289207	95.821579	96.752159	96.78965	95.919899	96.554504	96.172745	95.97049	96.62854	96.470444	94.501694	96.00827	95.775864	97.309029	95.634918	95.271744	95.608963	100	96.43	97.49	96.57	97.06	97.08	97.19	96.93	96.8	97.09	97.63	96.99	83.89	83.13	83.9	84.07	84.44	84.15	83.97	84.18	80.69	81.92	82.37	81.84	81.99	81.82	81.8	81.01	81.89	78.02
EAC653	97.249504	98.454071	98.276344	97.454269	97.740189	98.239349	98.061157	98.085083	97.78154	97.841042	98.017761	97.481812	97.538582	97.634018	98.012619	98.096802	97.75235	98.295982	96.674889	97.618317	100	97.43	96.11	97.15	97.06	96.39	97.09	96.91	97.35	97.16	96.63	83.7	82.66	83.74	83.66	84.17	83.78	83.88	83.82	79.61	81.46	81.17	81.4	81.49	81.19	81.23	80.77	80.93	77.13
OceanDNA-b26561	97.126694	98.239105	97.868973	97.020233	97.475464	97.973381	97.369293	97.585892	97.318512	97.755295	97.804504	97.40329	96.026787	97.41008	96.849197	98.047615	97.429977	97.101913	95.530334	96.947281	98.216415	100	97.33	98.27	97.69	98.15	97.91	97.93	97.48	97.81	98.26	84.27	84.16	84.68	84.68	85.05	84.32	84.61	85.18	80.68	82.49	82.58	82.4	82.54	82.22	82.47	82.02	82.12	78.03
REDSEAS02B12	96.857605	98.080681	97.929993	96.536682	97.352394	97.540604	97.416779	97.326523	97.288094	97.647026	97.858421	97.193802	96.635941	97.622498	96.635025	97.552216	97.019791	96.463684	95.938293	97.074188	97.88208	97.737144	100	96.88	99.16	96.89	97.31	97.09	96.15	96.74	97.14	84.61	84.23	84.24	84.57	84.74	84.3	84.67	84.26	80.03	81.75	81.95	81.9	81.58	81.79	81.45	81.45	81.5	77.47
OceanDNA-b26549	95.657089	97.892075	97.330307	95.9758	96.708282	97.043716	96.6278	97.073883	96.498276	96.69693	97.19342	96.195343	95.644821	97.045052	96.435997	97.296356	96.550537	95.862381	95.369522	96.190735	97.956123	97.404144	96.69091	100	97.31	97.61	97.32	97.68	97.11	97.94	97.75	84.77	84.52	84.9	85.08	85.47	84.95	85.05	84.95	81.08	82.09	82.53	82.42	82.51	81.85	82.15	81.12	82.53	77.86
OceanDNA-b26566	96.031464	97.738831	97.249252	95.792633	96.474625	96.971947	96.315674	96.748459	96.919922	96.538437	97.709747	96.388153	94.602661	96.675278	94.997818	97.343033	96.439346	94.508934	94.682129	95.843216	97.901772	97.142418	98.891785	96.077774	100	97.68	97.8	97.52	96.73	97.79	97.92	84.5	84.42	84.54	84.51	84.71	84.62	84.4	84.72	80.04	81.63	82	82.22	81.73	81.91	81.7	80.98	81.89	77.37
OceanDNA-b26552	96.563568	97.879364	97.629799	95.965622	96.996811	97.587204	96.796562	97.104935	96.825722	97.387505	96.954109	96.597145	96.717621	96.946579	96.645271	97.67894	97.161072	96.561569	94.668198	96.328072	97.861916	97.540031	96.985405	97.056831	96.695541	100	97.78	97.33	97.19	97.52	97.54	84.02	83.65	83.9	84.04	84.54	83.84	84.23	84.43	80.27	81.72	82	81.91	81.4	81.79	81.8	81.42	81.65	77.38
OceanDNA-b26451	96.066658	98.261475	97.646027	96.553764	96.721138	97.677979	96.653122	97.034607	96.765915	98.016937	97.678764	97.44175	97.300842	98.20224	96.289001	97.31871	97.009827	96.504135	94.834442	95.685379	97.638611	97.362129	97.368103	96.8386	96.657883	96.674591	100	98.26	96.8	97.73	98.15	83.89	83.51	84.5	84.47	84.37	84.22	84.21	84.28	80.78	81.74	81.97	81.65	81.69	81.62	81.78	80.93	82.03	77.51
OceanDNA-b26564	95.961945	97.693115	97.338348	96.110275	96.426598	97.524048	96.293243	96.652039	96.205627	97.767258	96.922722	97.682205	98.013535	97.349358	94.569656	96.941704	96.586105	96.32663	93.696136	95.820999	97.608559	97.276512	96.653397	96.016113	95.742729	96.467392	97.52317	100	96.47	97.36	97.75	83.59	82.83	83.67	83.87	83.41	83.52	83.64	83.57	79.8	81.32	81.26	81.08	81.25	80.9	81.41	79.79	81.27	76.95
OceanDNA-b26446	95.927109	97.614059	97.018143	96.188683	96.881638	96.808617	95.363556	96.6548	96.173508	95.727707	96.487892	95.660477	94.436104	95.573265	95.801941	96.901459	96.222656	95.415955	95.284149	96.52066	98.315773	97.294472	96.870361	96.675102	95.635635	96.621635	95.872101	94.461639	100	97.53	96.95	83.55	83.13	83.62	84.1	84.14	83.73	83.8	84.52	80.17	81.6	81.87	81.79	81.78	81.81	81.92	80.39	81.42	77.91
OceanDNA-b26558	96.354401	97.76506	97.565575	95.987823	97.429672	97.081131	96.512314	97.146881	96.462402	96.688759	96.814186	96.1185	95.441864	96.805115	96.666718	97.425911	97.083122	96.421722	95.199356	96.456528	97.869415	97.24852	97.037857	97.127914	95.901505	96.574829	96.533669	95.976173	97.076546	100	97.43	84.22	83.39	84.32	84.49	84.66	84.19	84.33	84.54	80.56	81.81	81.88	81.8	81.8	81.65	81.65	80.78	81.72	77.58
OceanDNA-b26458	95.170258	97.719803	96.822433	95.487061	96.790054	96.800461	95.902969	96.572395	96.20256	96.520844	96.676598	96.226456	96.043228	96.741432	95.658127	96.98555	95.482132	95.911438	94.524139	95.859558	97.586555	96.464729	97.041199	95.312538	96.012512	96.239182	96.955101	95.81517	95.582031	95.579803	100	84.12	83.78	84.37	84.41	84.77	84.4	84.66	84.56	80.26	81.84	82.17	81.7	81.64	81.79	81.81	81.12	81.8	77.38
OceanDNA-b26382	81.782227	82.620903	82.294586	81.900635	82.341583	82.353622	82.63839	82.347916	81.812866	82.28788	82.943253	82.136871	81.863403	82.324265	81.989868	82.590919	82.47583	82.334282	82.189163	82.174866	82.425781	82.346313	82.639145	81.929581	82.174843	82.235916	82.558685	81.212158	81.701538	82.261246	81.812469	100	99.04	99.09	99.08	97.89	99.16	98.96	94.66	80.27	81.05	81.09	81.09	81.4	81.08	81.08	80.79	81.5	77.14
OceanDNA-b26385	81.77803	82.408379	82.107407	81.995651	81.926971	82.150597	82.02816	82.094177	81.756119	82.007294	82.774895	81.926376	81.750229	81.982819	81.767365	82.121536	82.10321	81.810921	81.476692	81.338104	82.109451	82.189232	82.42128	81.996193	81.492767	81.869453	82.111778	81.858749	81.204826	82.064507	81.479134	98.601044	100	98.92	99.18	98.09	99.15	99.03	93.97	79.79	80.73	80.73	80.76	80.9	80.7	80.81	80.32	80.63	76.85
OceanDNA-b26383	82.421844	82.909691	82.832626	82.286774	82.465805	82.999527	82.963829	82.642395	82.243896	82.528488	83.120476	82.38765	81.915359	82.670082	82.217674	82.804092	82.539413	82.765137	82.703186	82.401245	82.713585	82.843239	83.229637	82.208031	82.850143	82.547768	82.785339	81.652306	81.945892	82.583099	82.161118	98.930389	98.709785	100	99.11	98.2	99.13	99.05	94.4	80.48	81.35	81.51	81.47	81.68	81.35	81.36	80.77	81.74	76.89
OceanDNA-b26389	82.090424	82.920273	82.735466	82.374588	82.353752	82.850769	82.829483	82.670013	82.171051	82.43428	83.30529	82.543655	81.693466	82.782608	82.056473	82.773117	82.659576	82.735558	82.585449	82.358978	82.69648	82.752563	83.004257	82.479767	82.29879	82.450073	82.569031	82.00795	82.116478	82.636505	81.839905	98.883224	98.697365	98.825882	100	98.16	99.27	99.21	94.53	80.75	81.19	81.28	81.35	81.42	81.31	81.35	81.13	81.41	77.26
OceanDNA-b26381	82.284531	83.172699	83.001862	82.509048	82.540833	83.009705	83.133209	82.513741	82.263519	82.616211	83.261902	82.284882	81.366119	82.630203	82.493622	82.896927	82.632187	82.900932	82.458054	82.419556	82.754517	82.874146	83.411995	82.283051	82.744812	82.899513	82.973152	81.724304	82.407394	82.400894	82.101257	97.478188	97.511162	97.580261	97.568039	100	98.08	98	93.84	80.46	81.29	81.58	81.53	81.94	81.6	81.62	81.08	81.56	77.45
OceanDNA-b26387	82.397171	82.824371	82.66098	82.023674	82.343277	82.598053	82.701477	82.3358	82.141052	82.440094	83.14711	82.29245	81.512939	82.360535	82.215607	82.754303	82.298141	82.607498	82.263077	82.406151	82.536461	82.625443	82.955048	82.048615	82.490295	82.67334	82.649384	81.712479	81.961014	82.653191	81.999985	98.637421	98.79586	98.867752	98.97628	97.620941	100	99.17	94.68	80.49	80.99	81.19	81.41	81.26	81.24	81.11	80.78	81.41	77.01
OceanDNA-b26390	81.875473	82.602097	82.414047	81.825806	82.103569	82.415382	82.239899	82.204361	81.98851	82.239059	82.938377	82.175316	81.718849	82.426697	81.866875	82.478386	82.130066	82.353516	81.836456	82.196609	82.217819	82.419495	82.803772	81.911102	82.094467	82.257912	82.442162	81.685196	81.297287	82.347282	81.911804	98.600327	98.73056	98.878319	98.884781	97.62323	98.888641	100	94.51	80.36	81.35	81.31	81.26	81.47	81.3	81.28	80.79	81.55	76.93
OceanDNA-b26391	81.964874	82.682434	82.470001	82.23082	81.979462	82.408943	82.525558	82.272385	82.099609	82.267792	82.707306	82.119003	81.131424	82.345177	82.117165	82.670052	82.31572	82.555664	81.943123	82.383881	82.595085	82.505333	82.726959	81.875931	82.063347	82.2258	82.430878	81.580566	81.7743	82.145477	81.854538	92.31781	92.155441	92.436218	92.363541	91.862846	92.389786	92.36412	100	80.63	81.54	81.76	81.71	81.9	81.81	81.69	81.04	81.43	77.06
OceanDNA-b26401	79.553299	80.450348	80.404053	79.625114	79.964729	80.163536	80.044914	79.963303	80.394852	80.239059	80.270584	80.244522	80.156693	80.098488	79.739822	80.182297	80.256996	80.246887	79.917877	80.086517	80.490372	80.182343	80.244324	79.785889	79.565674	80.166351	80.207703	79.656624	79.743195	80.041016	80.122818	80.678467	80.406731	80.891518	80.832878	80.672562	80.820824	80.68689	80.498856	100	87.64	87.88	87.9	87.73	87.59	87.63	86.86	89.79	76.24
OceanDNA-b26468	80.413651	80.981628	81.126633	80.421539	80.693787	80.837448	81.353989	80.822464	80.200256	80.714142	81.091644	80.707748	79.500359	80.875237	80.566254	81.324272	80.940598	80.647057	81.122688	80.39962	81.182281	80.957993	81.271584	80.797653	81.082016	80.849762	80.968109	80.005302	81.356987	80.804642	80.470642	81.004433	80.944733	81.211731	81.091423	80.897736	80.991302	80.918716	81.050209	83.595688	100	99.28	99.14	99.17	99.05	99.08	98.82	89.02	77.08
OceanDNA-b26476	80.638298	81.252823	81.253006	80.862228	80.899269	81.179108	81.24057	81.028137	80.567627	80.988586	81.379471	81.074356	79.999924	81.080688	80.837128	81.373299	81.074623	81.159286	81.21666	80.859055	81.111755	81.201897	81.40995	81.009399	81.23056	81.312683	81.210327	80.302322	81.073303	81.077591	80.613525	81.174461	80.974182	81.379387	81.264915	81.162857	81.330399	80.95697	81.355194	83.592873	98.903397	100	99.34	99.17	99.15	99.32	99	89.12	77.22
OceanDNA-b26479	80.348816	81.127319	80.964722	80.581711	80.532059	80.894012	81.102524	81.005234	80.183952	80.93779	81.049339	80.833588	80.081589	80.843018	80.719742	81.194122	80.711807	80.890312	80.633728	80.409775	81.22451	81.102318	81.05114	80.580086	80.895714	80.840622	80.854065	80.394943	80.946838	80.833725	80.614723	80.834244	80.878059	81.286926	80.865669	80.9272	81.057533	80.805115	81.002045	83.580566	98.664146	98.908043	100	98.98	98.98	99.11	98.78	88.98	77.61
OceanDNA-b26467	80.231956	81.07399	81.143539	80.748932	80.708275	80.979218	81.019241	80.841522	80.387001	80.819229	81.102661	80.673721	79.779999	80.903008	80.786514	81.128723	81.034454	80.965714	80.733315	80.360886	81.089012	81.070023	81.030197	80.737732	81.170021	80.903122	80.877296	80.552139	80.613365	80.698135	80.509773	81.142654	80.785568	81.413361	81.150833	81.087936	81.334229	81.000351	81.253326	83.459167	98.459946	98.890091	98.545036	100	98.92	99.12	98.89	89.18	77.35
OceanDNA-b26477	80.408981	81.288422	81.231888	80.672371	80.772354	81.146202	81.332474	81.102234	80.301308	81.211685	81.104416	80.957962	79.430931	80.896645	80.681854	81.439781	81.182938	80.935013	80.805054	80.75106	81.238876	81.259262	81.184296	80.698486	81.140396	81.009109	81.058159	79.971748	81.594406	81.200516	80.810745	80.964073	80.760124	81.167465	81.012375	80.945282	81.188576	80.821632	81.116539	83.448807	98.305183	98.924759	98.433228	98.327652	100	99.21	98.68	88.66	77.42
OceanDNA-b26465	80.475922	81.171379	81.116974	80.787872	80.78373	80.864738	81.244667	80.713974	80.214493	80.968498	81.128433	80.896652	79.850319	81.021805	80.893906	81.26384	81.16172	81.006882	80.676819	80.784149	81.194466	81.052795	81.159218	80.61824	81.11068	80.872528	81.055145	80.239555	80.744278	80.921738	80.554871	81.073921	80.80545	81.316925	81.055817	81.048706	81.125458	80.778183	81.242508	83.56897	98.769005	99.025909	98.722687	98.839569	98.621002	100	98.98	89.15	77.4
OceanDNA-b26466	80.000671	80.782906	80.695595	80.368073	80.087608	80.429771	80.965233	80.552681	80.000977	80.787582	80.769836	80.275978	79.569633	80.645111	80.205956	80.717194	80.576859	80.821823	80.491135	80.640488	81.028664	80.749397	80.830345	80.3759	80.265137	80.76825	80.442612	79.80114	80.405891	80.414551	79.868141	80.78965	80.600906	80.980598	80.985931	80.740173	80.834816	80.681839	80.904907	82.932922	98.199158	98.507919	98.00296	98.164024	97.990173	98.38591	100	88.81	77.01
OceanDNA-b26409	81.127396	81.363327	81.356178	81.032349	81.039467	81.245216	81.325363	81.090309	80.740265	81.415497	81.284531	81.416992	80.074089	81.074921	80.867821	81.314781	81.02655	81.266068	81.056557	80.907158	81.401352	81.441269	81.375526	81.038803	80.720764	81.251694	81.457306	80.234329	80.445023	80.79039	80.335007	80.969604	81.079361	81.319977	81.123482	81.124756	81.318718	80.959702	81.089615	86.226578	84.229515	84.516296	84.31601	84.544495	84.424728	84.411766	83.959824	100	77.14
OceanDNA-b26433	79.163071	79.175385	79.127129	78.424911	78.939957	79.106148	79.424332	79.238647	78.339172	78.990623	79.332054	79.092194	78.343826	79.064667	78.249359	79.09568	79.365341	78.767578	79.10968	78.731224	78.909515	79.00016	79.253998	78.744362	79.603165	78.884415	79.128883	78.94928	78.939804	78.968002	78.747986	79.186752	79.079178	79.100403	79.126465	79.077507	79.222305	78.873543	78.825058	78.164047	78.342896	78.444748	78.399094	78.343956	78.38974	78.332733	78.170441	78.54303	100
OceanDNA-b26425	78.964142	79.260727	78.97644	78.759186	78.759338	78.750511	79.373276	78.797699	78.331863	78.940125	79.157455	79.017426	78.899712	79.206741	78.587128	79.097954	79.004066	78.91777	78.831482	78.846672	78.964828	79.029633	78.978012	79.152885	79.014069	79.277664	79.462433	78.808792	78.81057	79.12645	78.743042	79.174057	79.148155	79.23114	79.335281	79.097267	79.520866	79.170502	79.269379	79.069839	79.081161	79.229599	78.867966	79.235352	79.215149	79.28215	78.968735	79.122223	79.668358
OceanDNA-b26426	78.771515	78.791992	78.684647	78.314796	78.817894	78.716782	79.219101	78.72084	78.365761	78.466293	78.789139	78.664299	78.053574	78.618156	78.076706	78.829819	78.811897	78.43277	78.742668	78.945053	78.57991	78.742371	79.059067	79.069427	78.418739	78.535721	78.933716	78.830292	78.695953	78.762367	78.011116	79.528366	79.587326	79.258087	79.627647	79.152451	79.514221	79.450249	79.321396	78.975739	79.554199	79.490509	79.149384	79.517639	79.41478	79.175888	78.875488	78.795441	79.88797
OceanDNA-b26418	79.60173	80.235199	80.241058	79.533875	79.867126	80.092102	80.012039	79.873413	79.742065	80.00901	80.098167	79.90564	79.591537	79.478897	79.650726	80.189301	79.814537	80.095047	79.800018	79.499977	80.115036	80.36982	80.284576	80.137527	80.180428	79.807587	80.336609	79.737427	79.992188	79.896103	79.532272	79.674179	79.534004	79.951904	80.06469	79.860931	80.039688	79.832901	79.914841	79.118439	79.486038	79.60907	79.497185	79.483444	79.405182	79.451416	79.41301	79.678864	80.825417
OceanDNA-b26428	78.987228	78.997978	79.195251	78.872452	78.931084	78.741272	79.123199	78.719162	78.512146	78.792671	78.870361	79.069756	78.426407	78.673035	78.141174	78.942276	78.537811	79.182022	79.012741	79.030792	78.996689	79.102798	79.088104	78.376526	78.892212	78.919571	79.01828	78.921112	78.789551	78.745514	78.2211	78.947548	79.046875	79.263336	79.596695	79.241318	79.320663	78.936859	78.94577	78.88559	78.872643	78.968399	78.670197	78.814407	78.824615	78.731606	78.725121	79.170593	80.114883
LSUCC0719	79.179169	79.469711	79.420593	79.145111	79.353409	79.562958	79.434509	79.505478	78.980522	79.333298	79.645554	79.111977	79.230568	79.011139	78.932999	79.620056	79.562714	79.45594	79.948547	79.087135	79.523659	79.414009	79.744659	79.742386	79.625	79.390228	79.616905	79.112839	79.565979	79.309448	79.471817	78.987267	79.080559	79.374069	79.257393	79.108795	79.197266	79.127991	79.099152	78.42157	79.065224	79.250397	79.201141	79.099319	79.163559	79.039101	78.985687	79.07489	80.041245
OceanDNA-b26517	NA	77.724358	77.296707	NA	NA	77.436073	NA	NA	NA	77.277191	77.448242	NA	NA	77.22142	NA	77.33606	NA	NA	NA	NA	77.614136	77.57193	77.38916	NA	NA	NA	77.450989	NA	77.024567	NA	NA	76.958572	76.853951	76.980957	77.080612	76.983215	77.0849	76.938293	76.738068	77.137978	77.668053	77.828789	77.49205	77.491364	77.526535	77.337143	77.613571	77.718681	76.853081
OceanDNA-b26520	NA	77.291809	77.434235	NA	NA	76.927231	NA	77.201431	76.799744	NA	76.943298	NA	NA	76.41848	NA	77.522522	NA	NA	NA	NA	78.065659	77.238846	77.101959	NA	NA	NA	77.163643	NA	NA	77.353378	NA	76.701233	76.577019	76.904793	76.937897	76.930305	77.197144	76.837547	77.433731	76.225647	76.969177	77.389992	77.775757	77.170372	77.285408	77.012032	77.081467	77.531219	76.916817
OceanDNA-b26442	77.920944	77.9048	77.750336	77.584534	77.687088	77.817413	77.314026	77.926903	77.182404	77.689125	77.706947	NA	NA	77.558716	NA	77.644653	78.103477	77.530106	77.760498	77.914993	77.68306	77.790306	77.870071	78.317993	77.934372	77.386276	77.80365	NA	77.876358	77.902634	NA	77.050743	77.552986	77.330109	77.182083	77.418503	77.140175	76.9216	77.679367	77.28862	77.721527	78.008026	77.722794	77.804596	77.923798	77.803085	77.887421	77.767014	77.567871
OceanDNA-b26519	NA	77.927902	77.89193	NA	NA	78.00296	NA	77.905632	77.436401	77.846367	78.140732	NA	NA	77.44046	NA	77.899628	NA	NA	NA	NA	78.29438	78.127228	77.847	NA	NA	NA	NA	NA	NA	NA	NA	76.843727	76.829971	77.289429	77.091553	77.105949	77.222122	76.690033	77.435318	77.330612	77.80925	78.033134	77.86467	77.770332	78.11795	77.488388	NA	77.928459	76.918266
OceanDNA-b26441	NA	77.65509	77.663315	77.480095	NA	77.8881	77.471207	77.700745	NA	77.648056	77.794861	NA	NA	NA	77.394218	77.756317	77.352615	NA	77.535522	76.9944	77.807297	77.909943	77.717194	77.669182	78.606064	NA	NA	NA	77.712265	77.850983	NA	76.943565	77.266495	77.30426	77.448181	77.420944	77.362801	77.026886	77.060616	77.023735	77.793243	78.180809	77.917526	77.631432	77.886406	77.699669	NA	77.690918	77.322487
OceanDNA-b26524	NA	77.873138	77.670563	77.240494	NA	77.682617	77.503769	77.911819	77.098946	77.813141	77.665352	NA	NA	77.264084	NA	77.325455	77.093185	77.310768	NA	NA	77.759277	77.617325	77.843597	77.431183	NA	NA	77.830032	NA	77.69165	NA	NA	77.165314	77.319244	77.500977	77.494019	77.262238	77.366913	77.124802	77.459641	77.159515	77.538513	77.706367	77.249695	77.15155	77.725967	77.303947	77.25486	77.914413	76.592224
OceanDNA-b26512	77.597267	77.452438	77.622345	77.882507	NA	77.85141	77.454132	77.581024	NA	77.27198	77.676216	NA	NA	NA	NA	77.444504	77.04406	77.697487	77.902199	NA	77.648987	77.417915	78.19313	77.869339	78.323883	77.320045	77.473053	NA	78.00898	77.556503	NA	77.040939	77.408501	77.284729	77.526093	77.393799	77.319916	77.189186	77.507507	77.066505	77.819763	78.0224	77.775597	77.722443	78.059174	77.746216	77.500465	77.700165	77.156784
OceanDNA-b26513	NA	77.907028	77.971771	NA	77.668045	77.683212	NA	77.665176	77.252182	77.903511	78.013817	77.350273	NA	77.629471	NA	77.793732	77.44603	NA	78.292206	NA	78.099693	78.00975	77.998062	NA	NA	77.246765	77.56385	NA	NA	NA	NA	77.088692	77.477486	77.336533	77.614685	77.308273	77.380096	77.254341	77.63533	77.527328	77.716248	77.99501	77.394958	77.694214	78.144699	77.727585	77.552826	78.135544	77.223038
OceanDNA-b26515	NA	78.131531	77.735153	NA	NA	77.969131	NA	78.477341	77.688179	NA	78.053757	NA	NA	77.536247	NA	78.202881	77.618164	78.002876	NA	NA	78.516579	78.243683	78.120773	NA	78.387993	77.351593	NA	NA	78.13681	NA	NA	76.842697	77.113235	77.212936	76.883064	77.125671	77.250092	76.831863	77.603149	76.654724	77.559944	77.838242	77.862823	77.697014	78.030411	77.562294	NA	77.792404	77.13501
OceanDNA-b26443	NA	77.628014	77.884308	NA	NA	77.80011	NA	78.013733	76.620468	77.311058	77.542511	NA	NA	77.500359	NA	77.43364	NA	NA	NA	NA	77.973434	77.838242	77.696182	NA	NA	NA	NA	NA	77.320274	NA	NA	77.175812	77.496544	77.686615	77.621231	77.270981	77.093422	77.317764	77.139839	76.810562	77.494263	77.877647	77.703835	77.526489	77.676407	77.605438	77.62326	77.847641	76.866562
OceanDNA-b26444	78.033371	77.845367	77.724815	77.781403	77.666748	77.991119	77.625885	77.910347	77.305649	77.403267	78.022751	77.322296	NA	77.162048	77.785675	77.846115	77.57959	77.520935	77.717278	77.568985	78.169373	77.842033	78.192207	77.783302	77.767052	77.479248	77.704788	77.460297	77.551727	77.773285	77.408661	77.279686	77.67157	77.540558	77.493881	77.598587	77.481087	77.181854	77.555984	77.37941	77.81601	78.160004	77.961182	77.701477	78.133118	77.840492	77.523193	77.973808	76.989487
OceanDNA-b26521	NA	77.724236	77.309464	NA	NA	77.620361	NA	77.924179	77.563477	77.339722	77.794846	NA	NA	NA	NA	78.254837	NA	NA	NA	NA	78.0186	77.509949	78.037308	NA	NA	NA	NA	NA	NA	NA	NA	76.801483	76.885147	77.191925	77.095383	77.259232	76.955872	76.906693	77.04274	76.825722	77.451462	77.70929	77.533539	77.370758	77.681717	77.491982	77.355835	77.440392	77.093117
OceanDNA-b26526	77.69751	77.766678	77.818527	77.404343	77.640709	77.890518	77.627869	77.867676	77.215965	77.788757	77.964035	77.335587	77.66954	77.442711	77.531952	78.023544	77.352043	77.736343	78.184074	77.65786	78.015121	77.740601	78.026321	77.580696	77.959152	77.341599	78.019302	77.065552	77.701843	77.8778	77.229446	76.903534	77.139221	77.32164	77.232224	77.329636	77.46936	76.88385	77.417969	77.187263	77.88829	78.190689	77.942352	77.943115	78.159195	77.82412	77.898407	77.847519	77.173317
OceanDNA-b26439	77.677605	77.780273	77.81102	77.574524	77.724144	78.11161	77.548355	77.654724	77.35495	77.812279	77.540276	77.516731	NA	77.307465	77.563065	77.972641	77.93602	77.835342	78.160736	77.585976	78.064178	77.890778	77.944473	77.98806	78.143387	77.569016	77.769676	NA	78.09874	77.7034	77.09671	77.010521	77.151932	77.470657	77.547058	77.39267	77.414169	77.189911	77.146851	77.028091	77.525665	77.752274	77.521317	77.468224	77.649658	77.525253	77.452087	77.731979	77.069916
OceanDNA-b26516	77.443047	77.929626	77.771851	77.472229	77.591171	77.88102	77.22702	77.866943	NA	77.362503	78.274902	NA	NA	77.136925	77.29052	78.107834	77.729675	77.381577	78.123917	NA	78.038818	77.688484	78.133095	77.836617	78.421066	77.539963	77.787018	77.400238	77.929382	77.690964	NA	77.077072	77.550064	77.280067	77.406151	77.552467	77.606888	77.158524	77.62693	77.099785	77.688171	77.982506	77.72583	77.637093	77.900162	77.642021	78.077148	77.694679	76.942497
OceanDNA-b26523	77.935997	77.986137	77.840981	77.523376	77.837982	77.800064	78.025925	77.862106	77.359451	77.812927	78.048248	77.739082	78.20459	77.417358	77.415192	77.717789	77.70414	77.546936	78.047699	77.680618	78.126694	77.970047	78.138969	77.635712	77.817596	77.385895	77.764885	78.075897	77.614555	77.532883	77.281754	77.126511	77.471214	77.683456	77.514038	77.300232	77.405731	77.458984	77.460075	77.006042	77.913101	77.915939	77.731781	77.633308	78.178429	77.765457	77.897247	77.936363	76.991425
AG_917_G18	77.792053	77.843613	77.989571	77.905357	77.754066	77.717117	77.834167	78.254807	77.479614	77.677132	78.353897	77.362144	76.903969	77.514435	78.044724	78.087189	77.925751	NA	78.346382	77.928452	78.078003	78.285248	78.85537	78.443047	78.685944	77.894608	77.920944	77.614342	77.146248	78.125122	77.881882	77.104294	77.10701	77.181953	77.252518	77.545837	77.278839	77.127708	77.372391	77.35199	77.851379	78.217575	78.210709	77.953842	78.284546	77.895706	77.819801	77.723015	NA
OceanDNA-b26546	77.312393	77.631577	77.860832	77.546585	77.57769	77.601707	77.976456	77.686577	NA	77.348236	77.990372	77.291748	76.794861	77.259933	77.097412	77.603409	77.826157	77.4412	77.633591	77.588005	77.87484	77.942116	77.83728	77.973557	77.878372	77.623917	NA	NA	78.004211	77.574966	77.365143	76.917778	76.84967	76.944412	77.28376	77.063858	77.349922	76.94017	77.217331	77.1922	77.780281	77.924103	78.013229	77.521454	77.849487	77.771263	77.57547	77.579247	76.90593
OceanDNA-b26491	77.299835	77.403336	77.535973	NA	77.238342	77.314659	NA	77.276077	77.119247	76.806541	77.660309	NA	NA	77.423027	NA	77.543449	77.554344	NA	NA	NA	77.659546	77.643143	77.534569	77.026146	NA	NA	77.375313	77.637985	NA	77.194763	NA	77.045929	76.592033	76.988472	77.003777	76.96373	76.84256	76.647148	76.876556	76.908325	77.282608	77.57515	77.260666	77.198532	77.983437	77.504913	77.270981	77.399628	77.023125
OceanDNA-b26492	NA	78.058617	78.217453	77.468124	NA	77.919106	77.926407	78.247597	NA	NA	78.247429	NA	NA	77.867607	NA	78.24826	77.561859	NA	NA	77.938721	78.474976	78.363327	78.367035	78.395386	78.015724	78.034821	78.058762	NA	NA	77.688995	NA	77.09465	77.016083	77.190659	77.392746	77.343109	77.236504	76.985817	76.963989	77.161079	77.590164	78.319504	77.825623	77.659798	78.031601	77.605286	77.791824	77.529396	77.017235
AG_896_K16	NA	77.956841	78.265472	78.9095	77.816505	78.199982	78.330688	78.412247	77.406548	NA	78.467262	77.798195	NA	77.665695	NA	NA	77.968285	NA	78.415283	77.88147	NA	78.804924	78.494934	78.541595	78.730431	78.278252	78.175758	78.625992	78.261673	77.848213	77.682426	NA	NA	77.243385	77.38604	77.499031	77.290817	76.975784	77.301651	NA	77.947739	78.645813	78.472961	77.973923	78.960831	78.173294	NA	77.852844	NA
OceanDNA-b26501	77.730576	77.930634	77.933784	77.590179	77.667068	77.875671	78.178726	78.214066	77.533417	77.714783	78.169388	77.480515	77.047928	77.517632	77.695572	78.007904	77.835098	77.630577	78.111191	77.900894	78.0569	78.256104	78.24543	77.970993	78.230522	77.759796	77.857407	78.317535	77.587311	77.722977	77.721581	77.364677	77.149185	77.357735	77.45694	77.609085	77.430298	77.165955	77.568123	77.309891	78.040909	78.316956	78.022018	77.933044	78.501358	78.148033	77.837814	77.934433	77.146713
AG_896_C14	77.796272	77.833397	78.024673	77.408203	77.772026	77.819641	77.704239	78.444916	77.610535	77.412735	78.417618	77.517471	NA	77.715744	NA	NA	78.190826	77.612732	NA	77.646957	78.111794	78.502419	78.126038	77.703438	77.73922	77.852921	NA	77.876968	76.918221	NA	77.814667	NA	NA	77.308022	NA	77.114349	77.180283	76.956177	NA	77.412857	78.242706	78.350174	78.386131	78.363716	78.645111	78.165573	78.142365	77.726166	NA
OceanDNA-b26527	77.538986	77.998291	78.00914	77.583099	77.638786	77.564346	77.836945	78.134956	NA	77.620171	77.888695	NA	NA	77.327835	77.407677	77.904724	77.657333	77.631699	NA	77.656731	78.056961	77.862091	77.982315	77.77211	NA	77.244202	NA	NA	77.722931	NA	NA	77.141266	77.494995	77.491264	77.392944	77.400543	77.574173	77.287109	77.558586	77.072296	77.871796	78.027863	77.90773	77.692764	77.711151	77.704102	77.940826	77.72477	77.208641
OceanDNA-b26486	NA	77.780762	77.562866	NA	NA	77.321442	NA	77.777573	NA	NA	77.836922	NA	NA	78.151535	NA	77.368645	NA	NA	NA	NA	77.724792	77.862846	78.245605	77.867744	NA	NA	NA	NA	NA	NA	NA	76.636879	76.46553	76.81662	76.979813	77.156769	77.006851	76.691742	77.176773	77.012405	77.054138	77.325974	77.397308	77.289734	77.641815	77.110931	NA	77.385918	76.689301
OceanDNA-b26489	77.181168	77.586197	77.464233	77.611282	77.246796	77.599655	77.612938	77.500366	77.304382	77.235481	77.414871	77.029625	77.422256	77.363388	76.801537	77.473846	77.511002	77.159546	77.204506	77.612213	77.80764	77.775101	77.438339	77.279762	77.39061	77.317291	77.498154	78.039871	NA	77.257339	77.641617	76.740974	76.822792	76.934364	76.958725	76.890022	77.027298	76.832237	76.938805	76.855652	77.127075	77.484688	77.409874	77.366531	77.529129	77.301453	NA	77.318405	76.733643
OceanDNA-b26498	77.169937	77.903641	77.696289	NA	NA	77.805481	78.07325	78.105919	NA	77.949715	77.816544	77.463379	NA	77.423607	NA	77.734108	NA	77.348244	NA	NA	78.139572	78.122429	78.169945	77.30114	78.337379	NA	77.578247	78.549004	77.979118	NA	NA	77.373306	77.063591	77.054443	77.219727	77.420837	77.217468	77.051605	77.338974	77.035942	78.043121	78.086281	77.910896	77.733665	77.806519	77.78006	77.814758	77.838699	76.937454
OceanDNA-b26437	77.564308	78.387772	77.904663	78.259628	77.827011	78.088684	77.683311	78.144974	77.416801	78.026245	78.328934	77.861626	77.805672	77.939392	77.967804	78.045639	77.911087	77.943108	78.222198	77.572128	78.563065	78.304497	78.429192	78.323944	78.659042	78.239059	77.850723	78.045868	77.713631	77.821922	77.335014	77.391357	77.827942	77.653442	77.859497	77.761986	77.911087	77.39621	77.750458	77.76918	78.290512	78.531097	78.341217	78.526657	78.843651	78.456894	78.603157	78.800125	77.325272
OceanDNA-b26544	77.873116	78.471306	78.321381	77.639847	78.138893	78.211075	77.880074	78.304688	77.854256	78.120224	78.350037	77.604019	77.279106	77.817932	78.404739	78.191643	77.872856	78.324844	79.027267	77.748077	78.266808	78.456802	77.966965	78.077003	78.479469	77.916344	77.602066	77.556412	78.018684	77.787292	77.222183	77.673859	77.726303	77.850594	77.782104	77.995117	78.077957	77.59848	77.833694	77.562943	78.156654	78.28846	78.369698	78.371185	78.683105	78.433838	78.350319	78.315414	77.062561
OceanDNA-b26532	78.092255	78.262772	78.37561	78.282684	78.325592	78.195831	78.286758	78.396217	77.570717	78.567383	78.608124	77.728729	77.642029	77.973953	78.094307	78.277916	77.966278	78.384888	78.612526	77.816757	78.295624	78.374146	78.324402	78.400864	78.595329	78.225845	78.003677	77.940796	78.342773	78.093842	77.721443	77.59642	78.03244	77.891098	78.002792	77.991196	78.00853	77.634682	77.767715	77.528336	78.134247	78.297211	78.388023	78.226959	78.610588	78.427841	78.447388	78.413437	77.361481
OceanDNA-b26535	77.344124	78.123657	78.132668	77.984024	77.945137	78.074226	77.759399	77.899139	77.796555	78.015259	77.991394	77.199051	NA	77.672089	77.369507	77.983498	77.47551	77.902252	77.85215	77.992668	77.846718	78.008446	78.179169	78.152603	78.408661	78.006889	77.614067	77.08654	78.133446	77.693832	76.928566	77.819168	77.610153	77.862152	77.833145	77.785378	77.72731	77.318718	77.418411	77.669556	78.20018	78.322945	78.152985	78.460464	78.618904	78.511871	78.365265	78.27948	77.119705
OceanDNA-b26539	77.51725	78.002724	77.919128	77.734955	77.724243	77.8881	77.571266	78.031464	77.486816	77.794296	77.956177	77.671486	77.397156	77.728737	77.295296	77.760483	77.603683	78.070801	77.96991	77.635483	77.963501	77.783669	77.854218	77.712921	78.104935	77.709938	77.570755	77.47361	78.160477	78.030357	77.377762	77.333885	77.505142	77.6278	77.735863	77.501846	77.785744	77.435753	77.638123	77.595848	78.299179	78.460388	78.202339	78.421486	78.649178	78.337944	78.290909	78.496979	77.302505
OceanDNA-b26537	77.35582	77.977982	78.102982	77.764053	77.627251	77.407425	77.774292	78.002281	NA	77.48259	78.015732	77.531433	NA	77.725555	77.347366	NA	76.966499	77.637001	77.945549	77.159027	77.638748	77.799088	78.088127	77.622375	77.637611	77.318871	77.54332	77.632637	78.131882	77.715614	NA	77.144958	77.085701	77.497543	77.611221	77.305466	77.437683	77.201057	77.340767	77.938217	78.087563	78.032501	78.172104	78.05999	78.231773	78.224762	78.314613	78.125954	76.782265
OceanDNA-b26542	78.038071	78.268158	78.55069	78.357605	78.433807	78.316086	77.927261	78.589973	77.737137	78.05423	78.211395	77.952568	78.154518	78.199806	78.082687	78.262039	77.968475	77.840561	78.9702	78.055779	78.176369	78.352455	78.447037	77.975304	78.443359	78.208206	77.964569	77.831749	78.316818	78.094528	77.796799	77.514084	77.698738	77.873627	77.824715	78.028572	78.059944	77.514328	77.755074	77.795021	78.355759	78.553604	78.460693	78.58963	78.75769	78.576103	78.502571	78.459793	77.546158
OceanDNA-b26541	77.887329	78.555786	78.614761	78.563553	77.923538	78.455353	78.133408	78.394974	77.884575	78.121986	78.554443	78.133408	77.583755	78.262543	78.355026	78.257217	78.299156	78.447891	78.4674	77.862823	78.530731	78.607269	78.714249	78.631546	78.497574	78.020164	77.959312	77.711212	77.760872	77.901245	77.152985	77.593094	77.760902	77.812576	78.055161	78.142731	77.916977	77.667259	77.838348	77.946472	78.340218	78.591499	78.734238	78.541649	78.779198	78.390915	78.573952	78.498795	77.768631
OceanDNA-b26528	77.625046	78.224762	78.254593	78.260666	78.360062	78.312561	78.050995	78.114044	77.826187	78.48288	78.615356	77.901932	77.802811	78.006912	77.618195	78.235695	78.007042	78.550369	78.146439	77.948257	78.110336	78.290375	78.481232	78.083092	78.596802	78.104553	77.956924	77.697571	78.559593	78.059387	77.258774	77.611847	77.666252	77.798462	77.860085	77.929535	77.930145	77.390541	77.500488	77.493195	78.366379	78.352081	78.551651	78.401855	78.590492	78.464027	78.372681	78.322952	77.427795
OceanDNA-b26567	77.355736	77.380981	77.610077	77.343491	77.482101	77.525795	77.51944	77.337204	76.732475	77.415291	77.672394	77.348839	77.374001	77.157043	77.379593	77.542023	77.746613	77.551636	77.418266	77.764938	77.453629	77.131241	77.325043	77.318527	77.479805	77.112053	77.184387	77.072639	77.511246	77.481445	76.784927	76.98317	76.958572	77.233307	77.282532	77.266861	77.276321	76.882416	77.042976	77.005539	77.546585	77.583878	77.804825	77.584015	77.856812	77.620453	77.566154	77.601723	NA
OceanDNA-b26436	77.857384	78.292435	78.375923	77.832855	78.03154	77.952362	77.86528	78.456161	77.646774	78.097923	78.381363	77.78067	77.296143	78.174057	77.891708	78.168472	78.07901	77.827087	78.424217	77.820709	78.560242	78.146286	78.297577	78.169479	78.477997	77.789993	77.635567	77.453552	77.917511	77.735992	77.578232	77.463951	77.702744	77.920609	77.973976	77.958939	77.998962	77.554703	77.868912	77.976372	78.124863	78.47583	78.569504	78.428993	78.738831	78.421738	78.467041	78.614792	77.510361
OceanDNA-b26540	77.75872	78.169189	78.086884	77.537949	77.929138	78.07798	77.927307	78.164963	78.013947	77.56427	78.138123	77.63588	77.593628	77.9021	77.796486	78.090912	78.347511	78.260178	78.271484	77.623489	78.220551	78.287766	78.084396	78.389229	78.636009	77.82695	77.424835	77.65062	78.766022	78.483292	77.078827	77.461464	77.630615	77.877083	77.886917	77.705803	77.780342	77.412354	77.604431	77.786041	78.388672	78.430756	78.437195	78.200195	78.724091	78.546814	78.419991	78.333771	77.128418
OceanDNA-b26529	77.95887	78.406235	78.244415	77.954239	77.989273	78.238884	78.176254	78.088966	77.590645	78.345779	78.468002	77.845886	77.815178	78.043274	77.735481	78.241104	77.858475	78.258087	78.206085	77.910187	78.260391	78.436363	78.405823	78.075378	78.083191	78.038681	78.022209	77.352951	77.943298	77.964554	77.566185	77.600327	77.731415	77.914841	77.940521	77.87735	77.899185	77.590118	77.616882	77.702881	78.37542	78.417679	78.333664	78.571907	78.738541	78.715744	78.28775	78.540054	77.11116
OceanDNA-b26531	77.350113	77.711525	78.176506	78.054131	77.85025	78.043106	77.673286	78.309006	77.630844	77.821915	78.237846	77.567398	77.647469	77.83815	77.201897	78.181473	78.0812	78.493668	78.175438	77.733505	78.003738	78.067993	77.943604	78.153656	78.228882	78.051468	77.825836	77.485931	77.970657	77.645081	77.080383	77.500443	77.565781	77.82959	77.686432	77.761345	77.916946	77.53949	77.553108	77.44593	78.10788	78.121414	78.344116	78.232681	78.575882	78.311752	78.430763	78.282669	77.041275
OceanDNA-b26533	NA	77.987991	78.11795	NA	78.386047	78.345451	78.394135	78.090813	77.653625	78.228088	78.173584	78.172455	NA	77.489578	NA	78.204163	NA	NA	NA	NA	78.345573	78.096901	78.237396	78.521248	78.017372	78.123894	77.593216	76.661972	NA	77.162102	NA	77.307228	77.636047	77.734238	77.640358	77.68251	77.70343	77.496475	77.62027	77.842621	78.240585	78.075577	78.270065	78.084885	78.572525	78.268753	78.070465	78.574249	77.134064
OceanDNA-b26543	77.654106	78.086082	78.386414	78.013107	78.173271	78.082291	77.968643	78.540146	77.733337	78.26136	78.289459	77.88588	78.248619	77.942497	78.053658	77.893799	77.822601	78.161621	78.618752	77.583145	78.452393	78.248657	78.1651	78.194931	78.457443	78.060349	77.689774	77.693008	78.294617	77.822464	77.450829	77.628845	78.085007	77.91169	77.969986	78.065094	78.135117	77.794006	77.955406	77.937714	78.082092	78.395142	78.223259	78.39566	78.540237	78.266724	78.424469	78.444061	77.28447
OceanDNA-b26536	NA	77.392441	77.148323	NA	NA	77.034523	NA	NA	NA	77.319267	77.542908	NA	NA	77.481712	NA	77.161407	NA	NA	NA	NA	77.291649	77.464569	77.018066	NA	NA	NA	NA	77.217796	NA	NA	NA	77.016022	77.167755	77.544022	77.356522	77.576843	77.46627	77.330353	77.529129	76.980431	77.242691	77.303101	77.598587	77.573013	77.77224	77.660164	77.578773	77.714584	76.500916
ARS84	79.416	79.342377	79.182007	78.564255	78.814667	78.999207	78.427307	79.262497	78.409241	79.031754	79.309067	79.312531	80.07962	79.636902	79.206619	79.206619	78.266205	78.885345	80.016594	78.855652	79.023895	79.595108	79.394745	79.080124	79.133499	79.868065	79.577873	77.981133	78.704559	78.678604	78.467789	78.076271	78.002869	78.028	78.272903	78.29689	78.03035	77.869904	77.933655	78.34726	78.857559	78.995407	78.964279	78.916229	79.176254	78.953537	78.811195	78.569901	77.179199
UBA1509	77.905319	78.350082	78.180191	78.542175	78.222542	78.416443	77.924599	78.487129	77.721107	78.238754	78.449013	77.86068	77.751717	78.109741	78.127396	78.663116	78.114212	78.382301	78.846085	78.517532	78.292976	78.580246	78.559814	78.618439	78.753418	78.660446	78.051849	77.771828	78.127846	78.238213	77.750473	77.906235	77.942947	77.899216	78.178421	78.241196	77.986877	77.668365	77.855972	77.579338	78.449677	78.491867	78.680573	78.479759	79.068588	78.599823	78.674034	78.660011	77.319328
OceanDNA-b26534	NA	78.407349	78.674042	NA	NA	78.016663	NA	77.51181	78.279388	76.842552	78.643623	77.183334	NA	77.692993	NA	78.408623	NA	NA	NA	NA	77.821411	78.378616	78.265724	NA	NA	78.600784	78.439156	NA	NA	78.080673	NA	77.833183	77.629486	77.465263	77.454285	78.20224	77.114578	76.72522	77.529099	78.289581	78.343399	78.404137	78.4077	78.505836	78.481064	78.510979	NA	78.247986	76.379028
OceanDNA-b26545	NA	77.760948	77.533813	NA	77.005638	77.403412	NA	77.266914	77.326469	77.75988	78.257103	77.580414	NA	77.651733	77.631584	77.816193	NA	77.580833	NA	NA	77.89502	77.897522	77.669022	78.05703	NA	77.470657	77.884766	NA	NA	77.611847	NA	78.061966	77.912201	77.706207	77.904427	77.615173	77.546082	77.11882	77.121765	77.779922	78.035088	78.305984	78.290916	78.007484	78.70726	78.55603	78.553223	78.339096	77.199753
OceanDNA-b26435	77.380753	77.860962	77.897385	77.848503	77.611862	78.153915	77.915222	77.610779	77.50499	77.486572	77.884315	77.264511	77.074097	77.310951	77.211456	77.619057	77.346268	78.017906	78.019623	77.920906	77.915878	77.786636	77.665192	77.790054	78.088799	77.764626	77.40699	77.113968	77.413017	77.523849	76.973763	76.972046	77.252579	77.101318	77.260811	77.325134	77.255493	77.024635	77.588974	77.537109	77.699783	77.769348	77.772064	77.831802	78.036545	77.812119	77.907578	78.050484	76.891464
OceanDNA-b26530	78.179169	78.130836	78.419319	78.745728	77.949989	78.262138	78.894333	78.341026	77.902802	78.091202	78.375381	78.081604	78.73114	77.761505	77.926254	78.451263	77.754059	78.44223	77.955872	78.512527	78.109207	78.408829	78.547424	77.647888	78.604721	78.135345	77.905029	76.748306	78.670258	78.670258	77.909966	77.466873	77.507607	77.68692	77.803215	77.971344	77.864655	77.36058	77.684402	77.633736	77.976303	78.023163	78.20562	78.138741	78.582283	78.322662	78.219254	78.044609	77.429962
OceanDNA-b26221	NA	NA	NA	NA	NA	NA	NA	NA	NA	NA	NA	NA	NA	NA	NA	NA	NA	NA	NA	NA	NA	NA	NA	NA	NA	NA	NA	NA	NA	NA	NA	NA	NA	NA	NA	NA	NA	NA	NA	NA	NA	NA	NA	NA	NA	NA	NA	NA	NA
OceanDNA-b26223	NA	NA	NA	NA	NA	NA	NA	NA	NA	NA	NA	NA	NA	NA	NA	NA	NA	NA	NA	NA	NA	NA	NA	NA	NA	NA	NA	NA	NA	NA	NA	NA	NA	NA	NA	NA	NA	NA	NA	NA	NA	NA	NA	NA	NA	NA	NA	NA	NA
OceanDNA-b26220	NA	NA	NA	NA	NA	NA	NA	NA	NA	NA	NA	NA	NA	NA	NA	NA	NA	NA	NA	NA	NA	NA	NA	NA	NA	NA	NA	NA	NA	NA	NA	NA	NA	NA	NA	NA	NA	NA	NA	NA	NA	NA	NA	NA	NA	NA	NA	NA	NA
OceanDNA-b26213	NA	NA	NA	NA	NA	NA	NA	NA	NA	NA	NA	NA	NA	NA	NA	NA	NA	NA	NA	NA	NA	NA	NA	NA	NA	NA	NA	NA	NA	NA	NA	NA	NA	NA	NA	NA	NA	NA	NA	NA	NA	NA	NA	NA	NA	NA	NA	NA	NA
OceanDNA-b26217	NA	NA	NA	NA	NA	NA	NA	NA	NA	NA	NA	NA	NA	NA	NA	NA	NA	NA	NA	NA	NA	NA	NA	NA	NA	NA	NA	NA	NA	NA	NA	NA	NA	NA	NA	NA	NA	NA	NA	NA	NA	NA	NA	NA	NA	NA	NA	NA	NA
OceanDNA-b26219	NA	NA	NA	NA	NA	NA	NA	NA	NA	NA	NA	NA	NA	NA	NA	NA	NA	NA	NA	NA	NA	NA	NA	NA	NA	NA	NA	NA	NA	NA	NA	NA	NA	NA	NA	NA	NA	NA	NA	NA	NA	NA	NA	NA	NA	NA	NA	NA	NA
OceanDNA-b26224	NA	NA	NA	NA	NA	NA	NA	NA	NA	NA	NA	NA	NA	NA	NA	NA	NA	NA	NA	NA	NA	NA	NA	NA	NA	NA	NA	NA	NA	NA	NA	NA	NA	NA	NA	NA	NA	NA	NA	NA	NA	NA	NA	NA	NA	NA	NA	NA	NA
OceanDNA-b26214	NA	NA	NA	NA	NA	NA	NA	NA	NA	NA	NA	NA	NA	NA	NA	NA	NA	NA	NA	NA	NA	NA	NA	NA	NA	NA	NA	NA	NA	NA	NA	NA	NA	NA	NA	NA	NA	NA	NA	NA	NA	NA	NA	NA	NA	NA	NA	NA	NA
OceanDNA-b26215	NA	NA	NA	NA	NA	NA	NA	NA	NA	NA	NA	NA	NA	NA	NA	NA	NA	NA	NA	NA	NA	NA	NA	NA	NA	NA	NA	NA	NA	NA	NA	NA	NA	NA	NA	NA	NA	NA	NA	NA	NA	NA	NA	NA	NA	NA	NA	NA	NA
OceanDNA-b26212	NA	NA	NA	NA	NA	NA	NA	NA	NA	NA	NA	NA	NA	NA	NA	NA	NA	NA	NA	NA	NA	NA	NA	NA	NA	NA	NA	NA	NA	NA	NA	NA	NA	NA	NA	NA	NA	NA	NA	NA	NA	NA	NA	NA	NA	NA	NA	NA	NA
OceanDNA-b26216	NA	NA	NA	NA	NA	NA	NA	NA	NA	NA	NA	NA	NA	NA	NA	NA	NA	NA	NA	NA	NA	NA	NA	NA	NA	NA	NA	NA	NA	NA	NA	NA	NA	NA	NA	NA	NA	NA	NA	NA	NA	NA	NA	NA	NA	NA	NA	NA	NA
OceanDNA-b26225	NA	NA	NA	NA	NA	NA	NA	NA	NA	NA	NA	NA	NA	NA	NA	NA	NA	NA	NA	NA	NA	NA	NA	NA	NA	NA	NA	NA	NA	NA	NA	NA	NA	NA	NA	NA	NA	NA	NA	NA	NA	NA	NA	NA	NA	NA	NA	NA	NA
OceanDNA-b26189	NA	NA	NA	NA	NA	NA	NA	NA	NA	NA	NA	NA	NA	NA	NA	NA	NA	NA	NA	NA	NA	NA	NA	NA	NA	NA	NA	NA	NA	NA	NA	NA	NA	NA	NA	NA	NA	NA	NA	NA	NA	NA	NA	NA	NA	NA	NA	NA	NA
OceanDNA-b26193	NA	NA	NA	NA	NA	NA	NA	NA	NA	NA	NA	NA	NA	NA	NA	NA	NA	NA	NA	NA	NA	NA	NA	NA	NA	NA	NA	NA	NA	NA	NA	NA	NA	NA	NA	NA	NA	NA	NA	NA	NA	NA	NA	NA	NA	NA	NA	NA	NA
OceanDNA-b26190	NA	NA	NA	NA	NA	NA	NA	NA	NA	NA	NA	NA	NA	NA	NA	NA	NA	NA	NA	NA	NA	NA	NA	NA	NA	NA	NA	NA	NA	NA	NA	NA	NA	NA	NA	NA	NA	NA	NA	NA	NA	NA	NA	NA	NA	NA	NA	NA	NA
OceanDNA-b26191	NA	NA	NA	NA	NA	NA	NA	NA	NA	NA	NA	NA	NA	NA	NA	NA	NA	NA	NA	NA	NA	NA	NA	NA	NA	NA	NA	NA	NA	NA	NA	NA	NA	NA	NA	NA	NA	NA	NA	NA	NA	NA	NA	NA	NA	NA	NA	NA	NA
OceanDNA-b26187	NA	NA	NA	NA	NA	NA	NA	NA	NA	NA	NA	NA	NA	NA	NA	NA	NA	NA	NA	NA	NA	NA	NA	NA	NA	NA	NA	NA	NA	NA	NA	NA	NA	NA	NA	NA	NA	NA	NA	NA	NA	NA	NA	NA	NA	NA	NA	NA	NA
OceanDNA-b26207	NA	NA	NA	NA	NA	NA	NA	NA	NA	NA	NA	NA	NA	NA	NA	NA	NA	NA	NA	NA	NA	NA	NA	NA	NA	NA	NA	NA	NA	NA	NA	NA	NA	NA	NA	NA	NA	NA	NA	NA	NA	NA	NA	NA	NA	NA	NA	NA	NA
OceanDNA-b26210	NA	NA	NA	NA	NA	NA	NA	NA	NA	NA	NA	NA	NA	NA	NA	NA	NA	NA	NA	NA	NA	NA	NA	NA	NA	NA	NA	NA	NA	NA	NA	NA	NA	NA	NA	NA	NA	NA	NA	NA	NA	NA	NA	NA	NA	NA	NA	NA	NA
OceanDNA-b26196	NA	NA	NA	NA	NA	NA	NA	NA	NA	NA	NA	NA	NA	NA	NA	NA	NA	NA	NA	NA	NA	NA	NA	NA	NA	NA	NA	NA	NA	NA	NA	NA	NA	NA	NA	NA	NA	NA	NA	NA	NA	NA	NA	NA	NA	NA	NA	NA	NA
OceanDNA-b26197	NA	NA	NA	NA	NA	NA	NA	NA	NA	NA	NA	NA	NA	NA	NA	NA	NA	NA	NA	NA	NA	NA	NA	NA	NA	NA	NA	NA	NA	NA	NA	NA	NA	NA	NA	NA	NA	NA	NA	NA	NA	NA	NA	NA	NA	NA	NA	NA	NA
OceanDNA-b26195	NA	NA	NA	NA	NA	NA	NA	NA	NA	NA	NA	NA	NA	NA	NA	NA	NA	NA	NA	NA	NA	NA	NA	NA	NA	NA	NA	NA	NA	NA	NA	NA	NA	NA	NA	NA	NA	NA	NA	NA	NA	NA	NA	NA	NA	NA	NA	NA	NA
OceanDNA-b26198	NA	NA	NA	NA	NA	NA	NA	NA	NA	NA	NA	NA	NA	NA	NA	NA	NA	NA	NA	NA	NA	NA	NA	NA	NA	NA	NA	NA	NA	NA	NA	NA	NA	NA	NA	NA	NA	NA	NA	NA	NA	NA	NA	NA	NA	NA	NA	NA	NA
OceanDNA-b26208	NA	NA	NA	NA	NA	NA	NA	NA	NA	NA	NA	NA	NA	NA	NA	NA	NA	NA	NA	NA	NA	NA	NA	NA	NA	NA	NA	NA	NA	NA	NA	NA	NA	NA	NA	NA	NA	NA	NA	NA	NA	NA	NA	NA	NA	NA	NA	NA	NA
OceanDNA-b26211	NA	NA	NA	NA	NA	NA	NA	NA	NA	NA	NA	NA	NA	NA	NA	NA	NA	NA	NA	NA	NA	NA	NA	NA	NA	NA	NA	NA	NA	NA	NA	NA	NA	NA	NA	NA	NA	NA	NA	NA	NA	NA	NA	NA	NA	NA	NA	NA	NA
OceanDNA-b26205	NA	NA	NA	NA	NA	NA	NA	NA	NA	NA	NA	NA	NA	NA	NA	NA	NA	NA	NA	NA	NA	NA	NA	NA	NA	NA	NA	NA	NA	NA	NA	NA	NA	NA	NA	NA	NA	NA	NA	NA	NA	NA	NA	NA	NA	NA	NA	NA	NA
AG_912_K11	NA	NA	NA	NA	NA	NA	NA	NA	NA	NA	NA	NA	NA	NA	NA	NA	NA	NA	NA	NA	NA	NA	NA	NA	NA	NA	NA	NA	NA	NA	NA	NA	NA	NA	NA	NA	NA	NA	NA	NA	NA	NA	NA	NA	NA	NA	NA	NA	NA
OceanDNA-b26222	NA	NA	NA	NA	NA	NA	NA	NA	NA	NA	NA	NA	NA	NA	NA	NA	NA	NA	NA	NA	NA	NA	NA	NA	NA	NA	NA	NA	NA	NA	NA	NA	NA	NA	NA	NA	NA	NA	NA	NA	NA	NA	NA	NA	NA	NA	NA	NA	NA
OceanDNA-b26230	NA	NA	NA	NA	NA	NA	NA	NA	NA	NA	NA	NA	NA	NA	NA	NA	NA	NA	NA	NA	NA	NA	NA	NA	NA	NA	NA	NA	NA	NA	NA	NA	NA	NA	NA	NA	NA	NA	NA	NA	NA	NA	NA	NA	NA	NA	NA	NA	NA
OceanDNA-b26232	NA	NA	NA	NA	NA	NA	NA	NA	NA	NA	NA	NA	NA	NA	NA	NA	NA	NA	NA	NA	NA	NA	NA	NA	NA	NA	NA	NA	NA	NA	NA	NA	NA	NA	NA	NA	NA	NA	NA	NA	NA	NA	NA	NA	NA	NA	NA	NA	NA
OceanDNA-b26229	NA	NA	NA	NA	NA	NA	NA	NA	NA	NA	NA	NA	NA	NA	NA	NA	NA	NA	NA	NA	NA	NA	NA	NA	NA	NA	NA	NA	NA	NA	NA	NA	NA	NA	NA	NA	NA	NA	NA	NA	NA	NA	NA	NA	NA	NA	NA	NA	NA
OceanDNA-b26237	NA	NA	NA	NA	NA	NA	NA	NA	NA	NA	NA	NA	NA	NA	NA	NA	NA	NA	NA	NA	NA	NA	NA	NA	NA	NA	NA	NA	NA	NA	NA	NA	NA	NA	NA	NA	NA	NA	NA	NA	NA	NA	NA	NA	NA	NA	NA	NA	NA
OceanDNA-b26235	NA	NA	NA	NA	NA	NA	NA	NA	NA	NA	NA	NA	NA	NA	NA	NA	NA	NA	NA	NA	NA	NA	NA	NA	NA	NA	NA	NA	NA	NA	NA	NA	NA	NA	NA	NA	NA	NA	NA	NA	NA	NA	NA	NA	NA	NA	NA	NA	NA
OceanDNA-b26246	NA	NA	NA	NA	NA	NA	NA	NA	NA	NA	NA	NA	NA	NA	NA	NA	NA	NA	NA	NA	NA	NA	NA	NA	NA	NA	NA	NA	NA	NA	NA	NA	NA	NA	NA	NA	NA	NA	NA	NA	NA	NA	NA	NA	NA	NA	NA	NA	NA
OceanDNA-b26233	NA	NA	NA	NA	NA	NA	NA	NA	NA	NA	NA	NA	NA	NA	NA	NA	NA	NA	NA	NA	NA	NA	NA	NA	NA	NA	NA	NA	NA	NA	NA	NA	NA	NA	NA	NA	NA	NA	NA	NA	NA	NA	NA	NA	NA	NA	NA	NA	NA
OceanDNA-b26238	NA	NA	NA	NA	NA	NA	NA	NA	NA	NA	NA	NA	NA	NA	NA	NA	NA	NA	NA	NA	NA	NA	NA	NA	NA	NA	NA	NA	NA	NA	NA	NA	NA	NA	NA	NA	NA	NA	NA	NA	NA	NA	NA	NA	NA	NA	NA	NA	NA
UBA3439	NA	NA	NA	NA	NA	NA	NA	NA	NA	NA	NA	NA	NA	NA	NA	NA	NA	NA	NA	NA	NA	NA	NA	NA	NA	NA	NA	NA	NA	NA	NA	NA	NA	NA	NA	NA	NA	NA	NA	NA	NA	NA	NA	NA	NA	NA	NA	NA	NA
LSUCC0226	NA	NA	NA	NA	NA	NA	NA	NA	NA	NA	NA	NA	NA	NA	NA	NA	NA	NA	NA	NA	NA	NA	NA	NA	NA	NA	NA	NA	NA	NA	NA	NA	NA	NA	NA	NA	NA	NA	NA	NA	NA	NA	NA	NA	NA	NA	NA	NA	NA
LSUCC0744	NA	NA	NA	NA	NA	NA	NA	NA	NA	NA	NA	NA	NA	NA	NA	NA	NA	NA	NA	NA	NA	NA	NA	NA	NA	NA	NA	NA	NA	NA	NA	NA	NA	NA	NA	NA	NA	NA	NA	NA	NA	NA	NA	NA	NA	NA	NA	NA	NA
LSUCC0396	NA	NA	NA	NA	NA	NA	NA	NA	NA	NA	NA	NA	NA	NA	NA	NA	NA	NA	NA	NA	NA	NA	NA	NA	NA	NA	NA	NA	NA	NA	NA	NA	NA	NA	NA	NA	NA	NA	NA	NA	NA	NA	NA	NA	NA	NA	NA	NA	NA
AG_390_E03	NA	NA	NA	NA	NA	NA	NA	NA	NA	NA	NA	NA	NA	NA	NA	NA	NA	NA	NA	NA	NA	NA	NA	NA	NA	NA	NA	NA	NA	NA	NA	NA	NA	NA	NA	NA	NA	NA	NA	NA	NA	NA	NA	NA	NA	NA	NA	NA	NA
AG_447_A06	NA	NA	NA	NA	NA	NA	NA	NA	NA	NA	NA	NA	NA	NA	NA	NA	NA	NA	NA	NA	NA	NA	NA	NA	NA	NA	NA	NA	NA	NA	NA	NA	NA	NA	NA	NA	NA	NA	NA	NA	NA	NA	NA	NA	NA	NA	NA	NA	NA
AG_325_I21	NA	NA	NA	NA	NA	NA	NA	NA	NA	NA	NA	NA	NA	NA	NA	NA	NA	NA	NA	NA	NA	NA	NA	NA	NA	NA	NA	NA	NA	NA	NA	NA	NA	NA	NA	NA	NA	NA	NA	NA	NA	NA	NA	NA	NA	NA	NA	NA	NA
AG_390_P06	NA	NA	NA	NA	NA	NA	NA	NA	NA	NA	NA	NA	NA	NA	NA	NA	NA	NA	NA	NA	NA	NA	NA	NA	NA	NA	NA	NA	NA	NA	NA	NA	NA	NA	NA	NA	NA	NA	NA	NA	NA	NA	NA	NA	NA	NA	NA	NA	NA
OceanDNA-b26227	NA	NA	NA	NA	NA	NA	NA	NA	NA	NA	NA	NA	NA	NA	NA	NA	NA	NA	NA	NA	NA	NA	NA	NA	NA	NA	NA	NA	NA	NA	NA	NA	NA	NA	NA	NA	NA	NA	NA	NA	NA	NA	NA	NA	NA	NA	NA	NA	NA
OceanDNA-b26226	NA	NA	NA	NA	NA	NA	NA	NA	NA	NA	NA	NA	NA	NA	NA	NA	NA	NA	NA	NA	NA	NA	NA	NA	NA	NA	NA	NA	NA	NA	NA	NA	NA	NA	NA	NA	NA	NA	NA	NA	NA	NA	NA	NA	NA	NA	NA	NA	NA
OceanDNA-b26239	NA	NA	NA	NA	NA	NA	NA	NA	NA	NA	NA	NA	NA	NA	NA	NA	NA	NA	NA	NA	NA	NA	NA	NA	NA	NA	NA	NA	NA	NA	NA	NA	NA	NA	NA	NA	NA	NA	NA	NA	NA	NA	NA	NA	NA	NA	NA	NA	NA
OceanDNA-b26240	NA	NA	NA	NA	NA	NA	NA	NA	NA	NA	NA	NA	NA	NA	NA	NA	NA	NA	NA	NA	NA	NA	NA	NA	NA	NA	NA	NA	NA	NA	NA	NA	NA	NA	NA	NA	NA	NA	NA	NA	NA	NA	NA	NA	NA	NA	NA	NA	NA
IMCC1322	NA	NA	NA	NA	NA	NA	NA	NA	NA	NA	NA	NA	NA	NA	NA	NA	NA	NA	NA	NA	NA	NA	NA	NA	NA	NA	NA	NA	NA	NA	NA	NA	NA	NA	NA	NA	NA	NA	NA	NA	NA	NA	NA	NA	NA	NA	NA	NA	NA
OceanDNA-b26131	NA	NA	NA	NA	NA	NA	NA	NA	NA	NA	NA	NA	NA	NA	NA	NA	NA	NA	NA	NA	NA	NA	NA	NA	NA	NA	NA	NA	NA	NA	NA	NA	NA	NA	NA	NA	NA	NA	NA	NA	NA	NA	NA	NA	NA	NA	NA	NA	NA
OceanDNA-b26144	NA	NA	NA	NA	NA	NA	NA	NA	NA	NA	NA	NA	NA	NA	NA	NA	NA	NA	NA	NA	NA	NA	NA	NA	NA	NA	NA	NA	NA	NA	NA	NA	NA	NA	NA	NA	NA	NA	NA	NA	NA	NA	NA	NA	NA	NA	NA	NA	NA
OceanDNA-b26143	NA	NA	NA	NA	NA	NA	NA	76.412491	NA	NA	NA	NA	76.636292	NA	76.161636	NA	NA	76.020172	NA	NA	NA	76.636353	76.254318	76.731682	76.96003	NA	NA	76.540031	75.618217	NA	75.616364	NA	NA	NA	NA	NA	NA	NA	NA	NA	NA	NA	NA	NA	76.919945	NA	NA	NA	NA
OceanDNA-b26129	NA	NA	NA	NA	NA	NA	NA	NA	NA	NA	NA	NA	NA	NA	NA	NA	NA	NA	NA	NA	NA	NA	NA	NA	NA	NA	NA	NA	NA	NA	NA	NA	NA	NA	NA	NA	NA	NA	NA	NA	NA	NA	NA	NA	NA	NA	NA	NA	NA
OceanDNA-b26134	NA	NA	NA	NA	NA	NA	NA	NA	NA	NA	NA	NA	NA	NA	NA	NA	NA	NA	NA	NA	NA	NA	NA	NA	NA	NA	NA	NA	NA	NA	NA	NA	NA	NA	NA	NA	NA	NA	NA	NA	NA	NA	NA	NA	NA	NA	NA	NA	NA
AG_901_J20	NA	NA	NA	NA	NA	NA	NA	NA	NA	NA	NA	NA	NA	NA	NA	NA	NA	NA	NA	NA	NA	NA	NA	NA	NA	NA	NA	NA	NA	NA	NA	NA	NA	NA	NA	NA	NA	NA	NA	NA	NA	NA	NA	NA	NA	NA	NA	NA	NA
AG_911_J17	NA	NA	NA	NA	NA	NA	NA	NA	NA	NA	NA	NA	NA	NA	NA	NA	NA	NA	NA	NA	NA	NA	NA	NA	NA	NA	NA	NA	NA	NA	NA	NA	NA	NA	NA	NA	NA	NA	NA	NA	NA	NA	NA	NA	NA	NA	NA	NA	NA
AG_916_C06	NA	NA	NA	NA	NA	NA	NA	NA	NA	NA	NA	NA	NA	NA	NA	NA	NA	NA	NA	NA	NA	NA	NA	NA	NA	NA	NA	NA	NA	NA	NA	NA	NA	NA	NA	NA	NA	NA	NA	NA	NA	NA	NA	NA	NA	NA	NA	NA	NA
AG_893_M18	NA	NA	NA	NA	NA	NA	NA	NA	NA	NA	NA	NA	NA	NA	NA	NA	NA	NA	NA	NA	NA	NA	NA	NA	NA	NA	NA	NA	NA	NA	NA	NA	NA	NA	NA	NA	NA	NA	NA	NA	NA	NA	NA	NA	NA	NA	NA	NA	NA
OceanDNA-b26127	NA	NA	NA	NA	NA	NA	NA	NA	NA	NA	NA	NA	NA	NA	NA	NA	NA	NA	NA	NA	NA	NA	NA	NA	NA	NA	NA	NA	NA	NA	NA	NA	NA	NA	NA	NA	NA	NA	NA	NA	NA	NA	NA	NA	NA	NA	NA	NA	NA
OceanDNA-b26161	NA	NA	NA	NA	NA	NA	NA	NA	NA	NA	NA	NA	NA	NA	NA	NA	NA	NA	NA	NA	NA	NA	NA	NA	NA	NA	NA	NA	NA	NA	NA	NA	NA	NA	NA	NA	NA	NA	NA	NA	NA	NA	NA	NA	NA	NA	NA	NA	NA
OceanDNA-b26175	NA	NA	NA	NA	NA	NA	NA	NA	NA	NA	NA	NA	NA	NA	NA	NA	NA	NA	NA	NA	NA	NA	NA	NA	NA	NA	NA	NA	NA	NA	NA	NA	NA	NA	NA	NA	NA	NA	NA	NA	NA	NA	NA	NA	NA	NA	NA	NA	NA
OceanDNA-b26164	NA	NA	NA	NA	NA	NA	NA	NA	NA	NA	NA	NA	NA	NA	NA	NA	NA	NA	NA	NA	NA	NA	NA	NA	NA	NA	NA	NA	NA	NA	NA	NA	NA	NA	NA	NA	NA	NA	NA	NA	NA	NA	NA	NA	NA	NA	NA	NA	NA
OceanDNA-b26162	NA	NA	NA	NA	NA	NA	NA	NA	NA	NA	NA	NA	NA	NA	NA	NA	NA	NA	NA	NA	NA	NA	NA	NA	NA	NA	NA	NA	NA	NA	NA	NA	NA	NA	NA	NA	NA	NA	NA	NA	NA	NA	NA	NA	NA	NA	NA	NA	NA
OceanDNA-b26170	NA	NA	NA	NA	NA	NA	NA	NA	NA	NA	NA	NA	NA	NA	NA	NA	NA	NA	NA	NA	NA	NA	NA	NA	NA	NA	NA	NA	NA	NA	NA	NA	NA	NA	NA	NA	NA	NA	NA	NA	NA	NA	NA	NA	NA	NA	NA	NA	NA
OceanDNA-b26167	NA	NA	NA	NA	NA	NA	NA	NA	NA	NA	NA	NA	NA	NA	NA	NA	NA	NA	NA	NA	NA	NA	NA	NA	NA	NA	NA	NA	NA	NA	NA	NA	NA	NA	NA	NA	NA	NA	NA	NA	NA	NA	NA	NA	NA	NA	NA	NA	NA
OceanDNA-b26163	NA	NA	NA	NA	NA	NA	NA	NA	NA	NA	NA	NA	NA	NA	NA	NA	NA	NA	NA	NA	NA	NA	NA	NA	NA	NA	NA	NA	NA	NA	NA	NA	NA	NA	NA	NA	NA	NA	NA	NA	NA	NA	NA	NA	NA	NA	NA	NA	NA
OceanDNA-b26169	NA	NA	NA	NA	NA	NA	NA	NA	NA	NA	NA	NA	NA	NA	NA	NA	NA	NA	NA	NA	NA	NA	NA	NA	NA	NA	NA	NA	NA	NA	NA	NA	NA	NA	NA	NA	NA	NA	NA	NA	NA	NA	NA	NA	NA	NA	NA	NA	NA
OceanDNA-b26151	NA	NA	NA	NA	NA	NA	NA	NA	NA	NA	NA	NA	NA	NA	NA	NA	NA	NA	NA	NA	NA	NA	NA	NA	NA	NA	NA	NA	NA	NA	NA	NA	NA	NA	NA	NA	NA	NA	NA	NA	NA	NA	NA	NA	NA	NA	NA	NA	NA
OceanDNA-b26174	NA	NA	NA	NA	NA	NA	NA	NA	NA	NA	NA	NA	NA	NA	NA	NA	NA	NA	NA	NA	NA	NA	NA	NA	NA	NA	NA	NA	NA	NA	NA	NA	NA	NA	NA	NA	NA	NA	NA	NA	NA	NA	NA	NA	NA	NA	NA	NA	NA
OceanDNA-b26176	NA	NA	NA	NA	NA	NA	NA	NA	NA	NA	NA	NA	NA	NA	NA	NA	NA	NA	NA	NA	NA	NA	NA	NA	NA	NA	NA	NA	NA	NA	NA	NA	NA	NA	NA	NA	NA	NA	NA	NA	NA	NA	NA	NA	NA	NA	NA	NA	NA
OceanDNA-b26168	NA	NA	NA	NA	NA	NA	NA	NA	NA	NA	NA	NA	NA	NA	NA	NA	NA	NA	NA	NA	NA	NA	NA	NA	NA	NA	NA	NA	NA	NA	NA	NA	NA	NA	NA	NA	NA	NA	NA	NA	NA	NA	NA	NA	NA	NA	NA	NA	NA
HIMB100	NA	NA	NA	NA	NA	NA	NA	NA	NA	NA	NA	NA	NA	NA	NA	NA	NA	NA	NA	NA	NA	NA	NA	NA	NA	NA	NA	NA	NA	NA	NA	NA	NA	NA	NA	NA	NA	NA	NA	NA	NA	NA	NA	NA	NA	NA	NA	NA	NA
MEDMAG00103	NA	NA	NA	NA	NA	NA	NA	NA	NA	NA	NA	NA	NA	NA	NA	NA	NA	NA	NA	NA	NA	NA	NA	NA	NA	NA	NA	NA	NA	NA	NA	NA	NA	NA	NA	NA	NA	NA	NA	NA	NA	NA	NA	NA	NA	NA	NA	NA	NA
TMED213	NA	NA	NA	NA	NA	NA	NA	NA	NA	NA	NA	NA	NA	NA	NA	NA	NA	NA	NA	NA	NA	NA	NA	NA	NA	NA	NA	NA	NA	NA	NA	NA	NA	NA	NA	NA	NA	NA	NA	NA	NA	NA	NA	NA	NA	NA	NA	NA	NA
AG_895_F06	NA	NA	NA	NA	NA	NA	NA	NA	NA	NA	NA	NA	NA	NA	NA	NA	NA	NA	NA	NA	NA	NA	NA	NA	NA	NA	NA	NA	NA	NA	NA	NA	NA	NA	NA	NA	NA	NA	NA	NA	NA	NA	NA	NA	NA	NA	NA	NA	NA
AG_894_E05	NA	NA	NA	NA	NA	NA	NA	NA	NA	NA	NA	NA	NA	NA	NA	NA	NA	NA	NA	NA	NA	NA	NA	NA	NA	NA	NA	NA	NA	NA	NA	NA	NA	NA	NA	NA	NA	NA	NA	NA	NA	NA	NA	NA	NA	NA	NA	NA	NA
UBA2954	NA	NA	NA	NA	NA	NA	NA	NA	NA	NA	NA	NA	NA	NA	NA	NA	NA	NA	NA	NA	NA	NA	NA	NA	NA	NA	NA	NA	NA	NA	NA	NA	NA	NA	NA	NA	NA	NA	NA	NA	NA	NA	NA	NA	NA	NA	NA	NA	NA
AG_894_L03	NA	NA	NA	NA	NA	NA	NA	NA	NA	NA	NA	NA	NA	NA	NA	NA	NA	NA	NA	NA	NA	NA	NA	NA	NA	NA	NA	NA	NA	NA	NA	NA	NA	NA	NA	NA	NA	NA	NA	NA	NA	NA	NA	NA	NA	NA	NA	NA	NA
PSWMAG00077	NA	NA	NA	NA	NA	NA	NA	NA	NA	NA	NA	NA	NA	NA	NA	NA	NA	NA	NA	NA	NA	NA	NA	NA	NA	NA	NA	NA	NA	NA	NA	NA	NA	NA	NA	NA	NA	NA	NA	NA	NA	NA	NA	NA	NA	NA	NA	NA	NA
OceanDNA-b26093	NA	NA	NA	NA	NA	NA	NA	NA	NA	NA	NA	NA	NA	NA	NA	NA	NA	NA	NA	NA	NA	NA	NA	NA	NA	NA	NA	NA	NA	NA	NA	NA	NA	NA	NA	NA	NA	NA	NA	NA	NA	NA	NA	NA	NA	NA	NA	NA	NA
OceanDNA-b26105	NA	NA	NA	NA	NA	NA	NA	NA	NA	NA	NA	NA	NA	NA	NA	NA	NA	NA	NA	NA	NA	NA	NA	NA	NA	NA	NA	NA	NA	NA	NA	NA	NA	NA	NA	NA	NA	NA	NA	NA	NA	NA	NA	NA	NA	NA	NA	NA	NA
OceanDNA-b26092	NA	NA	NA	NA	NA	NA	NA	NA	NA	NA	NA	NA	NA	NA	NA	NA	NA	NA	NA	NA	NA	NA	NA	NA	NA	NA	NA	NA	NA	NA	NA	NA	NA	NA	NA	NA	NA	NA	NA	NA	NA	NA	NA	NA	NA	NA	NA	NA	NA
OceanDNA-b26090	NA	NA	NA	NA	NA	NA	NA	NA	NA	NA	NA	NA	NA	NA	NA	NA	NA	NA	NA	NA	NA	NA	NA	NA	NA	NA	NA	NA	NA	NA	NA	NA	NA	NA	NA	NA	NA	NA	NA	NA	NA	NA	NA	NA	NA	NA	NA	NA	NA
OceanDNA-b26096	NA	NA	NA	NA	NA	NA	NA	NA	NA	NA	NA	NA	NA	NA	NA	NA	NA	NA	NA	NA	NA	NA	NA	NA	NA	NA	NA	NA	NA	NA	NA	NA	NA	NA	NA	NA	NA	NA	NA	NA	NA	NA	NA	NA	NA	NA	NA	NA	NA
OceanDNA-b26100	NA	NA	NA	NA	NA	NA	NA	NA	NA	NA	NA	NA	NA	NA	NA	NA	NA	NA	NA	NA	NA	NA	NA	NA	NA	NA	NA	NA	NA	NA	NA	NA	NA	NA	NA	NA	NA	NA	NA	NA	NA	NA	NA	NA	NA	NA	NA	NA	NA
OceanDNA-b26107	NA	NA	NA	NA	NA	NA	NA	NA	NA	NA	NA	NA	NA	NA	NA	NA	NA	NA	NA	NA	NA	NA	NA	NA	NA	NA	NA	NA	NA	NA	NA	NA	NA	NA	NA	NA	NA	NA	NA	NA	NA	NA	NA	NA	NA	NA	NA	NA	NA
OceanDNA-b26104	NA	NA	NA	NA	NA	NA	NA	NA	NA	NA	NA	NA	NA	NA	NA	NA	NA	NA	NA	NA	NA	NA	NA	NA	NA	NA	NA	NA	NA	NA	NA	NA	NA	NA	NA	NA	NA	NA	NA	NA	NA	NA	NA	NA	NA	NA	NA	NA	NA
OceanDNA-b26099	NA	NA	NA	NA	NA	NA	NA	NA	NA	NA	NA	NA	NA	NA	NA	NA	NA	NA	NA	NA	NA	NA	NA	NA	NA	NA	NA	NA	NA	NA	NA	NA	NA	NA	NA	NA	NA	NA	NA	NA	NA	NA	NA	NA	NA	NA	NA	NA	NA
OceanDNA-b26089	NA	NA	NA	NA	NA	NA	NA	NA	NA	NA	NA	NA	NA	NA	NA	NA	NA	NA	NA	NA	NA	NA	NA	NA	NA	NA	NA	NA	NA	NA	NA	NA	NA	NA	NA	NA	NA	NA	NA	NA	NA	NA	NA	NA	NA	NA	NA	NA	NA
OceanDNA-b26072	NA	NA	NA	NA	NA	NA	NA	NA	NA	NA	NA	NA	NA	NA	NA	NA	NA	NA	NA	NA	NA	NA	NA	NA	NA	NA	NA	NA	NA	NA	NA	NA	NA	NA	NA	NA	NA	NA	NA	NA	NA	NA	NA	NA	NA	NA	NA	NA	NA
OceanDNA-b26088	NA	NA	NA	NA	NA	NA	NA	NA	NA	NA	NA	NA	NA	NA	NA	NA	NA	NA	NA	NA	NA	NA	NA	NA	NA	NA	NA	NA	NA	NA	NA	NA	NA	NA	NA	NA	NA	NA	NA	NA	NA	NA	NA	NA	NA	NA	NA	NA	NA
OceanDNA-b26073	NA	NA	NA	NA	NA	NA	NA	NA	NA	NA	NA	NA	NA	NA	NA	NA	NA	NA	NA	NA	NA	NA	NA	NA	NA	NA	NA	NA	NA	NA	NA	NA	NA	NA	NA	NA	NA	NA	NA	NA	NA	NA	NA	NA	NA	NA	NA	NA	NA
PSEMAG00038	NA	NA	NA	NA	NA	NA	NA	NA	NA	NA	NA	NA	NA	NA	NA	NA	NA	NA	NA	NA	NA	NA	NA	NA	NA	NA	NA	NA	NA	NA	NA	NA	NA	NA	NA	NA	NA	NA	NA	NA	NA	NA	NA	NA	NA	NA	NA	NA	NA
OceanDNA-b26079	NA	NA	NA	NA	NA	NA	NA	NA	NA	NA	NA	NA	NA	NA	NA	NA	NA	NA	NA	NA	NA	NA	NA	NA	NA	NA	NA	NA	NA	NA	NA	NA	NA	NA	NA	NA	NA	NA	NA	NA	NA	NA	NA	NA	NA	NA	NA	NA	NA
OceanDNA-b26087	NA	NA	NA	NA	NA	NA	NA	NA	NA	NA	NA	NA	NA	NA	NA	NA	NA	NA	NA	NA	NA	NA	NA	NA	NA	NA	NA	NA	NA	NA	NA	NA	NA	NA	NA	NA	NA	NA	NA	NA	NA	NA	NA	NA	NA	NA	NA	NA	NA
OceanDNA-b26081	NA	NA	NA	NA	NA	NA	NA	NA	NA	NA	NA	NA	NA	NA	NA	NA	NA	NA	NA	NA	NA	NA	NA	NA	NA	NA	NA	NA	NA	NA	NA	NA	NA	NA	NA	NA	NA	NA	NA	NA	NA	NA	NA	NA	NA	NA	NA	NA	NA
OceanDNA-b26075	NA	NA	NA	NA	NA	NA	NA	NA	NA	NA	NA	NA	NA	NA	NA	NA	NA	NA	NA	NA	NA	NA	NA	NA	NA	NA	NA	NA	NA	NA	NA	NA	NA	NA	NA	NA	NA	NA	NA	NA	NA	NA	NA	NA	NA	NA	NA	NA	NA
OceanDNA-b26108	NA	NA	NA	NA	NA	NA	NA	NA	NA	NA	NA	NA	NA	NA	NA	NA	NA	NA	NA	NA	NA	NA	NA	NA	NA	NA	NA	NA	NA	NA	NA	NA	NA	NA	NA	NA	NA	NA	NA	NA	NA	NA	NA	NA	NA	NA	NA	NA	NA
OceanDNA-b26112	NA	NA	NA	NA	NA	NA	NA	NA	NA	NA	NA	NA	NA	NA	NA	NA	NA	NA	NA	NA	NA	NA	NA	NA	NA	NA	NA	NA	NA	NA	NA	NA	NA	NA	NA	NA	NA	NA	NA	NA	NA	NA	NA	NA	NA	NA	NA	NA	NA
OceanDNA-b26126	NA	NA	NA	NA	NA	NA	NA	NA	NA	NA	NA	NA	NA	NA	NA	NA	NA	NA	NA	NA	NA	NA	NA	NA	NA	NA	NA	NA	NA	NA	NA	NA	NA	NA	NA	NA	NA	NA	NA	NA	NA	NA	NA	NA	NA	NA	NA	NA	NA
OceanDNA-b26115	NA	NA	NA	NA	NA	NA	NA	NA	NA	NA	NA	NA	NA	NA	NA	NA	NA	NA	NA	NA	NA	NA	NA	NA	NA	NA	NA	NA	NA	NA	NA	NA	NA	NA	NA	NA	NA	NA	NA	NA	NA	NA	NA	NA	NA	NA	NA	NA	NA
OceanDNA-b26122	NA	NA	NA	NA	NA	NA	NA	NA	NA	NA	NA	NA	NA	NA	NA	NA	NA	NA	NA	NA	NA	NA	NA	NA	NA	NA	NA	NA	NA	NA	NA	NA	NA	NA	NA	NA	NA	NA	NA	NA	NA	NA	NA	NA	NA	NA	NA	NA	NA
OceanDNA-b26117	NA	NA	NA	NA	NA	NA	NA	NA	NA	NA	NA	NA	NA	NA	NA	NA	NA	NA	NA	NA	NA	NA	NA	NA	NA	NA	NA	NA	NA	NA	NA	NA	NA	NA	NA	NA	NA	NA	NA	NA	NA	NA	NA	NA	NA	NA	NA	NA	NA
OceanDNA-b26125	NA	NA	NA	NA	NA	NA	NA	NA	NA	NA	NA	NA	NA	NA	NA	NA	NA	NA	NA	NA	NA	NA	NA	NA	NA	NA	NA	NA	NA	NA	NA	NA	NA	NA	NA	NA	NA	NA	NA	NA	NA	NA	NA	NA	NA	NA	NA	NA	NA
OceanDNA-b26307	NA	NA	NA	NA	NA	NA	NA	NA	NA	NA	NA	NA	NA	NA	NA	NA	NA	NA	NA	NA	NA	NA	NA	NA	NA	NA	NA	NA	NA	NA	NA	NA	NA	NA	NA	NA	NA	NA	NA	NA	NA	NA	NA	NA	NA	NA	NA	NA	NA
OceanDNA-b26309	NA	NA	NA	NA	NA	NA	NA	NA	NA	NA	NA	NA	NA	NA	NA	NA	NA	NA	NA	NA	NA	NA	NA	NA	NA	NA	NA	NA	NA	NA	NA	NA	NA	NA	NA	NA	NA	NA	NA	NA	NA	NA	NA	NA	NA	NA	NA	NA	NA
OceanDNA-b26326	NA	NA	NA	NA	NA	NA	NA	NA	NA	NA	NA	NA	NA	NA	NA	NA	NA	NA	NA	NA	NA	NA	NA	NA	NA	NA	NA	NA	NA	NA	NA	NA	NA	NA	NA	NA	NA	NA	NA	NA	NA	NA	NA	NA	NA	NA	NA	NA	NA
OceanDNA-b26267	NA	NA	NA	NA	NA	NA	NA	NA	NA	NA	NA	NA	NA	NA	NA	NA	NA	NA	NA	NA	NA	NA	NA	NA	NA	NA	NA	NA	NA	NA	NA	NA	NA	NA	NA	NA	NA	NA	NA	NA	NA	NA	NA	NA	NA	NA	NA	NA	NA
OceanDNA-b26285	NA	NA	NA	NA	NA	NA	NA	NA	NA	NA	NA	NA	NA	NA	NA	NA	NA	NA	NA	NA	NA	NA	NA	NA	NA	NA	NA	NA	NA	NA	NA	NA	NA	NA	NA	NA	NA	NA	NA	NA	NA	NA	NA	NA	NA	NA	NA	NA	NA
OceanDNA-b26269	NA	NA	NA	NA	NA	NA	NA	NA	NA	NA	NA	NA	NA	NA	NA	NA	NA	NA	NA	NA	NA	NA	NA	NA	NA	NA	NA	NA	NA	NA	NA	NA	NA	NA	NA	NA	NA	NA	NA	NA	NA	NA	NA	NA	NA	NA	NA	NA	NA
OceanDNA-b26270	NA	NA	NA	NA	NA	NA	NA	NA	NA	NA	NA	NA	NA	NA	NA	NA	NA	NA	NA	NA	NA	NA	NA	NA	NA	NA	NA	NA	NA	NA	NA	NA	NA	NA	NA	NA	NA	NA	NA	NA	NA	NA	NA	NA	NA	NA	NA	NA	NA
OceanDNA-b26318	NA	NA	NA	NA	NA	NA	NA	NA	NA	NA	NA	NA	NA	NA	NA	NA	NA	NA	NA	NA	NA	NA	NA	NA	NA	NA	NA	NA	NA	NA	NA	NA	NA	NA	NA	NA	NA	NA	NA	NA	NA	NA	NA	NA	NA	NA	NA	NA	NA
OceanDNA-b26287	NA	NA	NA	NA	NA	NA	NA	NA	NA	NA	NA	NA	NA	NA	NA	NA	NA	NA	NA	NA	NA	NA	NA	NA	NA	NA	NA	NA	NA	NA	NA	NA	NA	NA	NA	NA	NA	NA	NA	NA	NA	NA	NA	NA	NA	NA	NA	NA	NA
OceanDNA-b26320	NA	NA	NA	NA	NA	NA	NA	NA	NA	NA	NA	NA	NA	NA	NA	NA	NA	NA	NA	NA	NA	NA	NA	NA	NA	NA	NA	NA	NA	NA	NA	NA	NA	NA	NA	NA	NA	NA	NA	NA	NA	NA	NA	NA	NA	NA	NA	NA	NA
OceanDNA-b26316	NA	NA	NA	NA	NA	NA	NA	NA	NA	NA	NA	NA	NA	NA	NA	NA	NA	NA	NA	NA	NA	NA	NA	NA	NA	NA	NA	NA	NA	NA	NA	NA	NA	NA	NA	NA	NA	NA	NA	NA	NA	NA	NA	NA	NA	NA	NA	NA	NA
OceanDNA-b26264	NA	NA	NA	NA	NA	NA	NA	NA	NA	NA	NA	NA	NA	NA	NA	NA	NA	NA	NA	NA	NA	NA	NA	NA	NA	NA	NA	NA	NA	NA	NA	NA	NA	NA	NA	NA	NA	NA	NA	NA	NA	NA	NA	NA	NA	NA	NA	NA	NA
OceanDNA-b26300	NA	NA	NA	NA	NA	NA	NA	NA	NA	NA	NA	NA	NA	NA	NA	NA	NA	NA	NA	NA	NA	NA	NA	NA	NA	NA	NA	NA	NA	NA	NA	NA	NA	NA	NA	NA	NA	NA	NA	NA	NA	NA	NA	NA	NA	NA	NA	NA	NA
OceanDNA-b26274	NA	NA	NA	NA	NA	NA	NA	NA	NA	NA	NA	NA	NA	NA	NA	NA	NA	NA	NA	NA	NA	NA	NA	NA	NA	NA	NA	NA	NA	NA	NA	NA	NA	NA	NA	NA	NA	NA	NA	NA	NA	NA	NA	NA	NA	NA	NA	NA	NA
OceanDNA-b26315	NA	NA	NA	NA	NA	NA	NA	NA	NA	NA	NA	NA	NA	NA	NA	NA	NA	NA	NA	NA	NA	NA	NA	NA	NA	NA	NA	NA	NA	NA	NA	NA	NA	NA	NA	NA	NA	NA	NA	NA	NA	NA	NA	NA	NA	NA	NA	NA	NA
OceanDNA-b26266	NA	NA	NA	NA	NA	NA	NA	NA	NA	NA	NA	NA	NA	NA	NA	NA	NA	NA	NA	NA	NA	NA	NA	NA	NA	NA	NA	NA	NA	NA	NA	NA	NA	NA	NA	NA	NA	NA	NA	NA	NA	NA	NA	NA	NA	NA	NA	NA	NA
OceanDNA-b26322	NA	NA	NA	NA	NA	NA	NA	NA	NA	NA	NA	NA	NA	NA	NA	NA	NA	NA	NA	NA	NA	NA	NA	NA	NA	NA	NA	NA	NA	NA	NA	NA	NA	NA	NA	NA	NA	NA	NA	NA	NA	NA	NA	NA	NA	NA	NA	NA	NA
OceanDNA-b26294	NA	NA	NA	NA	NA	NA	NA	NA	NA	NA	NA	NA	NA	NA	NA	NA	NA	NA	NA	NA	NA	NA	NA	NA	NA	NA	NA	NA	NA	NA	NA	NA	NA	NA	NA	NA	NA	NA	NA	NA	NA	NA	NA	NA	NA	NA	NA	NA	NA
OceanDNA-b26310	NA	NA	NA	NA	NA	NA	NA	NA	NA	NA	NA	NA	NA	NA	NA	NA	NA	NA	NA	NA	NA	NA	NA	NA	NA	NA	NA	NA	NA	NA	NA	NA	NA	NA	NA	NA	NA	NA	NA	NA	NA	NA	NA	NA	NA	NA	NA	NA	NA
OceanDNA-b26260	NA	NA	NA	NA	NA	NA	NA	NA	NA	NA	NA	NA	NA	NA	NA	NA	NA	NA	NA	NA	NA	NA	NA	NA	NA	NA	NA	NA	NA	NA	NA	NA	NA	NA	NA	NA	NA	NA	NA	NA	NA	NA	NA	NA	NA	NA	NA	NA	NA
OceanDNA-b26262	NA	NA	NA	NA	NA	NA	NA	NA	NA	NA	NA	NA	NA	NA	NA	NA	NA	NA	NA	NA	NA	NA	NA	NA	NA	NA	NA	NA	NA	NA	NA	NA	NA	NA	NA	NA	NA	NA	NA	NA	NA	NA	NA	NA	NA	NA	NA	NA	NA
OceanDNA-b26279	NA	NA	NA	NA	NA	NA	NA	NA	NA	NA	NA	NA	NA	NA	NA	NA	NA	NA	NA	NA	NA	NA	NA	NA	NA	NA	NA	NA	NA	NA	NA	NA	NA	NA	NA	NA	NA	NA	NA	NA	NA	NA	NA	NA	NA	NA	NA	NA	NA
OceanDNA-b26275	NA	NA	NA	NA	NA	NA	NA	NA	NA	NA	NA	NA	NA	NA	NA	NA	NA	NA	NA	NA	NA	NA	NA	NA	NA	NA	NA	NA	NA	NA	NA	NA	NA	NA	NA	NA	NA	NA	NA	NA	NA	NA	NA	NA	NA	NA	NA	NA	NA
OceanDNA-b26277	NA	NA	NA	NA	NA	NA	NA	NA	NA	NA	NA	NA	NA	NA	NA	NA	NA	NA	NA	NA	NA	NA	NA	NA	NA	NA	NA	NA	NA	NA	NA	NA	NA	NA	NA	NA	NA	NA	NA	NA	NA	NA	NA	NA	NA	NA	NA	NA	NA
OceanDNA-b26278	NA	NA	NA	NA	NA	NA	NA	NA	NA	NA	NA	NA	NA	NA	NA	NA	NA	NA	NA	NA	NA	NA	NA	NA	NA	NA	NA	NA	NA	NA	NA	NA	NA	NA	NA	NA	NA	NA	NA	NA	NA	NA	NA	NA	NA	NA	NA	NA	NA
OceanDNA-b26319	NA	NA	NA	NA	NA	NA	NA	NA	NA	NA	NA	NA	NA	NA	NA	NA	NA	NA	NA	NA	NA	NA	NA	NA	NA	NA	NA	NA	NA	NA	NA	NA	NA	NA	NA	NA	NA	NA	NA	NA	NA	NA	NA	NA	NA	NA	NA	NA	NA
OceanDNA-b26317	NA	NA	NA	NA	NA	NA	NA	NA	NA	NA	NA	NA	NA	NA	NA	NA	NA	NA	NA	NA	NA	NA	NA	NA	NA	NA	NA	NA	NA	NA	NA	NA	NA	NA	NA	NA	NA	NA	NA	NA	NA	NA	NA	NA	NA	NA	NA	NA	NA
OceanDNA-b26271	NA	NA	NA	NA	NA	NA	NA	NA	NA	NA	NA	NA	NA	NA	NA	NA	NA	NA	NA	NA	NA	NA	NA	NA	NA	NA	NA	NA	NA	NA	NA	NA	NA	NA	NA	NA	NA	NA	NA	NA	NA	NA	NA	NA	NA	NA	NA	NA	NA
OceanDNA-b26301	NA	NA	NA	NA	NA	NA	NA	NA	NA	NA	NA	NA	NA	NA	NA	NA	NA	NA	NA	NA	NA	NA	NA	NA	NA	NA	NA	NA	NA	NA	NA	NA	NA	NA	NA	NA	NA	NA	NA	NA	NA	NA	NA	NA	NA	NA	NA	NA	NA
OceanDNA-b26281	NA	NA	NA	NA	NA	NA	NA	NA	NA	NA	NA	NA	NA	NA	NA	NA	NA	NA	NA	NA	NA	NA	NA	NA	NA	NA	NA	NA	NA	NA	NA	NA	NA	NA	NA	NA	NA	NA	NA	NA	NA	NA	NA	NA	NA	NA	NA	NA	NA
OceanDNA-b26298	NA	NA	NA	NA	NA	NA	NA	NA	NA	NA	NA	NA	NA	NA	NA	NA	NA	NA	NA	NA	NA	NA	NA	NA	NA	NA	NA	NA	NA	NA	NA	NA	NA	NA	NA	NA	NA	NA	NA	NA	NA	NA	NA	NA	NA	NA	NA	NA	NA
OceanDNA-b26284	NA	NA	NA	NA	NA	NA	NA	NA	NA	NA	NA	NA	NA	NA	NA	NA	NA	NA	NA	NA	NA	NA	NA	NA	NA	NA	NA	NA	NA	NA	NA	NA	NA	NA	NA	NA	NA	NA	NA	NA	NA	NA	NA	NA	NA	NA	NA	NA	NA
UBA3437	NA	NA	NA	NA	NA	NA	NA	NA	NA	NA	NA	NA	NA	NA	NA	NA	NA	NA	NA	NA	NA	NA	NA	NA	NA	NA	NA	NA	NA	NA	NA	NA	NA	NA	NA	NA	NA	NA	NA	NA	NA	NA	NA	NA	NA	NA	NA	NA	NA
OceanDNA-b26272	NA	NA	NA	NA	NA	NA	NA	NA	NA	NA	NA	NA	NA	NA	NA	NA	NA	NA	NA	NA	NA	NA	NA	NA	NA	NA	NA	NA	NA	NA	NA	NA	NA	NA	NA	NA	NA	NA	NA	NA	NA	NA	NA	NA	NA	NA	NA	NA	NA
OceanDNA-b26273	NA	NA	NA	NA	NA	NA	NA	NA	NA	NA	NA	NA	NA	NA	NA	NA	NA	NA	NA	NA	NA	NA	NA	NA	NA	NA	NA	NA	NA	NA	NA	NA	NA	NA	NA	NA	NA	NA	NA	NA	NA	NA	NA	NA	NA	NA	NA	NA	NA
OceanDNA-b26283	NA	NA	NA	NA	NA	NA	NA	NA	NA	NA	NA	NA	NA	NA	NA	NA	NA	NA	NA	NA	NA	NA	NA	NA	NA	NA	NA	NA	NA	NA	NA	NA	NA	NA	NA	NA	NA	NA	NA	NA	NA	NA	NA	NA	NA	NA	NA	NA	NA
OceanDNA-b26308	NA	NA	NA	NA	NA	NA	NA	NA	NA	NA	NA	NA	NA	NA	NA	NA	NA	NA	NA	NA	NA	NA	NA	NA	NA	NA	NA	NA	NA	NA	NA	NA	NA	NA	NA	NA	NA	NA	NA	NA	NA	NA	NA	NA	NA	NA	NA	NA	NA
OceanDNA-b26351	NA	NA	NA	NA	NA	NA	NA	NA	NA	NA	NA	NA	NA	NA	NA	NA	NA	NA	NA	NA	NA	NA	NA	NA	NA	NA	NA	NA	NA	NA	NA	NA	NA	NA	NA	NA	NA	NA	NA	NA	NA	NA	NA	NA	NA	NA	NA	NA	NA
OceanDNA-b26352	NA	NA	NA	NA	NA	NA	NA	NA	NA	NA	NA	NA	NA	NA	NA	NA	NA	NA	NA	NA	NA	NA	NA	NA	NA	NA	NA	NA	NA	NA	NA	NA	NA	NA	NA	NA	NA	NA	NA	NA	NA	NA	NA	NA	NA	NA	NA	NA	NA
OceanDNA-b26349	NA	NA	NA	NA	NA	NA	NA	NA	NA	NA	NA	NA	NA	NA	NA	NA	NA	NA	NA	NA	NA	NA	NA	NA	NA	NA	NA	NA	NA	NA	NA	NA	NA	NA	NA	NA	NA	NA	NA	NA	NA	NA	NA	NA	NA	NA	NA	NA	NA
OceanDNA-b26338	NA	NA	NA	NA	NA	NA	NA	NA	NA	NA	NA	NA	NA	NA	NA	NA	NA	NA	NA	NA	NA	NA	NA	NA	NA	NA	NA	NA	NA	NA	NA	NA	NA	NA	NA	NA	NA	NA	NA	NA	NA	NA	NA	NA	NA	NA	NA	NA	NA
OceanDNA-b26347	NA	NA	NA	NA	NA	NA	NA	NA	NA	NA	NA	NA	NA	NA	NA	NA	NA	NA	NA	NA	NA	NA	NA	NA	NA	NA	NA	NA	NA	NA	NA	NA	NA	NA	NA	NA	NA	NA	NA	NA	NA	NA	NA	NA	NA	NA	NA	NA	NA
OceanDNA-b26343	NA	NA	NA	NA	NA	NA	NA	NA	NA	NA	NA	NA	NA	NA	NA	NA	NA	NA	NA	NA	NA	NA	NA	NA	NA	NA	NA	NA	NA	NA	NA	NA	NA	NA	NA	NA	NA	NA	NA	NA	NA	NA	NA	NA	NA	NA	NA	NA	NA
OceanDNA-b26348	NA	NA	NA	NA	NA	NA	NA	NA	NA	NA	NA	NA	NA	NA	NA	NA	NA	NA	NA	NA	NA	NA	NA	NA	NA	NA	NA	NA	NA	NA	NA	NA	NA	NA	NA	NA	NA	NA	NA	NA	NA	NA	NA	NA	NA	NA	NA	NA	NA
OceanDNA-b26337	NA	NA	NA	NA	NA	NA	NA	NA	NA	NA	NA	NA	NA	NA	NA	NA	NA	NA	NA	NA	NA	NA	NA	NA	NA	NA	NA	NA	NA	NA	NA	NA	NA	NA	NA	NA	NA	NA	NA	NA	NA	NA	NA	NA	NA	NA	NA	NA	NA
OceanDNA-b26345	NA	NA	NA	NA	NA	NA	NA	NA	NA	NA	NA	NA	NA	NA	NA	NA	NA	NA	NA	NA	NA	NA	NA	NA	NA	NA	NA	NA	NA	NA	NA	NA	NA	NA	NA	NA	NA	NA	NA	NA	NA	NA	NA	NA	NA	NA	NA	NA	NA
OceanDNA-b26341	NA	NA	NA	NA	NA	NA	NA	NA	NA	NA	NA	NA	NA	NA	NA	NA	NA	NA	NA	NA	NA	NA	NA	NA	NA	NA	NA	NA	NA	NA	NA	NA	NA	NA	NA	NA	NA	NA	NA	NA	NA	NA	NA	NA	NA	NA	NA	NA	NA
OceanDNA-b26342	NA	NA	NA	NA	NA	NA	NA	NA	NA	NA	NA	NA	NA	NA	NA	NA	NA	NA	NA	NA	NA	NA	NA	NA	NA	NA	NA	NA	NA	NA	NA	NA	NA	NA	NA	NA	NA	NA	NA	NA	NA	NA	NA	NA	NA	NA	NA	NA	NA
OceanDNA-b26340	NA	NA	NA	NA	NA	NA	NA	NA	NA	NA	NA	NA	NA	NA	NA	NA	NA	NA	NA	NA	NA	NA	NA	NA	NA	NA	NA	NA	NA	NA	NA	NA	NA	NA	NA	NA	NA	NA	NA	NA	NA	NA	NA	NA	NA	NA	NA	NA	NA
OceanDNA-b26344	NA	NA	NA	NA	NA	NA	NA	NA	NA	NA	NA	NA	NA	NA	NA	NA	NA	NA	NA	NA	NA	NA	NA	NA	NA	NA	NA	NA	NA	NA	NA	NA	NA	NA	NA	NA	NA	NA	NA	NA	NA	NA	NA	NA	NA	NA	NA	NA	NA
OceanDNA-b26356	NA	NA	NA	NA	NA	NA	NA	NA	NA	NA	NA	NA	NA	NA	NA	NA	NA	NA	NA	NA	NA	NA	NA	NA	NA	NA	NA	NA	NA	NA	NA	NA	NA	NA	NA	NA	NA	NA	NA	NA	NA	NA	NA	NA	NA	NA	NA	NA	NA
OceanDNA-b26358	NA	NA	NA	NA	NA	NA	NA	NA	NA	NA	NA	NA	NA	NA	NA	NA	NA	NA	NA	NA	NA	NA	NA	NA	NA	NA	NA	NA	NA	NA	NA	NA	NA	NA	NA	NA	NA	NA	NA	NA	NA	NA	NA	NA	NA	NA	NA	NA	NA
AG_325_M05	NA	NA	NA	NA	NA	NA	NA	NA	NA	NA	NA	NA	NA	NA	NA	NA	NA	NA	NA	NA	NA	NA	NA	NA	NA	NA	NA	NA	NA	NA	NA	NA	NA	NA	NA	NA	NA	NA	NA	NA	NA	NA	NA	NA	NA	NA	NA	NA	NA
OceanDNA-b26336	NA	NA	NA	NA	NA	NA	NA	NA	NA	NA	NA	NA	NA	NA	NA	NA	NA	NA	NA	NA	NA	NA	NA	NA	NA	NA	NA	NA	NA	NA	NA	NA	NA	NA	NA	NA	NA	NA	NA	NA	NA	NA	NA	NA	NA	NA	NA	NA	NA
OceanDNA-b26357	NA	NA	NA	NA	NA	NA	NA	NA	NA	NA	NA	NA	NA	NA	NA	NA	NA	NA	NA	NA	NA	NA	NA	NA	NA	NA	NA	NA	NA	NA	NA	NA	NA	NA	NA	NA	NA	NA	NA	NA	NA	NA	NA	NA	NA	NA	NA	NA	NA
OceanDNA-b26359	NA	NA	NA	NA	NA	NA	NA	NA	NA	NA	NA	NA	NA	NA	NA	NA	NA	NA	NA	NA	NA	NA	NA	NA	NA	NA	NA	NA	NA	NA	NA	NA	NA	NA	NA	NA	NA	NA	NA	NA	NA	NA	NA	NA	NA	NA	NA	NA	NA
OceanDNA-b26346	NA	NA	NA	NA	NA	NA	NA	NA	NA	NA	NA	NA	NA	NA	NA	NA	NA	NA	NA	NA	NA	NA	NA	NA	NA	NA	NA	NA	NA	NA	NA	NA	NA	NA	NA	NA	NA	NA	NA	NA	NA	NA	NA	NA	NA	NA	NA	NA	NA
OceanDNA-b26330	NA	NA	NA	NA	NA	NA	NA	NA	NA	NA	NA	NA	NA	NA	NA	NA	NA	NA	NA	NA	NA	NA	NA	NA	NA	NA	NA	NA	NA	NA	NA	NA	NA	NA	NA	NA	NA	NA	NA	NA	NA	NA	NA	NA	NA	NA	NA	NA	NA
OceanDNA-b26333	NA	NA	NA	NA	NA	NA	NA	NA	NA	NA	NA	NA	NA	NA	NA	NA	NA	NA	NA	NA	NA	NA	NA	NA	NA	NA	NA	NA	NA	NA	NA	NA	NA	NA	NA	NA	NA	NA	NA	NA	NA	NA	NA	NA	NA	NA	NA	NA	NA
OceanDNA-b26334	NA	NA	NA	NA	NA	NA	NA	NA	NA	NA	NA	NA	NA	NA	NA	NA	NA	NA	NA	NA	NA	NA	NA	NA	NA	NA	NA	NA	NA	NA	NA	NA	NA	NA	NA	NA	NA	NA	NA	NA	NA	NA	NA	NA	NA	NA	NA	NA	NA
AG_422_K21	NA	NA	NA	NA	NA	NA	NA	NA	NA	NA	NA	NA	NA	NA	NA	NA	NA	NA	NA	NA	NA	NA	NA	NA	NA	NA	NA	NA	NA	NA	NA	NA	NA	NA	NA	NA	NA	NA	NA	NA	NA	NA	NA	NA	NA	NA	NA	NA	NA
OceanDNA-b26329	NA	NA	NA	NA	NA	NA	NA	NA	NA	NA	NA	NA	NA	NA	NA	NA	NA	NA	NA	NA	NA	NA	NA	NA	NA	NA	NA	NA	NA	NA	NA	NA	NA	NA	NA	NA	NA	NA	NA	NA	NA	NA	NA	NA	NA	NA	NA	NA	NA
AG_893_K07	NA	NA	NA	NA	NA	NA	NA	NA	NA	NA	NA	NA	NA	NA	NA	NA	NA	NA	NA	NA	NA	NA	NA	NA	NA	NA	NA	NA	NA	NA	NA	NA	NA	NA	NA	NA	NA	NA	NA	NA	NA	NA	NA	NA	NA	NA	NA	NA	NA
AG_894_M09	NA	NA	NA	NA	NA	NA	NA	NA	NA	NA	NA	NA	NA	NA	NA	NA	NA	NA	NA	NA	NA	NA	NA	NA	NA	NA	NA	NA	NA	NA	NA	NA	NA	NA	NA	NA	NA	NA	NA	NA	NA	NA	NA	NA	NA	NA	NA	NA	NA
AH_287_O21	NA	NA	NA	NA	NA	NA	NA	NA	NA	NA	NA	NA	NA	NA	NA	NA	NA	NA	NA	NA	NA	NA	NA	NA	NA	NA	NA	NA	NA	NA	NA	NA	NA	NA	NA	NA	NA	NA	NA	NA	NA	NA	NA	NA	NA	NA	NA	NA	NA
AH_326_N16	NA	NA	NA	NA	NA	NA	NA	NA	NA	NA	NA	NA	NA	NA	NA	NA	NA	NA	NA	NA	NA	NA	NA	NA	NA	NA	NA	NA	NA	NA	NA	NA	NA	NA	NA	NA	NA	NA	NA	NA	NA	NA	NA	NA	NA	NA	NA	NA	NA
OceanDNA-b26149	NA	NA	NA	NA	NA	NA	NA	NA	NA	NA	NA	NA	NA	NA	NA	NA	NA	NA	NA	NA	NA	NA	NA	NA	NA	NA	NA	NA	NA	NA	NA	NA	NA	NA	NA	NA	NA	NA	NA	NA	NA	NA	NA	NA	NA	NA	NA	NA	NA
OceanDNA-b26150	NA	NA	NA	NA	NA	NA	NA	NA	NA	NA	NA	NA	NA	NA	NA	NA	NA	NA	NA	NA	NA	NA	NA	NA	NA	NA	NA	NA	NA	NA	NA	NA	NA	NA	NA	NA	NA	NA	NA	NA	NA	NA	NA	NA	NA	NA	NA	NA	NA
OceanDNA-b26374	NA	NA	NA	NA	NA	NA	NA	NA	NA	NA	NA	NA	NA	NA	NA	NA	NA	NA	NA	NA	NA	NA	NA	NA	NA	NA	NA	NA	NA	NA	NA	NA	NA	NA	NA	NA	NA	NA	NA	NA	NA	NA	NA	NA	NA	NA	NA	NA	NA
OceanDNA-b26375	NA	NA	NA	NA	NA	NA	NA	NA	NA	NA	NA	NA	NA	NA	NA	NA	NA	NA	NA	NA	NA	NA	NA	NA	NA	NA	NA	NA	NA	NA	NA	NA	NA	NA	NA	NA	NA	NA	NA	NA	NA	NA	NA	NA	NA	NA	NA	NA	NA
OceanDNA-b26373	NA	NA	NA	NA	NA	NA	NA	NA	NA	NA	NA	NA	NA	NA	NA	NA	NA	NA	NA	NA	NA	NA	NA	NA	NA	NA	NA	NA	NA	NA	NA	NA	NA	NA	NA	NA	NA	NA	NA	NA	NA	NA	NA	NA	NA	NA	NA	NA	NA
OceanDNA-b26362	NA	NA	NA	NA	NA	NA	NA	NA	NA	NA	NA	NA	NA	NA	NA	NA	NA	NA	NA	NA	NA	NA	NA	NA	NA	NA	NA	NA	NA	NA	NA	NA	NA	NA	NA	NA	NA	NA	NA	NA	NA	NA	NA	NA	NA	NA	NA	NA	NA
OceanDNA-b26363	NA	NA	NA	NA	NA	NA	NA	NA	NA	NA	NA	NA	NA	NA	NA	NA	NA	NA	NA	NA	NA	NA	NA	NA	NA	NA	NA	NA	NA	NA	NA	NA	NA	NA	NA	NA	NA	NA	NA	NA	NA	NA	NA	NA	NA	NA	NA	NA	NA
AG_917_F20	NA	NA	NA	NA	NA	NA	NA	NA	NA	NA	NA	NA	NA	NA	NA	NA	NA	NA	NA	NA	NA	NA	NA	NA	NA	NA	NA	NA	NA	NA	NA	NA	NA	NA	NA	NA	NA	NA	NA	NA	NA	NA	NA	NA	NA	NA	NA	NA	NA
OceanDNA-b26596	NA	NA	NA	NA	NA	NA	NA	NA	NA	NA	NA	NA	NA	NA	NA	NA	NA	NA	NA	NA	NA	NA	NA	NA	NA	NA	NA	NA	NA	NA	NA	NA	NA	NA	NA	NA	NA	NA	NA	NA	NA	NA	NA	NA	NA	NA	NA	NA	NA
UBA1172	NA	NA	NA	NA	NA	NA	NA	NA	NA	NA	NA	NA	NA	NA	NA	NA	NA	NA	NA	NA	NA	NA	NA	NA	NA	NA	NA	NA	NA	NA	NA	NA	NA	NA	NA	NA	NA	NA	NA	NA	NA	NA	NA	NA	NA	NA	NA	NA	NA
LSUCC0684	NA	NA	NA	NA	NA	NA	NA	NA	NA	NA	NA	NA	NA	NA	NA	NA	NA	NA	NA	NA	NA	NA	NA	NA	NA	NA	NA	NA	NA	NA	NA	NA	NA	NA	NA	NA	NA	NA	NA	NA	NA	NA	NA	NA	NA	NA	NA	NA	NA
MEDMAG00034	NA	NA	NA	NA	NA	NA	NA	NA	NA	NA	NA	NA	NA	NA	NA	NA	NA	NA	NA	NA	NA	NA	NA	NA	NA	NA	NA	NA	NA	NA	NA	NA	NA	NA	NA	NA	NA	NA	NA	NA	NA	NA	NA	NA	NA	NA	NA	NA	NA
AG_453_I20	NA	NA	NA	NA	NA	NA	NA	NA	NA	NA	NA	NA	NA	NA	NA	NA	NA	NA	NA	NA	NA	NA	NA	NA	NA	NA	NA	NA	NA	NA	NA	NA	NA	NA	NA	NA	NA	NA	NA	NA	NA	NA	NA	NA	NA	NA	NA	NA	NA
AG_896_N20	NA	NA	NA	NA	NA	NA	NA	NA	NA	NA	NA	NA	NA	NA	NA	NA	NA	NA	NA	NA	NA	NA	NA	NA	NA	NA	NA	NA	NA	NA	NA	NA	NA	NA	NA	NA	NA	NA	NA	NA	NA	NA	NA	NA	NA	NA	NA	NA	NA
AG_899_L08	NA	NA	NA	NA	NA	NA	NA	NA	NA	NA	NA	NA	NA	NA	NA	NA	NA	NA	NA	NA	NA	NA	NA	NA	NA	NA	NA	NA	NA	NA	NA	NA	NA	NA	NA	NA	NA	NA	NA	NA	NA	NA	NA	NA	NA	NA	NA	NA	NA
AG_892_O16	NA	NA	NA	NA	NA	NA	NA	NA	NA	NA	NA	NA	NA	NA	NA	NA	NA	NA	NA	NA	NA	NA	NA	NA	NA	NA	NA	NA	NA	NA	NA	NA	NA	NA	NA	NA	NA	NA	NA	NA	NA	NA	NA	NA	NA	NA	NA	NA	NA
AG_359_O10	NA	NA	NA	NA	NA	NA	NA	NA	NA	NA	NA	NA	NA	NA	NA	NA	NA	NA	NA	NA	NA	NA	NA	NA	NA	NA	NA	NA	NA	NA	NA	NA	NA	NA	NA	NA	NA	NA	NA	NA	NA	NA	NA	NA	NA	NA	NA	NA	NA
AG_893_P05	NA	NA	NA	NA	NA	NA	NA	NA	NA	NA	NA	NA	NA	NA	NA	NA	NA	NA	NA	NA	NA	NA	NA	NA	NA	NA	NA	NA	NA	NA	NA	NA	NA	NA	NA	NA	NA	NA	NA	NA	NA	NA	NA	NA	NA	NA	NA	NA	NA
AG_899_O20	NA	NA	NA	NA	NA	NA	NA	NA	NA	NA	NA	NA	NA	NA	NA	NA	NA	NA	NA	NA	NA	NA	NA	NA	NA	NA	NA	NA	NA	NA	NA	NA	NA	NA	NA	NA	NA	NA	NA	NA	NA	NA	NA	NA	NA	NA	NA	NA	NA
AG_390_M08	NA	NA	NA	NA	NA	NA	NA	NA	NA	NA	NA	NA	NA	NA	NA	NA	NA	NA	NA	NA	NA	NA	NA	NA	NA	NA	NA	NA	NA	NA	NA	NA	NA	NA	NA	NA	NA	NA	NA	NA	NA	NA	NA	NA	NA	NA	NA	NA	NA
AG_430_M22	NA	NA	NA	NA	NA	NA	NA	NA	NA	NA	NA	NA	NA	NA	NA	NA	NA	NA	NA	NA	NA	NA	NA	NA	NA	NA	NA	NA	NA	NA	NA	NA	NA	NA	NA	NA	NA	NA	NA	NA	NA	NA	NA	NA	NA	NA	NA	NA	NA
AG_911_J10	NA	NA	NA	NA	NA	NA	NA	NA	NA	NA	NA	NA	NA	NA	NA	NA	NA	NA	NA	NA	NA	NA	NA	NA	NA	NA	NA	NA	NA	NA	NA	NA	NA	NA	NA	NA	NA	NA	NA	NA	NA	NA	NA	NA	NA	NA	NA	NA	NA
AG_915_N18	NA	NA	NA	NA	NA	NA	NA	NA	NA	NA	NA	NA	NA	NA	NA	NA	NA	NA	NA	NA	NA	NA	NA	NA	NA	NA	NA	NA	NA	NA	NA	NA	NA	NA	NA	NA	NA	NA	NA	NA	NA	NA	NA	NA	NA	NA	NA	NA	NA
AG_897_B18	NA	NA	NA	NA	NA	NA	NA	NA	NA	NA	NA	NA	NA	NA	NA	NA	NA	NA	NA	NA	NA	NA	NA	NA	NA	NA	NA	NA	NA	NA	NA	NA	NA	NA	NA	NA	NA	NA	NA	NA	NA	NA	NA	NA	NA	NA	NA	NA	NA
AG_894_A16	NA	NA	NA	NA	NA	NA	NA	NA	NA	NA	NA	NA	NA	NA	NA	NA	NA	NA	NA	NA	NA	NA	NA	NA	NA	NA	NA	NA	NA	NA	NA	NA	NA	NA	NA	NA	NA	NA	NA	NA	NA	NA	NA	NA	NA	NA	NA	NA	NA
AG_892_N18	NA	NA	NA	NA	NA	NA	NA	NA	NA	NA	NA	NA	NA	NA	NA	NA	NA	NA	NA	NA	NA	NA	NA	NA	NA	NA	NA	NA	NA	NA	NA	NA	NA	NA	NA	NA	NA	NA	NA	NA	NA	NA	NA	NA	NA	NA	NA	NA	NA
AG_900_F13	NA	NA	NA	NA	NA	NA	NA	NA	NA	NA	NA	NA	NA	NA	NA	NA	NA	NA	NA	NA	NA	NA	NA	NA	NA	NA	NA	NA	NA	NA	NA	NA	NA	NA	NA	NA	NA	NA	NA	NA	NA	NA	NA	NA	NA	NA	NA	NA	NA
AG_891_J15	NA	NA	NA	NA	NA	NA	NA	NA	NA	NA	NA	NA	NA	NA	NA	NA	NA	NA	NA	NA	NA	NA	NA	NA	NA	NA	NA	NA	NA	NA	NA	NA	NA	NA	NA	NA	NA	NA	NA	NA	NA	NA	NA	NA	NA	NA	NA	NA	NA
AG_439_F07	NA	NA	NA	NA	NA	NA	NA	NA	NA	NA	NA	NA	NA	NA	NA	NA	NA	NA	NA	NA	NA	NA	NA	NA	NA	NA	NA	NA	NA	NA	NA	NA	NA	NA	NA	NA	NA	NA	NA	NA	NA	NA	NA	NA	NA	NA	NA	NA	NA
AG_915_B22	NA	NA	NA	NA	NA	NA	NA	NA	NA	NA	NA	NA	NA	NA	NA	NA	NA	NA	NA	NA	NA	NA	NA	NA	NA	NA	NA	NA	NA	NA	NA	NA	NA	NA	NA	NA	NA	NA	NA	NA	NA	NA	NA	NA	NA	NA	NA	NA	NA
AG_321_K23	NA	NA	NA	NA	NA	NA	NA	NA	NA	NA	NA	NA	NA	NA	NA	NA	NA	NA	NA	NA	NA	NA	NA	NA	NA	NA	NA	NA	NA	NA	NA	NA	NA	NA	NA	NA	NA	NA	NA	NA	NA	NA	NA	NA	NA	NA	NA	NA	NA
AG_899_E11	NA	NA	NA	NA	NA	NA	NA	NA	NA	NA	NA	NA	NA	NA	NA	NA	NA	NA	NA	NA	NA	NA	NA	NA	NA	NA	NA	NA	NA	NA	NA	NA	NA	NA	NA	NA	NA	NA	NA	NA	NA	NA	NA	NA	NA	NA	NA	NA	NA
AG_892_I13	NA	NA	NA	NA	NA	NA	NA	NA	NA	NA	NA	NA	NA	NA	NA	NA	NA	NA	NA	NA	NA	NA	NA	NA	NA	NA	NA	NA	NA	NA	NA	NA	NA	NA	NA	NA	NA	NA	NA	NA	NA	NA	NA	NA	NA	NA	NA	NA	NA
AG_915_M14	NA	NA	NA	NA	NA	NA	NA	NA	NA	NA	NA	NA	NA	NA	NA	NA	NA	NA	NA	NA	NA	NA	NA	NA	NA	NA	NA	NA	NA	NA	NA	NA	NA	NA	NA	NA	NA	NA	NA	NA	NA	NA	NA	NA	NA	NA	NA	NA	NA
AG_892_O07	NA	NA	NA	NA	NA	NA	NA	NA	NA	NA	NA	NA	NA	NA	NA	NA	NA	NA	NA	NA	NA	NA	NA	NA	NA	NA	NA	NA	NA	NA	NA	NA	NA	NA	NA	NA	NA	NA	NA	NA	NA	NA	NA	NA	NA	NA	NA	NA	NA
AG_892_C19	NA	NA	NA	NA	NA	NA	NA	NA	NA	NA	NA	NA	NA	NA	NA	NA	NA	NA	NA	NA	NA	NA	NA	NA	NA	NA	NA	NA	NA	NA	NA	NA	NA	NA	NA	NA	NA	NA	NA	NA	NA	NA	NA	NA	NA	NA	NA	NA	NA
AH_287_L13	NA	NA	NA	NA	NA	NA	NA	NA	NA	NA	NA	NA	NA	NA	NA	NA	NA	NA	NA	NA	NA	NA	NA	NA	NA	NA	NA	NA	NA	NA	NA	NA	NA	NA	NA	NA	NA	NA	NA	NA	NA	NA	NA	NA	NA	NA	NA	NA	NA
AG_915_E09	NA	NA	NA	NA	NA	NA	NA	NA	NA	NA	NA	NA	NA	NA	NA	NA	NA	NA	NA	NA	NA	NA	NA	NA	NA	NA	NA	NA	NA	NA	NA	NA	NA	NA	NA	NA	NA	NA	NA	NA	NA	NA	NA	NA	NA	NA	NA	NA	NA
AG_335_B03	NA	NA	NA	NA	NA	NA	NA	NA	NA	NA	NA	NA	NA	NA	NA	NA	NA	NA	NA	NA	NA	NA	NA	NA	NA	NA	NA	NA	NA	NA	NA	NA	NA	NA	NA	NA	NA	NA	NA	NA	NA	NA	NA	NA	NA	NA	NA	NA	NA
AG_903_P05	NA	NA	NA	NA	NA	NA	NA	NA	NA	NA	NA	NA	NA	NA	NA	NA	NA	NA	NA	NA	NA	NA	NA	NA	NA	NA	NA	NA	NA	NA	NA	NA	NA	NA	NA	NA	NA	NA	NA	NA	NA	NA	NA	NA	NA	NA	NA	NA	NA
AG_901_N10	NA	NA	NA	NA	NA	NA	NA	NA	NA	NA	NA	NA	NA	NA	NA	NA	NA	NA	NA	NA	NA	NA	NA	NA	NA	NA	NA	NA	NA	NA	NA	NA	NA	NA	NA	NA	NA	NA	NA	NA	NA	NA	NA	NA	NA	NA	NA	NA	NA
AG_891_J10	NA	NA	NA	NA	NA	NA	NA	NA	NA	NA	NA	NA	NA	NA	NA	NA	NA	NA	NA	NA	NA	NA	NA	NA	NA	NA	NA	NA	NA	NA	NA	NA	NA	NA	NA	NA	NA	NA	NA	NA	NA	NA	NA	NA	NA	NA	NA	NA	NA
AG_321_A13	NA	NA	NA	NA	NA	NA	NA	NA	NA	NA	NA	NA	NA	NA	NA	NA	NA	NA	NA	NA	NA	NA	NA	NA	NA	NA	NA	NA	NA	NA	NA	NA	NA	NA	NA	NA	NA	NA	NA	NA	NA	NA	NA	NA	NA	NA	NA	NA	NA
AG_337_O15	NA	NA	NA	NA	NA	NA	NA	NA	NA	NA	NA	NA	NA	NA	NA	NA	NA	NA	NA	NA	NA	NA	NA	NA	NA	NA	NA	NA	NA	NA	NA	NA	NA	NA	NA	NA	NA	NA	NA	NA	NA	NA	NA	NA	NA	NA	NA	NA	NA
AG_335_N04	NA	NA	NA	NA	NA	NA	NA	NA	NA	NA	NA	NA	NA	NA	NA	NA	NA	NA	NA	NA	NA	NA	NA	NA	NA	NA	NA	NA	NA	NA	NA	NA	NA	NA	NA	NA	NA	NA	NA	NA	NA	NA	NA	NA	NA	NA	NA	NA	NA
AG_898_B14	NA	NA	NA	NA	NA	NA	NA	NA	NA	NA	NA	NA	NA	NA	NA	NA	NA	NA	NA	NA	NA	NA	NA	NA	NA	NA	NA	NA	NA	NA	NA	NA	NA	NA	NA	NA	NA	NA	NA	NA	NA	NA	NA	NA	NA	NA	NA	NA	NA
AG_337_N21	NA	NA	NA	NA	NA	NA	NA	NA	NA	NA	NA	NA	NA	NA	NA	NA	NA	NA	NA	NA	NA	NA	NA	NA	NA	NA	NA	NA	NA	NA	NA	NA	NA	NA	NA	NA	NA	NA	NA	NA	NA	NA	NA	NA	NA	NA	NA	NA	NA
AG_325_O10	NA	NA	NA	NA	NA	NA	NA	NA	NA	NA	NA	NA	NA	NA	NA	NA	NA	NA	NA	NA	NA	NA	NA	NA	NA	NA	NA	NA	NA	NA	NA	NA	NA	NA	NA	NA	NA	NA	NA	NA	NA	NA	NA	NA	NA	NA	NA	NA	NA
AG_390_L20	NA	NA	NA	NA	NA	NA	NA	NA	NA	NA	NA	NA	NA	NA	NA	NA	NA	NA	NA	NA	NA	NA	NA	NA	NA	NA	NA	NA	NA	NA	NA	NA	NA	NA	NA	NA	NA	NA	NA	NA	NA	NA	NA	NA	NA	NA	NA	NA	NA
AG_325_B04	NA	NA	NA	NA	NA	NA	NA	NA	NA	NA	NA	NA	NA	NA	NA	NA	NA	NA	NA	NA	NA	NA	NA	NA	NA	NA	NA	NA	NA	NA	NA	NA	NA	NA	NA	NA	NA	NA	NA	NA	NA	NA	NA	NA	NA	NA	NA	NA	NA
AG_325_F22	NA	NA	NA	NA	NA	NA	NA	NA	NA	NA	NA	NA	NA	NA	NA	NA	NA	NA	NA	NA	NA	NA	NA	NA	NA	NA	NA	NA	NA	NA	NA	NA	NA	NA	NA	NA	NA	NA	NA	NA	NA	NA	NA	NA	NA	NA	NA	NA	NA
AG_893_L10	NA	NA	NA	NA	NA	NA	NA	NA	NA	NA	NA	NA	NA	NA	NA	NA	NA	NA	NA	NA	NA	NA	NA	NA	NA	NA	NA	NA	NA	NA	NA	NA	NA	NA	NA	NA	NA	NA	NA	NA	NA	NA	NA	NA	NA	NA	NA	NA	NA
AG_891_N20	NA	NA	NA	NA	NA	NA	NA	NA	NA	NA	NA	NA	NA	NA	NA	NA	NA	NA	NA	NA	NA	NA	NA	NA	NA	NA	NA	NA	NA	NA	NA	NA	NA	NA	NA	NA	NA	NA	NA	NA	NA	NA	NA	NA	NA	NA	NA	NA	NA
AG_920_B04	NA	NA	NA	NA	NA	NA	NA	NA	NA	NA	NA	NA	NA	NA	NA	NA	NA	NA	NA	NA	NA	NA	NA	NA	NA	NA	NA	NA	NA	NA	NA	NA	NA	NA	NA	NA	NA	NA	NA	NA	NA	NA	NA	NA	NA	NA	NA	NA	NA
AH_287_A08	NA	NA	NA	NA	NA	NA	NA	NA	NA	NA	NA	NA	NA	NA	NA	NA	NA	NA	NA	NA	NA	NA	NA	NA	NA	NA	NA	NA	NA	NA	NA	NA	NA	NA	NA	NA	NA	NA	NA	NA	NA	NA	NA	NA	NA	NA	NA	NA	NA
AH_326_A17	NA	NA	NA	NA	NA	NA	NA	NA	NA	NA	NA	NA	NA	NA	NA	NA	NA	NA	NA	NA	NA	NA	NA	NA	NA	NA	NA	NA	NA	NA	NA	NA	NA	NA	NA	NA	NA	NA	NA	NA	NA	NA	NA	NA	NA	NA	NA	NA	NA
AG_903_E20	NA	NA	NA	NA	NA	NA	NA	NA	NA	NA	NA	NA	NA	NA	NA	NA	NA	NA	NA	NA	NA	NA	NA	NA	NA	NA	NA	NA	NA	NA	NA	NA	NA	NA	NA	NA	NA	NA	NA	NA	NA	NA	NA	NA	NA	NA	NA	NA	NA
AG_919_I04	NA	NA	NA	NA	NA	NA	NA	NA	NA	NA	NA	NA	NA	NA	NA	NA	NA	NA	NA	NA	NA	NA	NA	NA	NA	NA	NA	NA	NA	NA	NA	NA	NA	NA	NA	NA	NA	NA	NA	NA	NA	NA	NA	NA	NA	NA	NA	NA	NA
AG_919_I05	NA	NA	NA	NA	NA	NA	NA	NA	NA	NA	NA	NA	NA	NA	NA	NA	NA	NA	NA	NA	NA	NA	NA	NA	NA	NA	NA	NA	NA	NA	NA	NA	NA	NA	NA	NA	NA	NA	NA	NA	NA	NA	NA	NA	NA	NA	NA	NA	NA
AG_426_A06	NA	NA	NA	NA	NA	NA	NA	NA	NA	NA	NA	NA	NA	NA	NA	NA	NA	NA	NA	NA	NA	NA	NA	NA	NA	NA	NA	NA	NA	NA	NA	NA	NA	NA	NA	NA	NA	NA	NA	NA	NA	NA	NA	NA	NA	NA	NA	NA	NA
AG_895_J18	NA	NA	NA	NA	NA	NA	NA	NA	NA	NA	NA	NA	NA	NA	NA	NA	NA	NA	NA	NA	NA	NA	NA	NA	NA	NA	NA	NA	NA	NA	NA	NA	NA	NA	NA	NA	NA	NA	NA	NA	NA	NA	NA	NA	NA	NA	NA	NA	NA
AG_914_E17	NA	NA	NA	NA	NA	NA	NA	NA	NA	NA	NA	NA	NA	NA	NA	NA	NA	NA	NA	NA	NA	NA	NA	NA	NA	NA	NA	NA	NA	NA	NA	NA	NA	NA	NA	NA	NA	NA	NA	NA	NA	NA	NA	NA	NA	NA	NA	NA	NA
AG_919_E16	NA	NA	NA	NA	NA	NA	NA	NA	NA	NA	NA	NA	NA	NA	NA	NA	NA	NA	NA	NA	NA	NA	NA	NA	NA	NA	NA	NA	NA	NA	NA	NA	NA	NA	NA	NA	NA	NA	NA	NA	NA	NA	NA	NA	NA	NA	NA	NA	NA
TMED54	NA	NA	NA	NA	NA	NA	NA	NA	NA	NA	NA	NA	NA	NA	NA	NA	NA	NA	NA	NA	NA	NA	NA	NA	NA	NA	NA	NA	NA	NA	NA	NA	NA	NA	NA	NA	NA	NA	NA	NA	NA	NA	NA	NA	NA	NA	NA	NA	NA
AG_426_B08	NA	NA	NA	NA	NA	NA	NA	NA	NA	NA	NA	NA	NA	NA	NA	NA	NA	NA	NA	NA	NA	NA	NA	NA	NA	NA	NA	NA	NA	NA	NA	NA	NA	NA	NA	NA	NA	NA	NA	NA	NA	NA	NA	NA	NA	NA	NA	NA	NA
NAT72	NA	NA	NA	NA	NA	NA	NA	NA	NA	NA	NA	NA	NA	NA	NA	NA	NA	NA	NA	NA	NA	NA	NA	NA	NA	NA	NA	NA	NA	NA	NA	NA	NA	NA	NA	NA	NA	NA	NA	NA	NA	NA	NA	NA	NA	NA	NA	NA	NA
AG_426_I14	NA	NA	NA	NA	NA	NA	NA	NA	NA	NA	NA	NA	NA	NA	NA	NA	NA	NA	NA	NA	NA	NA	NA	NA	NA	NA	NA	NA	NA	NA	NA	NA	NA	NA	NA	NA	NA	NA	NA	NA	NA	NA	NA	NA	NA	NA	NA	NA	NA
ANEMAG00001	NA	NA	NA	NA	NA	NA	NA	NA	NA	NA	NA	NA	NA	NA	NA	NA	NA	NA	NA	NA	NA	NA	NA	NA	NA	NA	NA	NA	NA	NA	NA	NA	NA	NA	NA	NA	NA	NA	NA	NA	NA	NA	NA	NA	NA	NA	NA	NA	NA
AG_343_O03	NA	NA	NA	NA	NA	NA	NA	NA	NA	NA	NA	NA	NA	NA	NA	NA	NA	NA	NA	NA	NA	NA	NA	NA	NA	NA	NA	NA	NA	NA	NA	NA	NA	NA	NA	NA	NA	NA	NA	NA	NA	NA	NA	NA	NA	NA	NA	NA	NA
AG_333_N20	NA	NA	NA	NA	NA	NA	NA	NA	NA	NA	NA	NA	NA	NA	NA	NA	NA	NA	NA	NA	NA	NA	NA	NA	NA	NA	NA	NA	NA	NA	NA	NA	NA	NA	NA	NA	NA	NA	NA	NA	NA	NA	NA	NA	NA	NA	NA	NA	NA
CPC30	NA	NA	NA	NA	NA	NA	NA	NA	NA	NA	NA	NA	NA	NA	NA	NA	NA	NA	NA	NA	NA	NA	NA	NA	NA	NA	NA	NA	NA	NA	NA	NA	NA	NA	NA	NA	NA	NA	NA	NA	NA	NA	NA	NA	NA	NA	NA	NA	NA
AG_919_N16	NA	NA	NA	NA	NA	NA	NA	NA	NA	NA	NA	NA	NA	NA	NA	NA	NA	NA	NA	NA	NA	NA	NA	NA	NA	NA	NA	NA	NA	NA	NA	NA	NA	NA	NA	NA	NA	NA	NA	NA	NA	NA	NA	NA	NA	NA	NA	NA	NA
AG_891_F06	NA	NA	NA	NA	NA	NA	NA	NA	NA	NA	NA	NA	NA	NA	NA	NA	NA	NA	NA	NA	NA	NA	NA	NA	NA	NA	NA	NA	NA	NA	NA	NA	NA	NA	NA	NA	NA	NA	NA	NA	NA	NA	NA	NA	NA	NA	NA	NA	NA
AG_899_J15	NA	NA	NA	NA	NA	NA	NA	NA	NA	NA	NA	NA	NA	NA	NA	NA	NA	NA	NA	NA	NA	NA	NA	NA	NA	NA	NA	NA	NA	NA	NA	NA	NA	NA	NA	NA	NA	NA	NA	NA	NA	NA	NA	NA	NA	NA	NA	NA	NA
AG_343_K16	NA	NA	NA	NA	NA	NA	NA	NA	NA	NA	NA	NA	NA	NA	NA	NA	NA	NA	NA	NA	NA	NA	NA	NA	NA	NA	NA	NA	NA	NA	NA	NA	NA	NA	NA	NA	NA	NA	NA	NA	NA	NA	NA	NA	NA	NA	NA	NA	NA
[truncated: 300 more columns]
