# Supplementary material for: Culture-supported ecophysiology of the SAR116 clade demonstrates metabolic and spatial niche partitioning
Source: ISME J. 2025 Jun 13;19(1):wraf124. doi: 10.1093/ismejo/wraf124 (PMC12262181; doi:10.1093/ismejo/wraf124)
Supplement: supplementary-material_wraf124 [file supplementary-material_wraf124.zip › TableS7_Isolate_Cultivation_Data_wraf124.xlsx]

## Sheet: Sheet1
Isolate	Date	Media	Sampling Site	Sampling Souce	Latitude	Longitude
LSUCC0226	2015-10-01	JW2	CJ2	2.2 μm filtered CJ2 water	29.7602	-93.3402
LSUCC0396	2016-04-06	JW2	FWC2	2.2 μm filtered FWC2 water	29.5308	-92.3261
LSUCC0684	2016-09-22	MWH2	CJ3	2.2 μm filtered CJ3 water	29.7602	-93.3402
LSUCC0719	2016-09-22	MWH2	CJ3	2.2 μm filtered CJ3 water	29.7602	-93.3402
LSUCC0744	2016-11-11		FWC3	2.2 μm filtered FWC3 water	29.5308	-92.3261
