# Supplementary material for: Culture-supported ecophysiology of the SAR116 clade demonstrates metabolic and spatial niche partitioning
Source: ISME J. 2025 Jun 13;19(1):wraf124. doi: 10.1093/ismejo/wraf124 (PMC12262181; doi:10.1093/ismejo/wraf124)
Supplement: supplementary-material_wraf124 [file supplementary-material_wraf124.zip › TableS8_Environmental_Preference_Statistics_wraf124.xlsx]

## Sheet: Open_Ocean.dunn
.y.	group1	group2	n1	n2	statistic	p	p.adj	p.adj.signif
RPKM	Ia.I	Ia.II	657	657	-2.55695	0.0105596	1	ns
RPKM	Ia.I	Ia.III	657	657	-0.550101	0.58225	1	ns
RPKM	Ia.I	Ia.IV	657	657	4.24954	2.14e-05	0.00224924	**
RPKM	Ia.I	Ia.V	657	657	-4.90616	9.29e-07	9.75e-05	****
RPKM	Ia.I	Ib.I	657	657	0.284146	0.776298	1	ns
RPKM	Ia.I	Ib.II	657	657	-25.294	3.72e-141	3.9e-139	****
RPKM	Ia.I	Ib.III	657	657	1.37645	0.168684	1	ns
RPKM	Ia.I	Ib.IV	657	657	-31.4956	9.98e-218	1.05e-215	****
RPKM	Ia.I	Ic	657	657	-16.5517	1.56e-61	1.63e-59	****
RPKM	Ia.I	IIa.I	657	657	12.1424	6.29e-34	6.61e-32	****
RPKM	Ia.I	IIa.II	657	657	7.45683	8.86e-14	9.31e-12	****
RPKM	Ia.I	IIb.I	657	657	8.82633	1.08e-18	1.14e-16	****
RPKM	Ia.I	IIb.II	657	657	-7.38622	1.51e-13	1.59e-11	****
RPKM	Ia.I	III	657	657	14.5294	7.9e-48	8.29e-46	****
RPKM	Ia.II	Ia.III	657	657	2.00684	0.0447662	1	ns
RPKM	Ia.II	Ia.IV	657	657	6.80648	1e-11	1.05e-09	****
RPKM	Ia.II	Ia.V	657	657	-2.34921	0.0188131	1	ns
RPKM	Ia.II	Ib.I	657	657	2.84109	0.00449594	0.472073	ns
RPKM	Ia.II	Ib.II	657	657	-22.7371	1.93e-114	2.02e-112	****
RPKM	Ia.II	Ib.III	657	657	3.93339	8.38e-05	0.00879432	**
RPKM	Ia.II	Ib.IV	657	657	-28.9387	3.9e-184	4.09e-182	****
RPKM	Ia.II	Ic	657	657	-13.9948	1.68e-44	1.76e-42	****
RPKM	Ia.II	IIa.I	657	657	14.6994	6.51e-49	6.83e-47	****
RPKM	Ia.II	IIa.II	657	657	10.0138	1.33e-23	1.39e-21	****
RPKM	Ia.II	IIb.I	657	657	11.3833	5.07e-30	5.32e-28	****
RPKM	Ia.II	IIb.II	657	657	-4.82927	1.37e-06	0.000143886	***
RPKM	Ia.II	III	657	657	17.0863	1.88e-65	1.97e-63	****
RPKM	Ia.III	Ia.IV	657	657	4.79964	1.59e-06	0.0001669	***
RPKM	Ia.III	Ia.V	657	657	-4.35606	1.32e-05	0.00139047	**
RPKM	Ia.III	Ib.I	657	657	0.834247	0.404142	1	ns
RPKM	Ia.III	Ib.II	657	657	-24.7439	3.61e-135	3.79e-133	****
RPKM	Ia.III	Ib.III	657	657	1.92655	0.054036	1	ns
RPKM	Ia.III	Ib.IV	657	657	-30.9455	2.92e-210	3.07e-208	****
RPKM	Ia.III	Ic	657	657	-16.0016	1.24e-57	1.31e-55	****
RPKM	Ia.III	IIa.I	657	657	12.6925	6.51e-37	6.83e-35	****
RPKM	Ia.III	IIa.II	657	657	8.00693	1.18e-15	1.23e-13	****
RPKM	Ia.III	IIb.I	657	657	9.37643	6.82e-21	7.17e-19	****
RPKM	Ia.III	IIb.II	657	657	-6.83611	8.14e-12	8.54e-10	****
RPKM	Ia.III	III	657	657	15.0795	2.21e-51	2.32e-49	****
RPKM	Ia.IV	Ia.V	657	657	-9.1557	5.4e-20	5.67e-18	****
RPKM	Ia.IV	Ib.I	657	657	-3.96539	7.33e-05	0.00769397	**
RPKM	Ia.IV	Ib.II	657	657	-29.5435	7.95e-192	8.35e-190	****
RPKM	Ia.IV	Ib.III	657	657	-2.87309	0.00406478	0.426802	ns
RPKM	Ia.IV	Ib.IV	657	657	-35.7451	7.87e-280	8.26e-278	****
RPKM	Ia.IV	Ic	657	657	-20.8013	4.21e-96	4.43e-94	****
RPKM	Ia.IV	IIa.I	657	657	7.89288	2.95e-15	3.1e-13	****
RPKM	Ia.IV	IIa.II	657	657	3.20729	0.00133992	0.140692	ns
RPKM	Ia.IV	IIb.I	657	657	4.57679	4.72e-06	0.000495766	***
RPKM	Ia.IV	IIb.II	657	657	-11.6358	2.71e-31	2.85e-29	****
RPKM	Ia.IV	III	657	657	10.2798	8.69e-25	9.12e-23	****
RPKM	Ia.V	Ib.I	657	657	5.1903	2.1e-07	2.2e-05	****
RPKM	Ia.V	Ib.II	657	657	-20.3878	2.14e-92	2.25e-90	****
RPKM	Ia.V	Ib.III	657	657	6.28261	3.33e-10	3.5e-08	****
RPKM	Ia.V	Ib.IV	657	657	-26.5895	8.99e-156	9.44e-154	****
RPKM	Ia.V	Ic	657	657	-11.6456	2.42e-31	2.54e-29	****
RPKM	Ia.V	IIa.I	657	657	17.0486	3.58e-65	3.76e-63	****
RPKM	Ia.V	IIa.II	657	657	12.363	4.14e-35	4.35e-33	****
RPKM	Ia.V	IIb.I	657	657	13.7325	6.49e-43	6.81e-41	****
RPKM	Ia.V	IIb.II	657	657	-2.48006	0.0131361	1	ns
RPKM	Ia.V	III	657	657	19.4355	3.86e-84	4.06e-82	****
RPKM	Ib.I	Ib.II	657	657	-25.5781	2.67e-144	2.8e-142	****
RPKM	Ib.I	Ib.III	657	657	1.0923	0.274701	1	ns
RPKM	Ib.I	Ib.IV	657	657	-31.7798	1.23e-221	1.29e-219	****
RPKM	Ib.I	Ic	657	657	-16.8359	1.33e-63	1.4e-61	****
RPKM	Ib.I	IIa.I	657	657	11.8583	1.95e-32	2.05e-30	****
RPKM	Ib.I	IIa.II	657	657	7.17268	7.35e-13	7.72e-11	****
RPKM	Ib.I	IIb.I	657	657	8.54218	1.32e-17	1.38e-15	****
RPKM	Ib.I	IIb.II	657	657	-7.67036	1.72e-14	1.8e-12	****
RPKM	Ib.I	III	657	657	14.2452	4.8e-46	5.04e-44	****
RPKM	Ib.II	Ib.III	657	657	26.6704	1.04e-156	1.09e-154	****
RPKM	Ib.II	Ib.IV	657	657	-6.20161	5.59e-10	5.87e-08	****
RPKM	Ib.II	Ic	657	657	8.74226	2.28e-18	2.4e-16	****
RPKM	Ib.II	IIa.I	657	657	37.4364	9.99e-307	1.05e-304	****
RPKM	Ib.II	IIa.II	657	657	32.7508	2.96e-235	3.1e-233	****
RPKM	Ib.II	IIb.I	657	657	34.1203	3.68e-255	3.87e-253	****
RPKM	Ib.II	IIb.II	657	657	17.9078	1.03e-71	1.08e-69	****
RPKM	Ib.II	III	657	657	39.8234	0	0	****
RPKM	Ib.III	Ib.IV	657	657	-32.8721	5.51e-237	5.79e-235	****
RPKM	Ib.III	Ic	657	657	-17.9282	7.11e-72	7.46e-70	****
RPKM	Ib.III	IIa.I	657	657	10.766	4.98e-27	5.23e-25	****
RPKM	Ib.III	IIa.II	657	657	6.08038	1.2e-09	1.26e-07	****
RPKM	Ib.III	IIb.I	657	657	7.44988	9.34e-14	9.81e-12	****
RPKM	Ib.III	IIb.II	657	657	-8.76266	1.91e-18	2e-16	****
RPKM	Ib.III	III	657	657	13.1529	1.64e-39	1.72e-37	****
RPKM	Ib.IV	Ic	657	657	14.9439	1.71e-50	1.79e-48	****
RPKM	Ib.IV	IIa.I	657	657	43.638	0	0	****
RPKM	Ib.IV	IIa.II	657	657	38.9524	0	0	****
RPKM	Ib.IV	IIb.I	657	657	40.3219	0	0	****
RPKM	Ib.IV	IIb.II	657	657	24.1094	1.99e-128	2.09e-126	****
RPKM	Ib.IV	III	657	657	46.025	0	0	****
RPKM	Ic	IIa.I	657	657	28.6942	4.51e-181	4.74e-179	****
RPKM	Ic	IIa.II	657	657	24.0086	2.26e-127	2.38e-125	****
RPKM	Ic	IIb.I	657	657	25.3781	4.4e-142	4.62e-140	****
RPKM	Ic	IIb.II	657	657	9.16552	4.93e-20	5.18e-18	****
RPKM	Ic	III	657	657	31.0811	4.34e-212	4.55e-210	****
RPKM	IIa.I	IIa.II	657	657	-4.68559	2.79e-06	0.000293115	***
RPKM	IIa.I	IIb.I	657	657	-3.31608	0.000912883	0.0958527	ns
RPKM	IIa.I	IIb.II	657	657	-19.5286	6.27e-85	6.58e-83	****
RPKM	IIa.I	III	657	657	2.38695	0.0169889	1	ns
RPKM	IIa.II	IIb.I	657	657	1.3695	0.170842	1	ns
RPKM	IIa.II	IIb.II	657	657	-14.843	7.72e-50	8.1e-48	****
RPKM	IIa.II	III	657	657	7.07253	1.52e-12	1.6e-10	****
RPKM	IIb.I	IIb.II	657	657	-16.2125	4.11e-59	4.32e-57	****
RPKM	IIb.I	III	657	657	5.70303	1.18e-08	1.24e-06	****
RPKM	IIb.II	III	657	657	21.9156	1.85e-106	1.94e-104	****

## Sheet: Open_Ocean.kruskal
Open Ocean, Kruskal-Wallis
.y.	n	statistic	df	p	method
RPKM	9855	4794.53	14	0	Kruskal-Wallis
Open Ocean, Kruskal-Wallis Effective Size
.y.	n	effsize	method	magnitude
RPKM	9855	0.485826	eta2[H]	large

## Sheet: Coastal.dunn
.y.	group1	group2	n1	n2	statistic	p	p.adj	p.adj.signif
RPKM	Ia.I	Ia.II	133	133	0.312077	0.754982	1	ns
RPKM	Ia.I	Ia.III	133	133	3.43838	0.000585197	0.0614457	ns
RPKM	Ia.I	Ia.IV	133	133	4.91117	9.05338e-07	9.50605e-05	****
RPKM	Ia.I	Ia.V	133	133	-2.45606	0.0140468	1	ns
RPKM	Ia.I	Ib.I	133	133	2.91907	0.00351076	0.368629	ns
RPKM	Ia.I	Ib.II	133	133	-4.44444	8.81213e-06	0.000925274	***
RPKM	Ia.I	Ib.III	133	133	-0.0265031	0.978856	1	ns
RPKM	Ia.I	Ib.IV	133	133	-13.3067	2.11599e-40	2.22179e-38	****
RPKM	Ia.I	Ic	133	133	-8.10688	5.19376e-16	5.45345e-14	****
RPKM	Ia.I	IIa.I	133	133	2.00487	0.0449767	1	ns
RPKM	Ia.I	IIa.II	133	133	-1.10057	0.271083	1	ns
RPKM	Ia.I	IIb.I	133	133	-0.645442	0.518641	1	ns
RPKM	Ia.I	IIb.II	133	133	-9.85342	6.62484e-23	6.95608e-21	****
RPKM	Ia.I	III	133	133	-2.05341	0.040033	1	ns
RPKM	Ia.II	Ia.III	133	133	3.12631	0.00177017	0.185867	ns
RPKM	Ia.II	Ia.IV	133	133	4.59909	4.24332e-06	0.000445548	***
RPKM	Ia.II	Ia.V	133	133	-2.76814	0.00563769	0.591957	ns
RPKM	Ia.II	Ib.I	133	133	2.60699	0.00913409	0.959079	ns
RPKM	Ia.II	Ib.II	133	133	-4.75652	1.96962e-06	0.00020681	***
RPKM	Ia.II	Ib.III	133	133	-0.33858	0.734926	1	ns
RPKM	Ia.II	Ib.IV	133	133	-13.6188	3.09673e-42	3.25156e-40	****
RPKM	Ia.II	Ic	133	133	-8.41895	3.79862e-17	3.98855e-15	****
RPKM	Ia.II	IIa.I	133	133	1.6928	0.0904944	1	ns
RPKM	Ia.II	IIa.II	133	133	-1.41265	0.157759	1	ns
RPKM	Ia.II	IIb.I	133	133	-0.957519	0.338305	1	ns
RPKM	Ia.II	IIb.II	133	133	-10.1655	2.82667e-24	2.968e-22	****
RPKM	Ia.II	III	133	133	-2.36549	0.0180064	1	ns
RPKM	Ia.III	Ia.IV	133	133	1.47279	0.140808	1	ns
RPKM	Ia.III	Ia.V	133	133	-5.89445	3.75934e-09	3.9473e-07	****
RPKM	Ia.III	Ib.I	133	133	-0.519313	0.603543	1	ns
RPKM	Ia.III	Ib.II	133	133	-7.88282	3.20065e-15	3.36068e-13	****
RPKM	Ia.III	Ib.III	133	133	-3.46489	0.000530454	0.0556976	ns
RPKM	Ia.III	Ib.IV	133	133	-16.7451	6.14943e-63	6.4569e-61	****
RPKM	Ia.III	Ic	133	133	-11.5453	7.80046e-31	8.19049e-29	****
RPKM	Ia.III	IIa.I	133	133	-1.43351	0.151712	1	ns
RPKM	Ia.III	IIa.II	133	133	-4.53896	5.65332e-06	0.000593599	***
RPKM	Ia.III	IIb.I	133	133	-4.08383	4.43001e-05	0.00465151	**
RPKM	Ia.III	IIb.II	133	133	-13.2918	2.58263e-40	2.71177e-38	****
RPKM	Ia.III	III	133	133	-5.49179	3.97874e-08	4.17768e-06	****
RPKM	Ia.IV	Ia.V	133	133	-7.36724	1.74201e-13	1.82912e-11	****
RPKM	Ia.IV	Ib.I	133	133	-1.9921	0.0463601	1	ns
RPKM	Ia.IV	Ib.II	133	133	-9.35561	8.31179e-21	8.72738e-19	****
RPKM	Ia.IV	Ib.III	133	133	-4.93767	7.90596e-07	8.30125e-05	****
RPKM	Ia.IV	Ib.IV	133	133	-18.2179	3.72299e-74	3.90914e-72	****
RPKM	Ia.IV	Ic	133	133	-13.018	9.66091e-39	1.0144e-36	****
RPKM	Ia.IV	IIa.I	133	133	-2.9063	0.00365732	0.384018	ns
RPKM	Ia.IV	IIa.II	133	133	-6.01174	1.83538e-09	1.92715e-07	****
RPKM	Ia.IV	IIb.I	133	133	-5.55661	2.75059e-08	2.88811e-06	****
RPKM	Ia.IV	IIb.II	133	133	-14.7646	2.47807e-49	2.60198e-47	****
RPKM	Ia.IV	III	133	133	-6.96458	3.29385e-12	3.45854e-10	****
RPKM	Ia.V	Ib.I	133	133	5.37514	7.65248e-08	8.0351e-06	****
RPKM	Ia.V	Ib.II	133	133	-1.98837	0.0467703	1	ns
RPKM	Ia.V	Ib.III	133	133	2.42956	0.0151171	1	ns
RPKM	Ia.V	Ib.IV	133	133	-10.8506	1.98025e-27	2.07926e-25	****
RPKM	Ia.V	Ic	133	133	-5.65081	1.59692e-08	1.67677e-06	****
RPKM	Ia.V	IIa.I	133	133	4.46094	8.16019e-06	0.00085682	***
RPKM	Ia.V	IIa.II	133	133	1.35549	0.175261	1	ns
RPKM	Ia.V	IIb.I	133	133	1.81062	0.0701993	1	ns
RPKM	Ia.V	IIb.II	133	133	-7.39736	1.3892e-13	1.45866e-11	****
RPKM	Ia.V	III	133	133	0.402656	0.687201	1	ns
RPKM	Ib.I	Ib.II	133	133	-7.36351	1.79135e-13	1.88092e-11	****
RPKM	Ib.I	Ib.III	133	133	-2.94557	0.00322355	0.338473	ns
RPKM	Ib.I	Ib.IV	133	133	-16.2258	3.31478e-59	3.48052e-57	****
RPKM	Ib.I	Ic	133	133	-11.0259	2.86484e-28	3.00808e-26	****
RPKM	Ib.I	IIa.I	133	133	-0.914199	0.360612	1	ns
RPKM	Ib.I	IIa.II	133	133	-4.01964	5.82861e-05	0.00612004	**
RPKM	Ib.I	IIb.I	133	133	-3.56451	0.000364531	0.0382758	*
RPKM	Ib.I	IIb.II	133	133	-12.7725	2.33547e-37	2.45224e-35	****
RPKM	Ib.I	III	133	133	-4.97248	6.61018e-07	6.94069e-05	****
RPKM	Ib.II	Ib.III	133	133	4.41794	9.96478e-06	0.0010463	**
RPKM	Ib.II	Ib.IV	133	133	-8.86227	7.84019e-19	8.2322e-17	****
RPKM	Ib.II	Ic	133	133	-3.66244	0.000249827	0.0262319	*
RPKM	Ib.II	IIa.I	133	133	6.44931	1.12359e-10	1.17977e-08	****
RPKM	Ib.II	IIa.II	133	133	3.34387	0.000826193	0.0867503	ns
RPKM	Ib.II	IIb.I	133	133	3.799	0.000145283	0.0152547	*
RPKM	Ib.II	IIb.II	133	133	-5.40898	6.33834e-08	6.65526e-06	****
RPKM	Ib.II	III	133	133	2.39103	0.0168011	1	ns
RPKM	Ib.III	Ib.IV	133	133	-13.2802	3.01565e-40	3.16643e-38	****
RPKM	Ib.III	Ic	133	133	-8.08037	6.45688e-16	6.77973e-14	****
RPKM	Ib.III	IIa.I	133	133	2.03138	0.0422169	1	ns
RPKM	Ib.III	IIa.II	133	133	-1.07407	0.282792	1	ns
RPKM	Ib.III	IIb.I	133	133	-0.618939	0.535957	1	ns
RPKM	Ib.III	IIb.II	133	133	-9.82692	8.62152e-23	9.0526e-21	****
RPKM	Ib.III	III	133	133	-2.02691	0.0426721	1	ns
RPKM	Ib.IV	Ic	133	133	5.19983	1.99468e-07	2.09442e-05	****
RPKM	Ib.IV	IIa.I	133	133	15.3116	6.3989e-53	6.71884e-51	****
RPKM	Ib.IV	IIa.II	133	133	12.2061	2.88256e-34	3.02669e-32	****
RPKM	Ib.IV	IIb.I	133	133	12.6613	9.69227e-37	1.01769e-34	****
RPKM	Ib.IV	IIb.II	133	133	3.45329	0.000553802	0.0581492	ns
RPKM	Ib.IV	III	133	133	11.2533	2.23085e-29	2.3424e-27	****
RPKM	Ic	IIa.I	133	133	10.1117	4.90015e-24	5.14516e-22	****
RPKM	Ic	IIa.II	133	133	7.0063	2.44696e-12	2.56931e-10	****
RPKM	Ic	IIb.I	133	133	7.46143	8.55856e-14	8.98649e-12	****
RPKM	Ic	IIb.II	133	133	-1.74655	0.080716	1	ns
RPKM	Ic	III	133	133	6.05347	1.4176e-09	1.48848e-07	****
RPKM	IIa.I	IIa.II	133	133	-3.10545	0.00189993	0.199493	ns
RPKM	IIa.I	IIb.I	133	133	-2.65031	0.00804168	0.844377	ns
RPKM	IIa.I	IIb.II	133	133	-11.8583	1.94902e-32	2.04647e-30	****
RPKM	IIa.I	III	133	133	-4.05828	4.94352e-05	0.0051907	**
RPKM	IIa.II	IIb.I	133	133	0.45513	0.649015	1	ns
RPKM	IIa.II	IIb.II	133	133	-8.75285	2.0803e-18	2.18431e-16	****
RPKM	IIa.II	III	133	133	-0.952836	0.340673	1	ns
RPKM	IIb.I	IIb.II	133	133	-9.20798	3.32316e-20	3.48932e-18	****
RPKM	IIb.I	III	133	133	-1.40797	0.159141	1	ns
RPKM	IIb.II	III	133	133	7.80001	6.19e-15	6.4995e-13	****

## Sheet: Coastal.kruskal
Coastal, Kruskal-Wallis
.y.	n	statistic	df	p	method
RPKM	1995	732.58	14	2.85e-147	Kruskal-Wallis
Coastal, Kruskal-Wallis Effective Size
.y.	n	effsize	method	magnitude
RPKM	1995	0.362919	eta2[H]	large

## Sheet: Estuarine.dunn
.y.	group1	group2	n1	n2	statistic	p	p.adj	p.adj.signif
RPKM	Ia.I	Ia.II	172	172	-2.83019	0.00465211	0.488471	ns
RPKM	Ia.I	Ia.III	172	172	2.58197	0.00982393	1	ns
RPKM	Ia.I	Ia.IV	172	172	3.96805	7.25e-05	0.00760873	**
RPKM	Ia.I	Ia.V	172	128	-0.400841	0.688537	1	ns
RPKM	Ia.I	Ib.I	172	172	-1.44248	0.149166	1	ns
RPKM	Ia.I	Ib.II	172	172	-5.56281	2.65e-08	2.79e-06	****
RPKM	Ia.I	Ib.III	172	172	-1.02528	0.305233	1	ns
RPKM	Ia.I	Ib.IV	172	172	-11.8183	3.14e-32	3.3e-30	****
RPKM	Ia.I	Ic	172	172	-5.86353	4.53e-09	4.76e-07	****
RPKM	Ia.I	IIa.I	172	172	2.97303	0.00294871	0.309615	ns
RPKM	Ia.I	IIa.II	172	172	-1.80012	0.0718412	1	ns
RPKM	Ia.I	IIb.I	172	172	-0.636784	0.524265	1	ns
RPKM	Ia.I	IIb.II	172	172	-12.2436	1.82e-34	1.91e-32	****
RPKM	Ia.I	III	172	172	-3.09284	0.00198253	0.208166	ns
RPKM	Ia.II	Ia.III	172	172	5.41215	6.23e-08	6.54e-06	****
RPKM	Ia.II	Ia.IV	172	172	6.79823	1.06e-11	1.11e-09	****
RPKM	Ia.II	Ia.V	172	128	2.21357	0.0268583	1	ns
RPKM	Ia.II	Ib.I	172	172	1.3877	0.165228	1	ns
RPKM	Ia.II	Ib.II	172	172	-2.73262	0.00628327	0.659743	ns
RPKM	Ia.II	Ib.III	172	172	1.80491	0.0710889	1	ns
RPKM	Ia.II	Ib.IV	172	172	-8.9881	2.52e-19	2.64e-17	****
RPKM	Ia.II	Ic	172	172	-3.03334	0.00241862	0.253956	ns
RPKM	Ia.II	IIa.I	172	172	5.80322	6.51e-09	6.83e-07	****
RPKM	Ia.II	IIa.II	172	172	1.03006	0.302981	1	ns
RPKM	Ia.II	IIb.I	172	172	2.1934	0.0282785	1	ns
RPKM	Ia.II	IIb.II	172	172	-9.41341	4.8e-21	5.04e-19	****
RPKM	Ia.II	III	172	172	-0.262651	0.792819	1	ns
RPKM	Ia.III	Ia.IV	172	172	1.38608	0.165722	1	ns
RPKM	Ia.III	Ia.V	172	128	-2.78596	0.00533696	0.560381	ns
RPKM	Ia.III	Ib.I	172	172	-4.02445	5.71e-05	0.0059964	**
RPKM	Ia.III	Ib.II	172	172	-8.14477	3.8e-16	3.99e-14	****
RPKM	Ia.III	Ib.III	172	172	-3.60724	0.00030947	0.0324943	*
RPKM	Ia.III	Ib.IV	172	172	-14.4002	5.16e-47	5.41e-45	****
RPKM	Ia.III	Ic	172	172	-8.44549	3.03e-17	3.18e-15	****
RPKM	Ia.III	IIa.I	172	172	0.391069	0.695747	1	ns
RPKM	Ia.III	IIa.II	172	172	-4.38209	1.18e-05	0.00123424	**
RPKM	Ia.III	IIb.I	172	172	-3.21875	0.00128751	0.135188	ns
RPKM	Ia.III	IIb.II	172	172	-14.8256	1e-49	1.05e-47	****
RPKM	Ia.III	III	172	172	-5.6748	1.39e-08	1.46e-06	****
RPKM	Ia.IV	Ia.V	172	128	-4.06637	4.78e-05	0.00501395	**
RPKM	Ia.IV	Ib.I	172	172	-5.41053	6.28e-08	6.6e-06	****
RPKM	Ia.IV	Ib.II	172	172	-9.53085	1.56e-21	1.64e-19	****
RPKM	Ia.IV	Ib.III	172	172	-4.99332	5.93e-07	6.23e-05	****
RPKM	Ia.IV	Ib.IV	172	172	-15.7863	3.86e-56	4.06e-54	****
RPKM	Ia.IV	Ic	172	172	-9.83157	8.23e-23	8.64e-21	****
RPKM	Ia.IV	IIa.I	172	172	-0.995012	0.31973	1	ns
RPKM	Ia.IV	IIa.II	172	172	-5.76817	8.01e-09	8.41e-07	****
RPKM	Ia.IV	IIb.I	172	172	-4.60483	4.13e-06	0.00043344	***
RPKM	Ia.IV	IIb.II	172	172	-16.2116	4.17e-59	4.38e-57	****
RPKM	Ia.IV	III	172	172	-7.06088	1.65e-12	1.74e-10	****
RPKM	Ia.V	Ib.I	128	172	-0.931669	0.351508	1	ns
RPKM	Ia.V	Ib.II	128	172	-4.73786	2.16e-06	0.00022679	***
RPKM	Ia.V	Ib.III	128	172	-0.546268	0.584882	1	ns
RPKM	Ia.V	Ib.IV	128	172	-10.5164	7.26e-26	7.62e-24	****
RPKM	Ia.V	Ic	128	172	-5.01565	5.29e-07	5.55e-05	****
RPKM	Ia.V	IIa.I	128	172	3.14721	0.00164835	0.173077	ns
RPKM	Ia.V	IIa.II	128	172	-1.26204	0.206934	1	ns
RPKM	Ia.V	IIb.I	128	172	-0.187395	0.851351	1	ns
RPKM	Ia.V	IIb.II	128	172	-10.9093	1.04e-27	1.09e-25	****
RPKM	Ia.V	III	128	172	-2.4562	0.0140415	1	ns
RPKM	Ib.I	Ib.II	172	172	-4.12032	3.78e-05	0.00397262	**
RPKM	Ib.I	Ib.III	172	172	0.417209	0.676526	1	ns
RPKM	Ib.I	Ib.IV	172	172	-10.3758	3.2e-25	3.36e-23	****
RPKM	Ib.I	Ic	172	172	-4.42104	9.82e-06	0.00103138	**
RPKM	Ib.I	IIa.I	172	172	4.41552	1.01e-05	0.00105806	**
RPKM	Ib.I	IIa.II	172	172	-0.357639	0.720614	1	ns
RPKM	Ib.I	IIb.I	172	172	0.8057	0.420416	1	ns
RPKM	Ib.I	IIb.II	172	172	-10.8011	3.4e-27	3.57e-25	****
RPKM	Ib.I	III	172	172	-1.65035	0.0988709	1	ns
RPKM	Ib.II	Ib.III	172	172	4.53753	5.69e-06	0.00059763	***
RPKM	Ib.II	Ib.IV	172	172	-6.25548	3.96e-10	4.16e-08	****
RPKM	Ib.II	Ic	172	172	-0.30072	0.763628	1	ns
RPKM	Ib.II	IIa.I	172	172	8.53584	1.39e-17	1.46e-15	****
RPKM	Ib.II	IIa.II	172	172	3.76268	0.0001681	0.0176506	*
RPKM	Ib.II	IIb.I	172	172	4.92602	8.39e-07	8.81e-05	****
RPKM	Ib.II	IIb.II	172	172	-6.68079	2.38e-11	2.5e-09	****
RPKM	Ib.II	III	172	172	2.46997	0.0135125	1	ns
RPKM	Ib.III	Ib.IV	172	172	-10.793	3.71e-27	3.9e-25	****
RPKM	Ib.III	Ic	172	172	-4.83825	1.31e-06	0.00013754	***
RPKM	Ib.III	IIa.I	172	172	3.99831	6.38e-05	0.00669861	**
RPKM	Ib.III	IIa.II	172	172	-0.774848	0.43843	1	ns
RPKM	Ib.III	IIb.I	172	172	0.388491	0.697652	1	ns
RPKM	Ib.III	IIb.II	172	172	-11.2183	3.32e-29	3.48e-27	****
RPKM	Ib.III	III	172	172	-2.06756	0.0386813	1	ns
RPKM	Ib.IV	Ic	172	172	5.95476	2.6e-09	2.73e-07	****
RPKM	Ib.IV	IIa.I	172	172	14.7913	1.67e-49	1.75e-47	****
RPKM	Ib.IV	IIa.II	172	172	10.0182	1.27e-23	1.33e-21	****
RPKM	Ib.IV	IIb.I	172	172	11.1815	5.02e-29	5.27e-27	****
RPKM	Ib.IV	IIb.II	172	172	-0.425308	0.670612	1	ns
RPKM	Ib.IV	III	172	172	8.72545	2.65e-18	2.78e-16	****
RPKM	Ic	IIa.I	172	172	8.83656	9.87e-19	1.04e-16	****
RPKM	Ic	IIa.II	172	172	4.0634	4.84e-05	0.00507807	**
RPKM	Ic	IIb.I	172	172	5.22674	1.73e-07	1.81e-05	****
RPKM	Ic	IIb.II	172	172	-6.38007	1.77e-10	1.86e-08	****
RPKM	Ic	III	172	172	2.77069	0.00559378	0.587347	ns
RPKM	IIa.I	IIa.II	172	172	-4.77316	1.81e-06	0.00019043	***
RPKM	IIa.I	IIb.I	172	172	-3.60982	0.00030641	0.0321731	*
RPKM	IIa.I	IIb.II	172	172	-15.2166	2.74e-52	2.88e-50	****
RPKM	IIa.I	III	172	172	-6.06587	1.31e-09	1.38e-07	****
RPKM	IIa.II	IIb.I	172	172	1.16334	0.244692	1	ns
RPKM	IIa.II	IIb.II	172	172	-10.4435	1.57e-25	1.65e-23	****
RPKM	IIa.II	III	172	172	-1.29271	0.19611	1	ns
RPKM	IIb.I	IIb.II	172	172	-11.6068	3.81e-31	4e-29	****
RPKM	IIb.I	III	172	172	-2.45605	0.0140473	1	ns
RPKM	IIb.II	III	172	172	9.15076	5.65e-20	5.94e-18	****

## Sheet: Estuarine.kruskal
Estuarine, Kruskal-Wallis
.y.	n	statistic	df	p	method
RPKM	2536	634.431	14	2.48e-126	Kruskal-Wallis
Estuarine, Kruskal-Wallis Effective Size
.y.	n	effsize	method	magnitude
RPKM	2536	0.246105	eta2[H]	large
