# Supplementary material for: Culture-supported ecophysiology of the SAR116 clade demonstrates metabolic and spatial niche partitioning
Source: ISME J. 2025 Jun 13;19(1):wraf124. doi: 10.1093/ismejo/wraf124 (PMC12262181; doi:10.1093/ismejo/wraf124)
Supplement: supplementary-material_wraf124 [file supplementary-material_wraf124.zip › TableS9_RPKM_data_wraf124.csv]

sample	Subclade	Latitude	Longitude	System	Broad_Subclade	Depth	RPKM
SRR5720219	III	22.75	-158	Open Ocean	III	5	1.647961399
SRR5720219	IIa.I	22.75	-158	Open Ocean	II	5	2.712566049
SRR5720219	IIa.II	22.75	-158	Open Ocean	II	5	0.067921871
SRR5720219	IIb.I	22.75	-158	Open Ocean	II	5	3.093535572
SRR5720219	IIb.II	22.75	-158	Open Ocean	II	5	0.013558928
SRR5720219	Ia.I	22.75	-158	Open Ocean	I	5	0.811422397
SRR5720219	Ia.II	22.75	-158	Open Ocean	I	5	0.075949826
SRR5720219	Ia.III	22.75	-158	Open Ocean	I	5	0.432005142
SRR5720219	Ia.IV	22.75	-158	Open Ocean	I	5	0.106678125
SRR5720219	Ia.V	22.75	-158	Open Ocean	I	5	0.111062646
SRR5720219	Ib.I	22.75	-158	Open Ocean	I	5	0.593125562
SRR5720219	Ib.II	22.75	-158	Open Ocean	I	5	0.000818708
SRR5720219	Ib.III	22.75	-158	Open Ocean	I	5	0.566375399
SRR5720219	Ib.IV	22.75	-158	Open Ocean	I	5	0.000434141
SRR5720219	Ic	22.75	-158	Open Ocean	I	5	0.003818903
SRR5720220	III	22.75	-158	Open Ocean	III	115	0.485296434
SRR5720220	IIa.I	22.75	-158	Open Ocean	II	115	0.205734536
SRR5720220	IIa.II	22.75	-158	Open Ocean	II	115	0.02367605
SRR5720220	IIb.I	22.75	-158	Open Ocean	II	115	0.054673148
SRR5720220	IIb.II	22.75	-158	Open Ocean	II	115	0.13167914
SRR5720220	Ia.I	22.75	-158	Open Ocean	I	115	0.019904331
SRR5720220	Ia.II	22.75	-158	Open Ocean	I	115	0.009785606
SRR5720220	Ia.III	22.75	-158	Open Ocean	I	115	0.008185421
SRR5720220	Ia.IV	22.75	-158	Open Ocean	I	115	0.015264062
SRR5720220	Ia.V	22.75	-158	Open Ocean	I	115	0.007301676
SRR5720220	Ib.I	22.75	-158	Open Ocean	I	115	0.006852492
SRR5720220	Ib.II	22.75	-158	Open Ocean	I	115	0.0003015
SRR5720220	Ib.III	22.75	-158	Open Ocean	I	115	0.012667841
SRR5720220	Ib.IV	22.75	-158	Open Ocean	I	115	1.62e-05
SRR5720220	Ic	22.75	-158	Open Ocean	I	115	0.003194405
SRR5720221	III	22.75	-158	Open Ocean	III	175	0.129813543
SRR5720221	IIa.I	22.75	-158	Open Ocean	II	175	0.011998364
SRR5720221	IIa.II	22.75	-158	Open Ocean	II	175	0.006178516
SRR5720221	IIb.I	22.75	-158	Open Ocean	II	175	0.005741198
SRR5720221	IIb.II	22.75	-158	Open Ocean	II	175	0.002609787
SRR5720221	Ia.I	22.75	-158	Open Ocean	I	175	0.00431566
SRR5720221	Ia.II	22.75	-158	Open Ocean	I	175	0.000934267
SRR5720221	Ia.III	22.75	-158	Open Ocean	I	175	0.000432573
SRR5720221	Ia.IV	22.75	-158	Open Ocean	I	175	0.002778724
SRR5720221	Ia.V	22.75	-158	Open Ocean	I	175	0.00225112
SRR5720221	Ib.I	22.75	-158	Open Ocean	I	175	0.003385609
SRR5720221	Ib.II	22.75	-158	Open Ocean	I	175	0.000289254
SRR5720221	Ib.III	22.75	-158	Open Ocean	I	175	0.003171809
SRR5720221	Ib.IV	22.75	-158	Open Ocean	I	175	0
SRR5720221	Ic	22.75	-158	Open Ocean	I	175	0.119757555
SRR5720222	III	22.75	-158	Open Ocean	III	5	1.411225892
SRR5720222	IIa.I	22.75	-158	Open Ocean	II	5	2.667639367
SRR5720222	IIa.II	22.75	-158	Open Ocean	II	5	0.044535964
SRR5720222	IIb.I	22.75	-158	Open Ocean	II	5	3.43975542
SRR5720222	IIb.II	22.75	-158	Open Ocean	II	5	0.013526689
SRR5720222	Ia.I	22.75	-158	Open Ocean	I	5	1.013619997
SRR5720222	Ia.II	22.75	-158	Open Ocean	I	5	0.141633825
SRR5720222	Ia.III	22.75	-158	Open Ocean	I	5	0.429778422
SRR5720222	Ia.IV	22.75	-158	Open Ocean	I	5	0.062344577
SRR5720222	Ia.V	22.75	-158	Open Ocean	I	5	0.120064241
SRR5720222	Ib.I	22.75	-158	Open Ocean	I	5	0.827974253
SRR5720222	Ib.II	22.75	-158	Open Ocean	I	5	0.000759214
SRR5720222	Ib.III	22.75	-158	Open Ocean	I	5	0.615117904
SRR5720222	Ib.IV	22.75	-158	Open Ocean	I	5	0.000531952
SRR5720222	Ic	22.75	-158	Open Ocean	I	5	0.00478035
SRR5720223	III	22.75	-158	Open Ocean	III	115	0.505076937
SRR5720223	IIa.I	22.75	-158	Open Ocean	II	115	0.232575995
SRR5720223	IIa.II	22.75	-158	Open Ocean	II	115	0.02373185
SRR5720223	IIb.I	22.75	-158	Open Ocean	II	115	0.074001084
SRR5720223	IIb.II	22.75	-158	Open Ocean	II	115	0.145927077
SRR5720223	Ia.I	22.75	-158	Open Ocean	I	115	0.032314325
SRR5720223	Ia.II	22.75	-158	Open Ocean	I	115	0.012122137
SRR5720223	Ia.III	22.75	-158	Open Ocean	I	115	0.009436773
SRR5720223	Ia.IV	22.75	-158	Open Ocean	I	115	0.029286894
SRR5720223	Ia.V	22.75	-158	Open Ocean	I	115	0.010562603
SRR5720223	Ib.I	22.75	-158	Open Ocean	I	115	0.00971303
SRR5720223	Ib.II	22.75	-158	Open Ocean	I	115	0.00037609
SRR5720223	Ib.III	22.75	-158	Open Ocean	I	115	0.014899537
SRR5720223	Ib.IV	22.75	-158	Open Ocean	I	115	3.05e-05
SRR5720223	Ic	22.75	-158	Open Ocean	I	115	0.049119036
SRR5720224	III	22.75	-158	Open Ocean	III	175	0.298536082
SRR5720224	IIa.I	22.75	-158	Open Ocean	II	175	0.027189695
SRR5720224	IIa.II	22.75	-158	Open Ocean	II	175	0.011903652
SRR5720224	IIb.I	22.75	-158	Open Ocean	II	175	0.014202978
SRR5720224	IIb.II	22.75	-158	Open Ocean	II	175	0.013596154
SRR5720224	Ia.I	22.75	-158	Open Ocean	I	175	0.008595118
SRR5720224	Ia.II	22.75	-158	Open Ocean	I	175	0.008845017
SRR5720224	Ia.III	22.75	-158	Open Ocean	I	175	0.002286514
SRR5720224	Ia.IV	22.75	-158	Open Ocean	I	175	0.007334835
SRR5720224	Ia.V	22.75	-158	Open Ocean	I	175	0.005161611
SRR5720224	Ib.I	22.75	-158	Open Ocean	I	175	0.00649247
SRR5720224	Ib.II	22.75	-158	Open Ocean	I	175	0.0005579
SRR5720224	Ib.III	22.75	-158	Open Ocean	I	175	0.007127516
SRR5720224	Ib.IV	22.75	-158	Open Ocean	I	175	0
SRR5720224	Ic	22.75	-158	Open Ocean	I	175	0.003947834
SRR5720225	III	22.75	-158	Open Ocean	III	125	0.591699236
SRR5720225	IIa.I	22.75	-158	Open Ocean	II	125	0.406379509
SRR5720225	IIa.II	22.75	-158	Open Ocean	II	125	0.017713148
SRR5720225	IIb.I	22.75	-158	Open Ocean	II	125	0.117183559
SRR5720225	IIb.II	22.75	-158	Open Ocean	II	125	0.130926758
SRR5720225	Ia.I	22.75	-158	Open Ocean	I	125	0.03221383
SRR5720225	Ia.II	22.75	-158	Open Ocean	I	125	0.005276808
SRR5720225	Ia.III	22.75	-158	Open Ocean	I	125	0.023195242
SRR5720225	Ia.IV	22.75	-158	Open Ocean	I	125	0.030841687
SRR5720225	Ia.V	22.75	-158	Open Ocean	I	125	0.007903853
SRR5720225	Ib.I	22.75	-158	Open Ocean	I	125	0.016209409
SRR5720225	Ib.II	22.75	-158	Open Ocean	I	125	0.00021442
SRR5720225	Ib.III	22.75	-158	Open Ocean	I	125	0.016118425
SRR5720225	Ib.IV	22.75	-158	Open Ocean	I	125	3.84e-05
SRR5720225	Ic	22.75	-158	Open Ocean	I	125	0.003488257
SRR5720226	III	22.75	-158	Open Ocean	III	175	0.518669313
SRR5720226	IIa.I	22.75	-158	Open Ocean	II	175	0.521838011
SRR5720226	IIa.II	22.75	-158	Open Ocean	II	175	0.055620089
SRR5720226	IIb.I	22.75	-158	Open Ocean	II	175	0.139321461
SRR5720226	IIb.II	22.75	-158	Open Ocean	II	175	0.091509352
SRR5720226	Ia.I	22.75	-158	Open Ocean	I	175	0.063424852
SRR5720226	Ia.II	22.75	-158	Open Ocean	I	175	0.011037362
SRR5720226	Ia.III	22.75	-158	Open Ocean	I	175	0.043425158
SRR5720226	Ia.IV	22.75	-158	Open Ocean	I	175	0.062577063
SRR5720226	Ia.V	22.75	-158	Open Ocean	I	175	0.017078449
SRR5720226	Ib.I	22.75	-158	Open Ocean	I	175	0.068585574
SRR5720226	Ib.II	22.75	-158	Open Ocean	I	175	0.000600166
SRR5720226	Ib.III	22.75	-158	Open Ocean	I	175	0.049569321
SRR5720226	Ib.IV	22.75	-158	Open Ocean	I	175	7.653e-05
SRR5720226	Ic	22.75	-158	Open Ocean	I	175	0.004395758
SRR5720227	III	22.75	-158	Open Ocean	III	5	0.922696673
SRR5720227	IIa.I	22.75	-158	Open Ocean	II	5	2.628052525
SRR5720227	IIa.II	22.75	-158	Open Ocean	II	5	0.044112933
SRR5720227	IIb.I	22.75	-158	Open Ocean	II	5	4.23102722
SRR5720227	IIb.II	22.75	-158	Open Ocean	II	5	0.011641482
SRR5720227	Ia.I	22.75	-158	Open Ocean	I	5	0.885854729
SRR5720227	Ia.II	22.75	-158	Open Ocean	I	5	0.102584636
SRR5720227	Ia.III	22.75	-158	Open Ocean	I	5	0.374569819
SRR5720227	Ia.IV	22.75	-158	Open Ocean	I	5	0.061253887
SRR5720227	Ia.V	22.75	-158	Open Ocean	I	5	0.132281024
SRR5720227	Ib.I	22.75	-158	Open Ocean	I	5	0.810463054
SRR5720227	Ib.II	22.75	-158	Open Ocean	I	5	0.000658665
SRR5720227	Ib.III	22.75	-158	Open Ocean	I	5	0.62657035
SRR5720227	Ib.IV	22.75	-158	Open Ocean	I	5	0.00044904
SRR5720227	Ic	22.75	-158	Open Ocean	I	5	0.003807649
SRR5720228	III	22.75	-158	Open Ocean	III	100	0.765154714
SRR5720228	IIa.I	22.75	-158	Open Ocean	II	100	0.44865746
SRR5720228	IIa.II	22.75	-158	Open Ocean	II	100	0.060370337
SRR5720228	IIb.I	22.75	-158	Open Ocean	II	100	0.168945665
SRR5720228	IIb.II	22.75	-158	Open Ocean	II	100	0.159038795
SRR5720228	Ia.I	22.75	-158	Open Ocean	I	100	0.063859714
SRR5720228	Ia.II	22.75	-158	Open Ocean	I	100	0.014253926
SRR5720228	Ia.III	22.75	-158	Open Ocean	I	100	0.036883099
SRR5720228	Ia.IV	22.75	-158	Open Ocean	I	100	0.066298053
SRR5720228	Ia.V	22.75	-158	Open Ocean	I	100	0.02954292
SRR5720228	Ib.I	22.75	-158	Open Ocean	I	100	0.020924296
SRR5720228	Ib.II	22.75	-158	Open Ocean	I	100	0.0002207
SRR5720228	Ib.III	22.75	-158	Open Ocean	I	100	0.030440954
SRR5720228	Ib.IV	22.75	-158	Open Ocean	I	100	8.81e-05
SRR5720228	Ic	22.75	-158	Open Ocean	I	100	0.002638805
SRR5720229	III	31.66	-64.16	Open Ocean	III	180	0.075257312
SRR5720229	IIa.I	31.66	-64.16	Open Ocean	II	180	0.022298557
SRR5720229	IIa.II	31.66	-64.16	Open Ocean	II	180	0.011085656
SRR5720229	IIb.I	31.66	-64.16	Open Ocean	II	180	0.011359357
SRR5720229	IIb.II	31.66	-64.16	Open Ocean	II	180	0.023977247
SRR5720229	Ia.I	31.66	-64.16	Open Ocean	I	180	0.00813346
SRR5720229	Ia.II	31.66	-64.16	Open Ocean	I	180	0.006492153
SRR5720229	Ia.III	31.66	-64.16	Open Ocean	I	180	0.00197133
SRR5720229	Ia.IV	31.66	-64.16	Open Ocean	I	180	0.009519491
SRR5720229	Ia.V	31.66	-64.16	Open Ocean	I	180	0.005157884
SRR5720229	Ib.I	31.66	-64.16	Open Ocean	I	180	0.058936315
SRR5720229	Ib.II	31.66	-64.16	Open Ocean	I	180	0.000434442
SRR5720229	Ib.III	31.66	-64.16	Open Ocean	I	180	0.007199951
SRR5720229	Ib.IV	31.66	-64.16	Open Ocean	I	180	0
SRR5720229	Ic	31.66	-64.16	Open Ocean	I	180	0.003266946
SRR5720230	III	31.66	-64.16	Open Ocean	III	120	0.592341709
SRR5720230	IIa.I	31.66	-64.16	Open Ocean	II	120	0.097226943
SRR5720230	IIa.II	31.66	-64.16	Open Ocean	II	120	0.040157599
SRR5720230	IIb.I	31.66	-64.16	Open Ocean	II	120	0.030768295
SRR5720230	IIb.II	31.66	-64.16	Open Ocean	II	120	0.08446769
SRR5720230	Ia.I	31.66	-64.16	Open Ocean	I	120	0.022850097
SRR5720230	Ia.II	31.66	-64.16	Open Ocean	I	120	0.127907498
SRR5720230	Ia.III	31.66	-64.16	Open Ocean	I	120	0.019709184
SRR5720230	Ia.IV	31.66	-64.16	Open Ocean	I	120	0.103685208
SRR5720230	Ia.V	31.66	-64.16	Open Ocean	I	120	0.007718552
SRR5720230	Ib.I	31.66	-64.16	Open Ocean	I	120	0.056664607
SRR5720230	Ib.II	31.66	-64.16	Open Ocean	I	120	0.000533124
SRR5720230	Ib.III	31.66	-64.16	Open Ocean	I	120	0.013080095
SRR5720230	Ib.IV	31.66	-64.16	Open Ocean	I	120	1.75e-05
SRR5720230	Ic	31.66	-64.16	Open Ocean	I	120	0.003958175
SRR5720231	III	31.66	-64.16	Open Ocean	III	180	0.65763833
SRR5720231	IIa.I	31.66	-64.16	Open Ocean	II	180	0.189472406
SRR5720231	IIa.II	31.66	-64.16	Open Ocean	II	180	0.052294343
SRR5720231	IIb.I	31.66	-64.16	Open Ocean	II	180	0.08737919
SRR5720231	IIb.II	31.66	-64.16	Open Ocean	II	180	0.242366924
SRR5720231	Ia.I	31.66	-64.16	Open Ocean	I	180	0.033331099
SRR5720231	Ia.II	31.66	-64.16	Open Ocean	I	180	0.030482034
SRR5720231	Ia.III	31.66	-64.16	Open Ocean	I	180	0.0327528
SRR5720231	Ia.IV	31.66	-64.16	Open Ocean	I	180	0.062302116
SRR5720231	Ia.V	31.66	-64.16	Open Ocean	I	180	0.012246334
SRR5720231	Ib.I	31.66	-64.16	Open Ocean	I	180	0.018914809
SRR5720231	Ib.II	31.66	-64.16	Open Ocean	I	180	0.000867758
SRR5720231	Ib.III	31.66	-64.16	Open Ocean	I	180	0.023873366
SRR5720231	Ib.IV	31.66	-64.16	Open Ocean	I	180	7.41e-05
SRR5720231	Ic	31.66	-64.16	Open Ocean	I	180	0.006570429
SRR5720232	III	31.66	-64.16	Open Ocean	III	40	1.498155742
SRR5720232	IIa.I	31.66	-64.16	Open Ocean	II	40	0.585671284
SRR5720232	IIa.II	31.66	-64.16	Open Ocean	II	40	0.191163008
SRR5720232	IIb.I	31.66	-64.16	Open Ocean	II	40	0.316189149
SRR5720232	IIb.II	31.66	-64.16	Open Ocean	II	40	0.439339874
SRR5720232	Ia.I	31.66	-64.16	Open Ocean	I	40	0.010055613
SRR5720232	Ia.II	31.66	-64.16	Open Ocean	I	40	0.00445909
SRR5720232	Ia.III	31.66	-64.16	Open Ocean	I	40	0.022329065
SRR5720232	Ia.IV	31.66	-64.16	Open Ocean	I	40	0.065982048
SRR5720232	Ia.V	31.66	-64.16	Open Ocean	I	40	0.008271692
SRR5720232	Ib.I	31.66	-64.16	Open Ocean	I	40	0.022081217
SRR5720232	Ib.II	31.66	-64.16	Open Ocean	I	40	0.000526046
SRR5720232	Ib.III	31.66	-64.16	Open Ocean	I	40	0.055663587
SRR5720232	Ib.IV	31.66	-64.16	Open Ocean	I	40	0.000239817
SRR5720232	Ic	31.66	-64.16	Open Ocean	I	40	0.002469886
SRR5720233	III	31.66	-64.16	Open Ocean	III	1	1.290260494
SRR5720233	IIa.I	31.66	-64.16	Open Ocean	II	1	0.939742287
SRR5720233	IIa.II	31.66	-64.16	Open Ocean	II	1	0.444521078
SRR5720233	IIb.I	31.66	-64.16	Open Ocean	II	1	0.622271487
SRR5720233	IIb.II	31.66	-64.16	Open Ocean	II	1	0.267463864
SRR5720233	Ia.I	31.66	-64.16	Open Ocean	I	1	0.183916998
SRR5720233	Ia.II	31.66	-64.16	Open Ocean	I	1	0.048490328
SRR5720233	Ia.III	31.66	-64.16	Open Ocean	I	1	0.128698911
SRR5720233	Ia.IV	31.66	-64.16	Open Ocean	I	1	0.117655588
SRR5720233	Ia.V	31.66	-64.16	Open Ocean	I	1	0.043109928
SRR5720233	Ib.I	31.66	-64.16	Open Ocean	I	1	0.052662172
SRR5720233	Ib.II	31.66	-64.16	Open Ocean	I	1	0.0003098
SRR5720233	Ib.III	31.66	-64.16	Open Ocean	I	1	0.103055027
SRR5720233	Ib.IV	31.66	-64.16	Open Ocean	I	1	0.0001664
SRR5720233	Ic	31.66	-64.16	Open Ocean	I	1	0.080722967
SRR5720234	III	31.66	-64.16	Open Ocean	III	180	0.093941401
SRR5720234	IIa.I	31.66	-64.16	Open Ocean	II	180	0.015640921
SRR5720234	IIa.II	31.66	-64.16	Open Ocean	II	180	0.007232344
SRR5720234	IIb.I	31.66	-64.16	Open Ocean	II	180	0.009096776
SRR5720234	IIb.II	31.66	-64.16	Open Ocean	II	180	0.003734275
SRR5720234	Ia.I	31.66	-64.16	Open Ocean	I	180	0.009014042
SRR5720234	Ia.II	31.66	-64.16	Open Ocean	I	180	0.182300662
SRR5720234	Ia.III	31.66	-64.16	Open Ocean	I	180	0.001713407
SRR5720234	Ia.IV	31.66	-64.16	Open Ocean	I	180	0.004752099
SRR5720234	Ia.V	31.66	-64.16	Open Ocean	I	180	0.004970971
SRR5720234	Ib.I	31.66	-64.16	Open Ocean	I	180	0.452810657
SRR5720234	Ib.II	31.66	-64.16	Open Ocean	I	180	0.000290187
SRR5720234	Ib.III	31.66	-64.16	Open Ocean	I	180	0.007877746
SRR5720234	Ib.IV	31.66	-64.16	Open Ocean	I	180	0
SRR5720234	Ic	31.66	-64.16	Open Ocean	I	180	0.003544209
SRR5720235	III	31.66	-64.16	Open Ocean	III	10	0.182248837
SRR5720235	IIa.I	31.66	-64.16	Open Ocean	II	10	9.28530648
SRR5720235	IIa.II	31.66	-64.16	Open Ocean	II	10	1.036501186
SRR5720235	IIb.I	31.66	-64.16	Open Ocean	II	10	2.93691279
SRR5720235	IIb.II	31.66	-64.16	Open Ocean	II	10	0.016106561
SRR5720235	Ia.I	31.66	-64.16	Open Ocean	I	10	0.215598055
SRR5720235	Ia.II	31.66	-64.16	Open Ocean	I	10	0.581235534
SRR5720235	Ia.III	31.66	-64.16	Open Ocean	I	10	0.295577637
SRR5720235	Ia.IV	31.66	-64.16	Open Ocean	I	10	0.030320176
SRR5720235	Ia.V	31.66	-64.16	Open Ocean	I	10	0.03823424
SRR5720235	Ib.I	31.66	-64.16	Open Ocean	I	10	0.320421251
SRR5720235	Ib.II	31.66	-64.16	Open Ocean	I	10	0.001003571
SRR5720235	Ib.III	31.66	-64.16	Open Ocean	I	10	2.11568834
SRR5720235	Ib.IV	31.66	-64.16	Open Ocean	I	10	0.000346821
SRR5720235	Ic	31.66	-64.16	Open Ocean	I	10	0.320934182
SRR5720236	III	31.66	-64.16	Open Ocean	III	180	0.215016891
SRR5720236	IIa.I	31.66	-64.16	Open Ocean	II	180	0.057873492
SRR5720236	IIa.II	31.66	-64.16	Open Ocean	II	180	0.021432795
SRR5720236	IIb.I	31.66	-64.16	Open Ocean	II	180	0.020919981
SRR5720236	IIb.II	31.66	-64.16	Open Ocean	II	180	0.069010238
SRR5720236	Ia.I	31.66	-64.16	Open Ocean	I	180	0.012305068
SRR5720236	Ia.II	31.66	-64.16	Open Ocean	I	180	0.007610994
SRR5720236	Ia.III	31.66	-64.16	Open Ocean	I	180	0.011036307
SRR5720236	Ia.IV	31.66	-64.16	Open Ocean	I	180	0.027940188
SRR5720236	Ia.V	31.66	-64.16	Open Ocean	I	180	0.006430236
SRR5720236	Ib.I	31.66	-64.16	Open Ocean	I	180	0.084504516
SRR5720236	Ib.II	31.66	-64.16	Open Ocean	I	180	0.000506128
SRR5720236	Ib.III	31.66	-64.16	Open Ocean	I	180	0.010967478
SRR5720236	Ib.IV	31.66	-64.16	Open Ocean	I	180	1.11e-05
SRR5720236	Ic	31.66	-64.16	Open Ocean	I	180	0.004088451
SRR5720237	III	31.66	-64.16	Open Ocean	III	80	0.729517189
SRR5720237	IIa.I	31.66	-64.16	Open Ocean	II	80	0.293601617
SRR5720237	IIa.II	31.66	-64.16	Open Ocean	II	80	0.148268368
SRR5720237	IIb.I	31.66	-64.16	Open Ocean	II	80	0.08934701
SRR5720237	IIb.II	31.66	-64.16	Open Ocean	II	80	0.30061224
SRR5720237	Ia.I	31.66	-64.16	Open Ocean	I	80	0.046744006
SRR5720237	Ia.II	31.66	-64.16	Open Ocean	I	80	0.068775168
SRR5720237	Ia.III	31.66	-64.16	Open Ocean	I	80	0.07491868
SRR5720237	Ia.IV	31.66	-64.16	Open Ocean	I	80	0.204491461
SRR5720237	Ia.V	31.66	-64.16	Open Ocean	I	80	0.013475672
SRR5720237	Ib.I	31.66	-64.16	Open Ocean	I	80	0.025074943
SRR5720237	Ib.II	31.66	-64.16	Open Ocean	I	80	0.000638966
SRR5720237	Ib.III	31.66	-64.16	Open Ocean	I	80	0.018186222
SRR5720237	Ib.IV	31.66	-64.16	Open Ocean	I	80	1.65e-05
SRR5720237	Ic	31.66	-64.16	Open Ocean	I	80	0.004397839
SRR5720238	III	31.66	-64.16	Open Ocean	III	1	1.262319089
SRR5720238	IIa.I	31.66	-64.16	Open Ocean	II	1	0.971708775
SRR5720238	IIa.II	31.66	-64.16	Open Ocean	II	1	0.79637229
SRR5720238	IIb.I	31.66	-64.16	Open Ocean	II	1	0.347440825
SRR5720238	IIb.II	31.66	-64.16	Open Ocean	II	1	0.359677479
SRR5720238	Ia.I	31.66	-64.16	Open Ocean	I	1	0.150739202
SRR5720238	Ia.II	31.66	-64.16	Open Ocean	I	1	0.072569165
SRR5720238	Ia.III	31.66	-64.16	Open Ocean	I	1	0.183670268
SRR5720238	Ia.IV	31.66	-64.16	Open Ocean	I	1	0.411019751
SRR5720238	Ia.V	31.66	-64.16	Open Ocean	I	1	0.038794855
SRR5720238	Ib.I	31.66	-64.16	Open Ocean	I	1	0.04116311
SRR5720238	Ib.II	31.66	-64.16	Open Ocean	I	1	0.0004548
SRR5720238	Ib.III	31.66	-64.16	Open Ocean	I	1	0.059292466
SRR5720238	Ib.IV	31.66	-64.16	Open Ocean	I	1	0.000146192
SRR5720238	Ic	31.66	-64.16	Open Ocean	I	1	0.00917643
SRR5720239	III	22.75	-158	Open Ocean	III	175	0.314081353
SRR5720239	IIa.I	22.75	-158	Open Ocean	II	175	0.186365248
SRR5720239	IIa.II	22.75	-158	Open Ocean	II	175	0.015936585
SRR5720239	IIb.I	22.75	-158	Open Ocean	II	175	0.101151222
SRR5720239	IIb.II	22.75	-158	Open Ocean	II	175	0.022668349
SRR5720239	Ia.I	22.75	-158	Open Ocean	I	175	0.030815379
SRR5720239	Ia.II	22.75	-158	Open Ocean	I	175	0.159289852
SRR5720239	Ia.III	22.75	-158	Open Ocean	I	175	0.017801502
SRR5720239	Ia.IV	22.75	-158	Open Ocean	I	175	0.025404473
SRR5720239	Ia.V	22.75	-158	Open Ocean	I	175	0.011230961
SRR5720239	Ib.I	22.75	-158	Open Ocean	I	175	0.376432729
SRR5720239	Ib.II	22.75	-158	Open Ocean	I	175	0.000768746
SRR5720239	Ib.III	22.75	-158	Open Ocean	I	175	0.026964131
SRR5720239	Ib.IV	22.75	-158	Open Ocean	I	175	3.42e-05
SRR5720239	Ic	22.75	-158	Open Ocean	I	175	0.00376247
SRR5720240	III	22.75	-158	Open Ocean	III	125	0.429590689
SRR5720240	IIa.I	22.75	-158	Open Ocean	II	125	0.199087639
SRR5720240	IIa.II	22.75	-158	Open Ocean	II	125	0.017953414
SRR5720240	IIb.I	22.75	-158	Open Ocean	II	125	0.096231564
SRR5720240	IIb.II	22.75	-158	Open Ocean	II	125	0.073931556
SRR5720240	Ia.I	22.75	-158	Open Ocean	I	125	0.02126442
SRR5720240	Ia.II	22.75	-158	Open Ocean	I	125	0.003233579
SRR5720240	Ia.III	22.75	-158	Open Ocean	I	125	0.010076014
SRR5720240	Ia.IV	22.75	-158	Open Ocean	I	125	0.016918724
SRR5720240	Ia.V	22.75	-158	Open Ocean	I	125	0.006822048
SRR5720240	Ib.I	22.75	-158	Open Ocean	I	125	0.015761778
SRR5720240	Ib.II	22.75	-158	Open Ocean	I	125	0.000485719
SRR5720240	Ib.III	22.75	-158	Open Ocean	I	125	0.020253831
SRR5720240	Ib.IV	22.75	-158	Open Ocean	I	125	1.7e-05
SRR5720240	Ic	22.75	-158	Open Ocean	I	125	0.003020319
SRR5720241	III	22.75	-158	Open Ocean	III	5	1.403495502
SRR5720241	IIa.I	22.75	-158	Open Ocean	II	5	2.754164075
SRR5720241	IIa.II	22.75	-158	Open Ocean	II	5	0.041580455
SRR5720241	IIb.I	22.75	-158	Open Ocean	II	5	3.214347671
SRR5720241	IIb.II	22.75	-158	Open Ocean	II	5	0.028640407
SRR5720241	Ia.I	22.75	-158	Open Ocean	I	5	0.53130806
SRR5720241	Ia.II	22.75	-158	Open Ocean	I	5	0.068946681
SRR5720241	Ia.III	22.75	-158	Open Ocean	I	5	0.470112002
SRR5720241	Ia.IV	22.75	-158	Open Ocean	I	5	0.086013899
SRR5720241	Ia.V	22.75	-158	Open Ocean	I	5	0.087171164
SRR5720241	Ib.I	22.75	-158	Open Ocean	I	5	0.606420457
SRR5720241	Ib.II	22.75	-158	Open Ocean	I	5	0.000690796
SRR5720241	Ib.III	22.75	-158	Open Ocean	I	5	0.696370938
SRR5720241	Ib.IV	22.75	-158	Open Ocean	I	5	0.000658675
SRR5720241	Ic	22.75	-158	Open Ocean	I	5	0.004302194
SRR5720242	III	22.75	-158	Open Ocean	III	175	0.381303209
SRR5720242	IIa.I	22.75	-158	Open Ocean	II	175	0.023601424
SRR5720242	IIa.II	22.75	-158	Open Ocean	II	175	0.011446269
SRR5720242	IIb.I	22.75	-158	Open Ocean	II	175	0.011639755
SRR5720242	IIb.II	22.75	-158	Open Ocean	II	175	0.019439693
SRR5720242	Ia.I	22.75	-158	Open Ocean	I	175	0.007496448
SRR5720242	Ia.II	22.75	-158	Open Ocean	I	175	0.018147198
SRR5720242	Ia.III	22.75	-158	Open Ocean	I	175	0.001547121
SRR5720242	Ia.IV	22.75	-158	Open Ocean	I	175	0.005668606
SRR5720242	Ia.V	22.75	-158	Open Ocean	I	175	0.004692248
SRR5720242	Ib.I	22.75	-158	Open Ocean	I	175	0.009298275
SRR5720242	Ib.II	22.75	-158	Open Ocean	I	175	0.000540785
SRR5720242	Ib.III	22.75	-158	Open Ocean	I	175	0.007208153
SRR5720242	Ib.IV	22.75	-158	Open Ocean	I	175	0
SRR5720242	Ic	22.75	-158	Open Ocean	I	175	0.003457736
SRR5720243	III	22.75	-158	Open Ocean	III	175	0.160345176
SRR5720243	IIa.I	22.75	-158	Open Ocean	II	175	0.012468417
SRR5720243	IIa.II	22.75	-158	Open Ocean	II	175	0.007329857
SRR5720243	IIb.I	22.75	-158	Open Ocean	II	175	0.007372056
SRR5720243	IIb.II	22.75	-158	Open Ocean	II	175	0.006364357
SRR5720243	Ia.I	22.75	-158	Open Ocean	I	175	0.008841091
SRR5720243	Ia.II	22.75	-158	Open Ocean	I	175	0.001832132
SRR5720243	Ia.III	22.75	-158	Open Ocean	I	175	0.001452575
SRR5720243	Ia.IV	22.75	-158	Open Ocean	I	175	0.004592106
SRR5720243	Ia.V	22.75	-158	Open Ocean	I	175	0.003879807
SRR5720243	Ib.I	22.75	-158	Open Ocean	I	175	0.004356986
SRR5720243	Ib.II	22.75	-158	Open Ocean	I	175	0.000288839
SRR5720243	Ib.III	22.75	-158	Open Ocean	I	175	0.003821596
SRR5720243	Ib.IV	22.75	-158	Open Ocean	I	175	1.29e-05
SRR5720243	Ic	22.75	-158	Open Ocean	I	175	0.003433854
SRR5720244	III	22.75	-158	Open Ocean	III	100	0.393251603
SRR5720244	IIa.I	22.75	-158	Open Ocean	II	100	0.128406536
SRR5720244	IIa.II	22.75	-158	Open Ocean	II	100	0.019653492
SRR5720244	IIb.I	22.75	-158	Open Ocean	II	100	0.050925866
SRR5720244	IIb.II	22.75	-158	Open Ocean	II	100	0.089395965
SRR5720244	Ia.I	22.75	-158	Open Ocean	I	100	0.018135733
SRR5720244	Ia.II	22.75	-158	Open Ocean	I	100	0.108387351
SRR5720244	Ia.III	22.75	-158	Open Ocean	I	100	0.004930849
SRR5720244	Ia.IV	22.75	-158	Open Ocean	I	100	0.014001671
SRR5720244	Ia.V	22.75	-158	Open Ocean	I	100	0.006988559
SRR5720244	Ib.I	22.75	-158	Open Ocean	I	100	0.288175768
SRR5720244	Ib.II	22.75	-158	Open Ocean	I	100	0.000415798
SRR5720244	Ib.III	22.75	-158	Open Ocean	I	100	0.011134406
SRR5720244	Ib.IV	22.75	-158	Open Ocean	I	100	4.702e-05
SRR5720244	Ic	22.75	-158	Open Ocean	I	100	0.077778575
SRR5720245	III	22.75	-158	Open Ocean	III	100	0.398616791
SRR5720245	IIa.I	22.75	-158	Open Ocean	II	100	0.202343051
SRR5720245	IIa.II	22.75	-158	Open Ocean	II	100	0.015078447
SRR5720245	IIb.I	22.75	-158	Open Ocean	II	100	0.072976975
SRR5720245	IIb.II	22.75	-158	Open Ocean	II	100	0.080795988
SRR5720245	Ia.I	22.75	-158	Open Ocean	I	100	0.02881045
SRR5720245	Ia.II	22.75	-158	Open Ocean	I	100	0.005226071
SRR5720245	Ia.III	22.75	-158	Open Ocean	I	100	0.014544426
SRR5720245	Ia.IV	22.75	-158	Open Ocean	I	100	0.017760113
SRR5720245	Ia.V	22.75	-158	Open Ocean	I	100	0.006198092
SRR5720245	Ib.I	22.75	-158	Open Ocean	I	100	0.013930961
SRR5720245	Ib.II	22.75	-158	Open Ocean	I	100	0.00032539
SRR5720245	Ib.III	22.75	-158	Open Ocean	I	100	0.013456551
SRR5720245	Ib.IV	22.75	-158	Open Ocean	I	100	6.532e-05
SRR5720245	Ic	22.75	-158	Open Ocean	I	100	0.086549961
SRR5720246	III	22.75	-158	Open Ocean	III	5	1.445275867
SRR5720246	IIa.I	22.75	-158	Open Ocean	II	5	1.768558508
SRR5720246	IIa.II	22.75	-158	Open Ocean	II	5	0.031171067
SRR5720246	IIb.I	22.75	-158	Open Ocean	II	5	1.578695071
SRR5720246	IIb.II	22.75	-158	Open Ocean	II	5	0.086916799
SRR5720246	Ia.I	22.75	-158	Open Ocean	I	5	0.358115504
SRR5720246	Ia.II	22.75	-158	Open Ocean	I	5	0.030744663
SRR5720246	Ia.III	22.75	-158	Open Ocean	I	5	0.239626573
SRR5720246	Ia.IV	22.75	-158	Open Ocean	I	5	0.089046651
SRR5720246	Ia.V	22.75	-158	Open Ocean	I	5	0.053384677
SRR5720246	Ib.I	22.75	-158	Open Ocean	I	5	0.269124805
SRR5720246	Ib.II	22.75	-158	Open Ocean	I	5	0.0006306
SRR5720246	Ib.III	22.75	-158	Open Ocean	I	5	0.347310779
SRR5720246	Ib.IV	22.75	-158	Open Ocean	I	5	0.000476161
SRR5720246	Ic	22.75	-158	Open Ocean	I	5	0.059314323
SRR5720247	III	22.75	-158	Open Ocean	III	5	1.464027055
SRR5720247	IIa.I	22.75	-158	Open Ocean	II	5	2.196975815
SRR5720247	IIa.II	22.75	-158	Open Ocean	II	5	0.047222139
SRR5720247	IIb.I	22.75	-158	Open Ocean	II	5	1.219548236
SRR5720247	IIb.II	22.75	-158	Open Ocean	II	5	0.077275866
SRR5720247	Ia.I	22.75	-158	Open Ocean	I	5	0.248584861
SRR5720247	Ia.II	22.75	-158	Open Ocean	I	5	0.036132538
SRR5720247	Ia.III	22.75	-158	Open Ocean	I	5	0.178358245
SRR5720247	Ia.IV	22.75	-158	Open Ocean	I	5	0.216574843
SRR5720247	Ia.V	22.75	-158	Open Ocean	I	5	0.070445439
SRR5720247	Ib.I	22.75	-158	Open Ocean	I	5	0.23395068
SRR5720247	Ib.II	22.75	-158	Open Ocean	I	5	0.000578887
SRR5720247	Ib.III	22.75	-158	Open Ocean	I	5	0.27307991
SRR5720247	Ib.IV	22.75	-158	Open Ocean	I	5	0.000563297
SRR5720247	Ic	22.75	-158	Open Ocean	I	5	0.059558949
SRR5720248	III	22.75	-158	Open Ocean	III	175	0.148271947
SRR5720248	IIa.I	22.75	-158	Open Ocean	II	175	0.016029934
SRR5720248	IIa.II	22.75	-158	Open Ocean	II	175	0.008887839
SRR5720248	IIb.I	22.75	-158	Open Ocean	II	175	0.008306523
SRR5720248	IIb.II	22.75	-158	Open Ocean	II	175	0.0060739
SRR5720248	Ia.I	22.75	-158	Open Ocean	I	175	0.0083701
SRR5720248	Ia.II	22.75	-158	Open Ocean	I	175	0.002286336
SRR5720248	Ia.III	22.75	-158	Open Ocean	I	175	0.001741085
SRR5720248	Ia.IV	22.75	-158	Open Ocean	I	175	0.005945508
SRR5720248	Ia.V	22.75	-158	Open Ocean	I	175	0.004651829
SRR5720248	Ib.I	22.75	-158	Open Ocean	I	175	0.006579686
SRR5720248	Ib.II	22.75	-158	Open Ocean	I	175	0.000440696
SRR5720248	Ib.III	22.75	-158	Open Ocean	I	175	0.004953388
SRR5720248	Ib.IV	22.75	-158	Open Ocean	I	175	0
SRR5720248	Ic	22.75	-158	Open Ocean	I	175	0.062339721
SRR5720249	III	31.66	-64.16	Open Ocean	III	40	1.047173716
SRR5720249	IIa.I	31.66	-64.16	Open Ocean	II	40	1.374109811
SRR5720249	IIa.II	31.66	-64.16	Open Ocean	II	40	0.814460779
SRR5720249	IIb.I	31.66	-64.16	Open Ocean	II	40	0.517498264
SRR5720249	IIb.II	31.66	-64.16	Open Ocean	II	40	0.263575957
SRR5720249	Ia.I	31.66	-64.16	Open Ocean	I	40	0.20846694
SRR5720249	Ia.II	31.66	-64.16	Open Ocean	I	40	0.094640251
SRR5720249	Ia.III	31.66	-64.16	Open Ocean	I	40	0.497356084
SRR5720249	Ia.IV	31.66	-64.16	Open Ocean	I	40	0.766209945
SRR5720249	Ia.V	31.66	-64.16	Open Ocean	I	40	0.061754119
SRR5720249	Ib.I	31.66	-64.16	Open Ocean	I	40	0.108156671
SRR5720249	Ib.II	31.66	-64.16	Open Ocean	I	40	0.000786959
SRR5720249	Ib.III	31.66	-64.16	Open Ocean	I	40	0.073864247
SRR5720249	Ib.IV	31.66	-64.16	Open Ocean	I	40	0.0001319
SRR5720249	Ic	31.66	-64.16	Open Ocean	I	40	0.011246499
SRR5720250	III	31.66	-64.16	Open Ocean	III	180	0.623640661
SRR5720250	IIa.I	31.66	-64.16	Open Ocean	II	180	0.388804259
SRR5720250	IIa.II	31.66	-64.16	Open Ocean	II	180	0.167057053
SRR5720250	IIb.I	31.66	-64.16	Open Ocean	II	180	0.130567015
SRR5720250	IIb.II	31.66	-64.16	Open Ocean	II	180	0.214728072
SRR5720250	Ia.I	31.66	-64.16	Open Ocean	I	180	0.056062814
SRR5720250	Ia.II	31.66	-64.16	Open Ocean	I	180	0.066195565
SRR5720250	Ia.III	31.66	-64.16	Open Ocean	I	180	0.107736036
SRR5720250	Ia.IV	31.66	-64.16	Open Ocean	I	180	0.288444113
SRR5720250	Ia.V	31.66	-64.16	Open Ocean	I	180	0.017846137
SRR5720250	Ib.I	31.66	-64.16	Open Ocean	I	180	0.025910575
SRR5720250	Ib.II	31.66	-64.16	Open Ocean	I	180	0.000332741
SRR5720250	Ib.III	31.66	-64.16	Open Ocean	I	180	0.021728366
SRR5720250	Ib.IV	31.66	-64.16	Open Ocean	I	180	5.047e-05
SRR5720250	Ic	31.66	-64.16	Open Ocean	I	180	0.004137963
SRR5720251	III	31.66	-64.16	Open Ocean	III	1	0.9204607
SRR5720251	IIa.I	31.66	-64.16	Open Ocean	II	1	3.931995069
SRR5720251	IIa.II	31.66	-64.16	Open Ocean	II	1	0.130100551
SRR5720251	IIb.I	31.66	-64.16	Open Ocean	II	1	3.767988817
SRR5720251	IIb.II	31.66	-64.16	Open Ocean	II	1	0.010173911
SRR5720251	Ia.I	31.66	-64.16	Open Ocean	I	1	1.438008916
SRR5720251	Ia.II	31.66	-64.16	Open Ocean	I	1	1.440477218
SRR5720251	Ia.III	31.66	-64.16	Open Ocean	I	1	0.211651488
SRR5720251	Ia.IV	31.66	-64.16	Open Ocean	I	1	0.020422015
SRR5720251	Ia.V	31.66	-64.16	Open Ocean	I	1	0.086752258
SRR5720251	Ib.I	31.66	-64.16	Open Ocean	I	1	0.525349416
SRR5720251	Ib.II	31.66	-64.16	Open Ocean	I	1	0.000915442
SRR5720251	Ib.III	31.66	-64.16	Open Ocean	I	1	0.978039054
SRR5720251	Ib.IV	31.66	-64.16	Open Ocean	I	1	0.000323753
SRR5720251	Ic	31.66	-64.16	Open Ocean	I	1	1.351516216
SRR5720252	III	31.66	-64.16	Open Ocean	III	100	0.452256973
SRR5720252	IIa.I	31.66	-64.16	Open Ocean	II	100	0.149253185
SRR5720252	IIa.II	31.66	-64.16	Open Ocean	II	100	0.089948776
SRR5720252	IIb.I	31.66	-64.16	Open Ocean	II	100	0.059153854
SRR5720252	IIb.II	31.66	-64.16	Open Ocean	II	100	0.081561163
SRR5720252	Ia.I	31.66	-64.16	Open Ocean	I	100	0.089417799
SRR5720252	Ia.II	31.66	-64.16	Open Ocean	I	100	0.154421593
SRR5720252	Ia.III	31.66	-64.16	Open Ocean	I	100	0.031338234
SRR5720252	Ia.IV	31.66	-64.16	Open Ocean	I	100	0.056185234
SRR5720252	Ia.V	31.66	-64.16	Open Ocean	I	100	0.018332536
SRR5720252	Ib.I	31.66	-64.16	Open Ocean	I	100	0.012886267
SRR5720252	Ib.II	31.66	-64.16	Open Ocean	I	100	0.000468077
SRR5720252	Ib.III	31.66	-64.16	Open Ocean	I	100	0.012917819
SRR5720252	Ib.IV	31.66	-64.16	Open Ocean	I	100	2.97e-05
SRR5720252	Ic	31.66	-64.16	Open Ocean	I	100	0.003118417
SRR5720253	III	31.66	-64.16	Open Ocean	III	100	1.286458405
SRR5720253	IIa.I	31.66	-64.16	Open Ocean	II	100	0.273193757
SRR5720253	IIa.II	31.66	-64.16	Open Ocean	II	100	0.130538718
SRR5720253	IIb.I	31.66	-64.16	Open Ocean	II	100	0.086905915
SRR5720253	IIb.II	31.66	-64.16	Open Ocean	II	100	0.1862199
SRR5720253	Ia.I	31.66	-64.16	Open Ocean	I	100	0.011288789
SRR5720253	Ia.II	31.66	-64.16	Open Ocean	I	100	0.013790413
SRR5720253	Ia.III	31.66	-64.16	Open Ocean	I	100	0.06660375
SRR5720253	Ia.IV	31.66	-64.16	Open Ocean	I	100	0.251251814
SRR5720253	Ia.V	31.66	-64.16	Open Ocean	I	100	0.008717703
SRR5720253	Ib.I	31.66	-64.16	Open Ocean	I	100	0.018624062
SRR5720253	Ib.II	31.66	-64.16	Open Ocean	I	100	0.000793689
SRR5720253	Ib.III	31.66	-64.16	Open Ocean	I	100	0.018880986
SRR5720253	Ib.IV	31.66	-64.16	Open Ocean	I	100	0
SRR5720253	Ic	31.66	-64.16	Open Ocean	I	100	0.001873819
SRR5720254	III	31.66	-64.16	Open Ocean	III	180	0.101762163
SRR5720254	IIa.I	31.66	-64.16	Open Ocean	II	180	0.066937008
SRR5720254	IIa.II	31.66	-64.16	Open Ocean	II	180	0.018301156
SRR5720254	IIb.I	31.66	-64.16	Open Ocean	II	180	0.018590017
SRR5720254	IIb.II	31.66	-64.16	Open Ocean	II	180	0.066012798
SRR5720254	Ia.I	31.66	-64.16	Open Ocean	I	180	0.010842806
SRR5720254	Ia.II	31.66	-64.16	Open Ocean	I	180	0.116993215
SRR5720254	Ia.III	31.66	-64.16	Open Ocean	I	180	0.007485461
SRR5720254	Ia.IV	31.66	-64.16	Open Ocean	I	180	0.03683002
SRR5720254	Ia.V	31.66	-64.16	Open Ocean	I	180	0.004959175
SRR5720254	Ib.I	31.66	-64.16	Open Ocean	I	180	0.173626381
SRR5720254	Ib.II	31.66	-64.16	Open Ocean	I	180	0.000435169
SRR5720254	Ib.III	31.66	-64.16	Open Ocean	I	180	0.006196219
SRR5720254	Ib.IV	31.66	-64.16	Open Ocean	I	180	0
SRR5720254	Ic	31.66	-64.16	Open Ocean	I	180	0.003563797
SRR5720255	III	31.66	-64.16	Open Ocean	III	160	0.243702036
SRR5720255	IIa.I	31.66	-64.16	Open Ocean	II	160	0.025321508
SRR5720255	IIa.II	31.66	-64.16	Open Ocean	II	160	0.012731632
SRR5720255	IIb.I	31.66	-64.16	Open Ocean	II	160	0.011996792
SRR5720255	IIb.II	31.66	-64.16	Open Ocean	II	160	0.024108096
SRR5720255	Ia.I	31.66	-64.16	Open Ocean	I	160	0.009143914
SRR5720255	Ia.II	31.66	-64.16	Open Ocean	I	160	0.022699501
SRR5720255	Ia.III	31.66	-64.16	Open Ocean	I	160	0.004703143
SRR5720255	Ia.IV	31.66	-64.16	Open Ocean	I	160	0.020722264
SRR5720255	Ia.V	31.66	-64.16	Open Ocean	I	160	0.003597919
SRR5720255	Ib.I	31.66	-64.16	Open Ocean	I	160	0.010133567
SRR5720255	Ib.II	31.66	-64.16	Open Ocean	I	160	0.000280369
SRR5720255	Ib.III	31.66	-64.16	Open Ocean	I	160	0.005639416
SRR5720255	Ib.IV	31.66	-64.16	Open Ocean	I	160	7.89e-06
SRR5720255	Ic	31.66	-64.16	Open Ocean	I	160	0.002186866
SRR5720256	III	31.66	-64.16	Open Ocean	III	1	1.284370176
SRR5720256	IIa.I	31.66	-64.16	Open Ocean	II	1	1.811960713
SRR5720256	IIa.II	31.66	-64.16	Open Ocean	II	1	1.105375452
SRR5720256	IIb.I	31.66	-64.16	Open Ocean	II	1	0.642627658
SRR5720256	IIb.II	31.66	-64.16	Open Ocean	II	1	0.323935833
SRR5720256	Ia.I	31.66	-64.16	Open Ocean	I	1	0.228198634
SRR5720256	Ia.II	31.66	-64.16	Open Ocean	I	1	0.107850027
SRR5720256	Ia.III	31.66	-64.16	Open Ocean	I	1	0.596629921
SRR5720256	Ia.IV	31.66	-64.16	Open Ocean	I	1	0.943196464
SRR5720256	Ia.V	31.66	-64.16	Open Ocean	I	1	0.068048346
SRR5720256	Ib.I	31.66	-64.16	Open Ocean	I	1	0.126152843
SRR5720256	Ib.II	31.66	-64.16	Open Ocean	I	1	0.001184492
SRR5720256	Ib.III	31.66	-64.16	Open Ocean	I	1	0.082416986
SRR5720256	Ib.IV	31.66	-64.16	Open Ocean	I	1	0.00019637
SRR5720256	Ic	31.66	-64.16	Open Ocean	I	1	0.012623606
SRR5720257	III	31.66	-64.16	Open Ocean	III	10	1.111940515
SRR5720257	IIa.I	31.66	-64.16	Open Ocean	II	10	6.177544525
SRR5720257	IIa.II	31.66	-64.16	Open Ocean	II	10	6.524290497
SRR5720257	IIb.I	31.66	-64.16	Open Ocean	II	10	3.110422973
SRR5720257	IIb.II	31.66	-64.16	Open Ocean	II	10	0.024620419
SRR5720257	Ia.I	31.66	-64.16	Open Ocean	I	10	0.130635916
SRR5720257	Ia.II	31.66	-64.16	Open Ocean	I	10	0.428632789
SRR5720257	Ia.III	31.66	-64.16	Open Ocean	I	10	0.681229331
SRR5720257	Ia.IV	31.66	-64.16	Open Ocean	I	10	0.272406202
SRR5720257	Ia.V	31.66	-64.16	Open Ocean	I	10	0.133268429
SRR5720257	Ib.I	31.66	-64.16	Open Ocean	I	10	0.198771833
SRR5720257	Ib.II	31.66	-64.16	Open Ocean	I	10	0.002272399
SRR5720257	Ib.III	31.66	-64.16	Open Ocean	I	10	1.790895819
SRR5720257	Ib.IV	31.66	-64.16	Open Ocean	I	10	0.000361812
SRR5720257	Ic	31.66	-64.16	Open Ocean	I	10	0.20798677
SRR5720258	III	31.66	-64.16	Open Ocean	III	80	0.784816738
SRR5720258	IIa.I	31.66	-64.16	Open Ocean	II	80	0.292064147
SRR5720258	IIa.II	31.66	-64.16	Open Ocean	II	80	0.211669913
SRR5720258	IIb.I	31.66	-64.16	Open Ocean	II	80	0.09831306
SRR5720258	IIb.II	31.66	-64.16	Open Ocean	II	80	0.145962798
SRR5720258	Ia.I	31.66	-64.16	Open Ocean	I	80	0.009694865
SRR5720258	Ia.II	31.66	-64.16	Open Ocean	I	80	0.008845528
SRR5720258	Ia.III	31.66	-64.16	Open Ocean	I	80	0.058059274
SRR5720258	Ia.IV	31.66	-64.16	Open Ocean	I	80	0.22301692
SRR5720258	Ia.V	31.66	-64.16	Open Ocean	I	80	0.009414171
SRR5720258	Ib.I	31.66	-64.16	Open Ocean	I	80	0.016747605
SRR5720258	Ib.II	31.66	-64.16	Open Ocean	I	80	0.000585696
SRR5720258	Ib.III	31.66	-64.16	Open Ocean	I	80	0.019602612
SRR5720258	Ib.IV	31.66	-64.16	Open Ocean	I	80	1.32e-05
SRR5720258	Ic	31.66	-64.16	Open Ocean	I	80	0.10110475
SRR5720259	III	31.66	-64.16	Open Ocean	III	180	0.257732182
SRR5720259	IIa.I	31.66	-64.16	Open Ocean	II	180	0.150915908
SRR5720259	IIa.II	31.66	-64.16	Open Ocean	II	180	0.040617456
SRR5720259	IIb.I	31.66	-64.16	Open Ocean	II	180	0.040526662
SRR5720259	IIb.II	31.66	-64.16	Open Ocean	II	180	0.131963726
SRR5720259	Ia.I	31.66	-64.16	Open Ocean	I	180	0.016937387
SRR5720259	Ia.II	31.66	-64.16	Open Ocean	I	180	0.031307286
SRR5720259	Ia.III	31.66	-64.16	Open Ocean	I	180	0.024662515
SRR5720259	Ia.IV	31.66	-64.16	Open Ocean	I	180	0.116876421
SRR5720259	Ia.V	31.66	-64.16	Open Ocean	I	180	0.006877965
SRR5720259	Ib.I	31.66	-64.16	Open Ocean	I	180	0.016837899
SRR5720259	Ib.II	31.66	-64.16	Open Ocean	I	180	0.00048061
SRR5720259	Ib.III	31.66	-64.16	Open Ocean	I	180	0.009112022
SRR5720259	Ib.IV	31.66	-64.16	Open Ocean	I	180	4.24e-06
SRR5720259	Ic	31.66	-64.16	Open Ocean	I	180	0.003637854
SRR5720260	III	31.66	-64.16	Open Ocean	III	10	0.410364513
SRR5720260	IIa.I	31.66	-64.16	Open Ocean	II	10	4.331081218
SRR5720260	IIa.II	31.66	-64.16	Open Ocean	II	10	8.933480312
SRR5720260	IIb.I	31.66	-64.16	Open Ocean	II	10	1.67235416
SRR5720260	IIb.II	31.66	-64.16	Open Ocean	II	10	0.01922295
SRR5720260	Ia.I	31.66	-64.16	Open Ocean	I	10	0.144389001
SRR5720260	Ia.II	31.66	-64.16	Open Ocean	I	10	0.743717051
SRR5720260	Ia.III	31.66	-64.16	Open Ocean	I	10	0.559311685
SRR5720260	Ia.IV	31.66	-64.16	Open Ocean	I	10	0.132115627
SRR5720260	Ia.V	31.66	-64.16	Open Ocean	I	10	0.103753091
SRR5720260	Ib.I	31.66	-64.16	Open Ocean	I	10	0.165478517
SRR5720260	Ib.II	31.66	-64.16	Open Ocean	I	10	0.001574147
SRR5720260	Ib.III	31.66	-64.16	Open Ocean	I	10	3.046118783
SRR5720260	Ib.IV	31.66	-64.16	Open Ocean	I	10	4.91e-05
SRR5720260	Ic	31.66	-64.16	Open Ocean	I	10	0.267102306
SRR5720261	III	31.66	-64.16	Open Ocean	III	180	0.103281443
SRR5720261	IIa.I	31.66	-64.16	Open Ocean	II	180	0.023098964
SRR5720261	IIa.II	31.66	-64.16	Open Ocean	II	180	0.010575421
SRR5720261	IIb.I	31.66	-64.16	Open Ocean	II	180	0.011218641
SRR5720261	IIb.II	31.66	-64.16	Open Ocean	II	180	0.014420828
SRR5720261	Ia.I	31.66	-64.16	Open Ocean	I	180	0.009343723
SRR5720261	Ia.II	31.66	-64.16	Open Ocean	I	180	0.003883932
SRR5720261	Ia.III	31.66	-64.16	Open Ocean	I	180	0.002144704
SRR5720261	Ia.IV	31.66	-64.16	Open Ocean	I	180	0.005692135
SRR5720261	Ia.V	31.66	-64.16	Open Ocean	I	180	0.004636196
SRR5720261	Ib.I	31.66	-64.16	Open Ocean	I	180	0.005458827
SRR5720261	Ib.II	31.66	-64.16	Open Ocean	I	180	0.000382707
SRR5720261	Ib.III	31.66	-64.16	Open Ocean	I	180	0.127767373
SRR5720261	Ib.IV	31.66	-64.16	Open Ocean	I	180	9.57e-06
SRR5720261	Ic	31.66	-64.16	Open Ocean	I	180	0.002729631
SRR5720262	III	31.66	-64.16	Open Ocean	III	1	2.137819917
SRR5720262	IIa.I	31.66	-64.16	Open Ocean	II	1	2.33821143
SRR5720262	IIa.II	31.66	-64.16	Open Ocean	II	1	0.517408944
SRR5720262	IIb.I	31.66	-64.16	Open Ocean	II	1	3.050302546
SRR5720262	IIb.II	31.66	-64.16	Open Ocean	II	1	0.045805347
SRR5720262	Ia.I	31.66	-64.16	Open Ocean	I	1	0.562916349
SRR5720262	Ia.II	31.66	-64.16	Open Ocean	I	1	0.207609061
SRR5720262	Ia.III	31.66	-64.16	Open Ocean	I	1	0.221581906
SRR5720262	Ia.IV	31.66	-64.16	Open Ocean	I	1	0.078292248
SRR5720262	Ia.V	31.66	-64.16	Open Ocean	I	1	0.098242405
SRR5720262	Ib.I	31.66	-64.16	Open Ocean	I	1	0.474486367
SRR5720262	Ib.II	31.66	-64.16	Open Ocean	I	1	0.000629633
SRR5720262	Ib.III	31.66	-64.16	Open Ocean	I	1	0.771845532
SRR5720262	Ib.IV	31.66	-64.16	Open Ocean	I	1	0.000285774
SRR5720262	Ic	31.66	-64.16	Open Ocean	I	1	0.267183404
SRR5720263	III	31.66	-64.16	Open Ocean	III	100	0.733424885
SRR5720263	IIa.I	31.66	-64.16	Open Ocean	II	100	0.131021369
SRR5720263	IIa.II	31.66	-64.16	Open Ocean	II	100	0.056673525
SRR5720263	IIb.I	31.66	-64.16	Open Ocean	II	100	0.073783275
SRR5720263	IIb.II	31.66	-64.16	Open Ocean	II	100	0.084264771
SRR5720263	Ia.I	31.66	-64.16	Open Ocean	I	100	0.028694294
SRR5720263	Ia.II	31.66	-64.16	Open Ocean	I	100	0.025128562
SRR5720263	Ia.III	31.66	-64.16	Open Ocean	I	100	0.019676315
SRR5720263	Ia.IV	31.66	-64.16	Open Ocean	I	100	0.031369561
SRR5720263	Ia.V	31.66	-64.16	Open Ocean	I	100	0.012412022
SRR5720263	Ib.I	31.66	-64.16	Open Ocean	I	100	0.011427361
SRR5720263	Ib.II	31.66	-64.16	Open Ocean	I	100	0.000440702
SRR5720263	Ib.III	31.66	-64.16	Open Ocean	I	100	0.110377444
SRR5720263	Ib.IV	31.66	-64.16	Open Ocean	I	100	2.331e-05
SRR5720263	Ic	31.66	-64.16	Open Ocean	I	100	0.004090307
SRR5720264	III	31.66	-64.16	Open Ocean	III	180	0.04929342
SRR5720264	IIa.I	31.66	-64.16	Open Ocean	II	180	0.014907615
SRR5720264	IIa.II	31.66	-64.16	Open Ocean	II	180	0.00802068
SRR5720264	IIb.I	31.66	-64.16	Open Ocean	II	180	0.008306513
SRR5720264	IIb.II	31.66	-64.16	Open Ocean	II	180	0.004145689
SRR5720264	Ia.I	31.66	-64.16	Open Ocean	I	180	0.007659878
SRR5720264	Ia.II	31.66	-64.16	Open Ocean	I	180	0.002512038
SRR5720264	Ia.III	31.66	-64.16	Open Ocean	I	180	0.001485942
SRR5720264	Ia.IV	31.66	-64.16	Open Ocean	I	180	0.004828237
SRR5720264	Ia.V	31.66	-64.16	Open Ocean	I	180	0.004642503
SRR5720264	Ib.I	31.66	-64.16	Open Ocean	I	180	0.004427386
SRR5720264	Ib.II	31.66	-64.16	Open Ocean	I	180	0.000706055
SRR5720264	Ib.III	31.66	-64.16	Open Ocean	I	180	0.087822265
SRR5720264	Ib.IV	31.66	-64.16	Open Ocean	I	180	1.51e-05
SRR5720264	Ic	31.66	-64.16	Open Ocean	I	180	0.003520571
SRR5720265	III	22.75	-158	Open Ocean	III	175	0.229157088
SRR5720265	IIa.I	22.75	-158	Open Ocean	II	175	0.02915329
SRR5720265	IIa.II	22.75	-158	Open Ocean	II	175	0.015689281
SRR5720265	IIb.I	22.75	-158	Open Ocean	II	175	0.01569537
SRR5720265	IIb.II	22.75	-158	Open Ocean	II	175	0.012128088
SRR5720265	Ia.I	22.75	-158	Open Ocean	I	175	0.007105265
SRR5720265	Ia.II	22.75	-158	Open Ocean	I	175	0.035497636
SRR5720265	Ia.III	22.75	-158	Open Ocean	I	175	0.003278215
SRR5720265	Ia.IV	22.75	-158	Open Ocean	I	175	0.011459818
SRR5720265	Ia.V	22.75	-158	Open Ocean	I	175	0.004574933
SRR5720265	Ib.I	22.75	-158	Open Ocean	I	175	0.006780869
SRR5720265	Ib.II	22.75	-158	Open Ocean	I	175	0.000443236
SRR5720265	Ib.III	22.75	-158	Open Ocean	I	175	0.00857646
SRR5720265	Ib.IV	22.75	-158	Open Ocean	I	175	0
SRR5720265	Ic	22.75	-158	Open Ocean	I	175	0.186308244
SRR5720266	III	22.75	-158	Open Ocean	III	5	1.153938019
SRR5720266	IIa.I	22.75	-158	Open Ocean	II	5	4.075269275
SRR5720266	IIa.II	22.75	-158	Open Ocean	II	5	0.074343338
SRR5720266	IIb.I	22.75	-158	Open Ocean	II	5	4.727943387
SRR5720266	IIb.II	22.75	-158	Open Ocean	II	5	0.028042102
SRR5720266	Ia.I	22.75	-158	Open Ocean	I	5	0.931469514
SRR5720266	Ia.II	22.75	-158	Open Ocean	I	5	0.066363259
SRR5720266	Ia.III	22.75	-158	Open Ocean	I	5	0.476922344
SRR5720266	Ia.IV	22.75	-158	Open Ocean	I	5	0.135759105
SRR5720266	Ia.V	22.75	-158	Open Ocean	I	5	0.214142719
SRR5720266	Ib.I	22.75	-158	Open Ocean	I	5	0.687128665
SRR5720266	Ib.II	22.75	-158	Open Ocean	I	5	0.000630818
SRR5720266	Ib.III	22.75	-158	Open Ocean	I	5	0.674847534
SRR5720266	Ib.IV	22.75	-158	Open Ocean	I	5	0.000765195
SRR5720266	Ic	22.75	-158	Open Ocean	I	5	0.002704632
SRR5720267	III	22.75	-158	Open Ocean	III	175	0.207483218
SRR5720267	IIa.I	22.75	-158	Open Ocean	II	175	0.025633507
SRR5720267	IIa.II	22.75	-158	Open Ocean	II	175	0.010426212
SRR5720267	IIb.I	22.75	-158	Open Ocean	II	175	0.014359192
SRR5720267	IIb.II	22.75	-158	Open Ocean	II	175	0.020052957
SRR5720267	Ia.I	22.75	-158	Open Ocean	I	175	0.007893281
SRR5720267	Ia.II	22.75	-158	Open Ocean	I	175	0.002398768
SRR5720267	Ia.III	22.75	-158	Open Ocean	I	175	0.001945222
SRR5720267	Ia.IV	22.75	-158	Open Ocean	I	175	0.005198307
SRR5720267	Ia.V	22.75	-158	Open Ocean	I	175	0.004420805
SRR5720267	Ib.I	22.75	-158	Open Ocean	I	175	0.005627336
SRR5720267	Ib.II	22.75	-158	Open Ocean	I	175	0.000591841
SRR5720267	Ib.III	22.75	-158	Open Ocean	I	175	0.006049529
SRR5720267	Ib.IV	22.75	-158	Open Ocean	I	175	0
SRR5720267	Ic	22.75	-158	Open Ocean	I	175	0.00282236
SRR5720268	III	22.75	-158	Open Ocean	III	5	1.338030515
SRR5720268	IIa.I	22.75	-158	Open Ocean	II	5	3.424964211
SRR5720268	IIa.II	22.75	-158	Open Ocean	II	5	0.081213184
SRR5720268	IIb.I	22.75	-158	Open Ocean	II	5	2.862215986
SRR5720268	IIb.II	22.75	-158	Open Ocean	II	5	0.036598678
SRR5720268	Ia.I	22.75	-158	Open Ocean	I	5	0.703779088
SRR5720268	Ia.II	22.75	-158	Open Ocean	I	5	0.076142464
SRR5720268	Ia.III	22.75	-158	Open Ocean	I	5	0.724193227
SRR5720268	Ia.IV	22.75	-158	Open Ocean	I	5	0.339916535
SRR5720268	Ia.V	22.75	-158	Open Ocean	I	5	0.2102132
SRR5720268	Ib.I	22.75	-158	Open Ocean	I	5	0.520079778
SRR5720268	Ib.II	22.75	-158	Open Ocean	I	5	0.001083713
SRR5720268	Ib.III	22.75	-158	Open Ocean	I	5	0.806346481
SRR5720268	Ib.IV	22.75	-158	Open Ocean	I	5	0.000821313
SRR5720268	Ic	22.75	-158	Open Ocean	I	5	0.00412785
SRR5720269	III	22.75	-158	Open Ocean	III	5	1.481278239
SRR5720269	IIa.I	22.75	-158	Open Ocean	II	5	3.116490304
SRR5720269	IIa.II	22.75	-158	Open Ocean	II	5	0.0740829
SRR5720269	IIb.I	22.75	-158	Open Ocean	II	5	2.264364623
SRR5720269	IIb.II	22.75	-158	Open Ocean	II	5	0.094510342
SRR5720269	Ia.I	22.75	-158	Open Ocean	I	5	0.251669161
SRR5720269	Ia.II	22.75	-158	Open Ocean	I	5	0.03301132
SRR5720269	Ia.III	22.75	-158	Open Ocean	I	5	0.311687056
SRR5720269	Ia.IV	22.75	-158	Open Ocean	I	5	0.24498047
SRR5720269	Ia.V	22.75	-158	Open Ocean	I	5	0.07653613
SRR5720269	Ib.I	22.75	-158	Open Ocean	I	5	0.277321407
SRR5720269	Ib.II	22.75	-158	Open Ocean	I	5	0.000575348
SRR5720269	Ib.III	22.75	-158	Open Ocean	I	5	0.361997215
SRR5720269	Ib.IV	22.75	-158	Open Ocean	I	5	0.000585724
SRR5720269	Ic	22.75	-158	Open Ocean	I	5	0.053899973
SRR5720270	III	22.75	-158	Open Ocean	III	115	0.592610403
SRR5720270	IIa.I	22.75	-158	Open Ocean	II	115	0.549963423
SRR5720270	IIa.II	22.75	-158	Open Ocean	II	115	0.032612311
SRR5720270	IIb.I	22.75	-158	Open Ocean	II	115	0.270949294
SRR5720270	IIb.II	22.75	-158	Open Ocean	II	115	0.072755176
SRR5720270	Ia.I	22.75	-158	Open Ocean	I	115	0.045485891
SRR5720270	Ia.II	22.75	-158	Open Ocean	I	115	0.007702647
SRR5720270	Ia.III	22.75	-158	Open Ocean	I	115	0.038268331
SRR5720270	Ia.IV	22.75	-158	Open Ocean	I	115	0.070451857
SRR5720270	Ia.V	22.75	-158	Open Ocean	I	115	0.015226349
SRR5720270	Ib.I	22.75	-158	Open Ocean	I	115	0.038879616
SRR5720270	Ib.II	22.75	-158	Open Ocean	I	115	0.000464702
SRR5720270	Ib.III	22.75	-158	Open Ocean	I	115	0.050269455
SRR5720270	Ib.IV	22.75	-158	Open Ocean	I	115	5.86e-05
SRR5720270	Ic	22.75	-158	Open Ocean	I	115	0.003132866
SRR5720271	III	22.75	-158	Open Ocean	III	5	1.035293637
SRR5720271	IIa.I	22.75	-158	Open Ocean	II	5	2.986292585
SRR5720271	IIa.II	22.75	-158	Open Ocean	II	5	0.061993035
SRR5720271	IIb.I	22.75	-158	Open Ocean	II	5	2.780906282
SRR5720271	IIb.II	22.75	-158	Open Ocean	II	5	0.023394223
SRR5720271	Ia.I	22.75	-158	Open Ocean	I	5	0.364894092
SRR5720271	Ia.II	22.75	-158	Open Ocean	I	5	0.039092841
SRR5720271	Ia.III	22.75	-158	Open Ocean	I	5	0.234358464
SRR5720271	Ia.IV	22.75	-158	Open Ocean	I	5	0.096204592
SRR5720271	Ia.V	22.75	-158	Open Ocean	I	5	0.115464476
SRR5720271	Ib.I	22.75	-158	Open Ocean	I	5	0.335789448
SRR5720271	Ib.II	22.75	-158	Open Ocean	I	5	0.000480644
SRR5720271	Ib.III	22.75	-158	Open Ocean	I	5	0.376613546
SRR5720271	Ib.IV	22.75	-158	Open Ocean	I	5	0.000559539
SRR5720271	Ic	22.75	-158	Open Ocean	I	5	0.002183692
SRR5720272	III	22.75	-158	Open Ocean	III	125	0.993772566
SRR5720272	IIa.I	22.75	-158	Open Ocean	II	125	0.316328089
SRR5720272	IIa.II	22.75	-158	Open Ocean	II	125	0.083010271
SRR5720272	IIb.I	22.75	-158	Open Ocean	II	125	0.115028697
SRR5720272	IIb.II	22.75	-158	Open Ocean	II	125	0.162572096
SRR5720272	Ia.I	22.75	-158	Open Ocean	I	125	0.018418821
SRR5720272	Ia.II	22.75	-158	Open Ocean	I	125	0.124273294
SRR5720272	Ia.III	22.75	-158	Open Ocean	I	125	0.025289727
SRR5720272	Ia.IV	22.75	-158	Open Ocean	I	125	0.086589521
SRR5720272	Ia.V	22.75	-158	Open Ocean	I	125	0.008653417
SRR5720272	Ib.I	22.75	-158	Open Ocean	I	125	0.289659823
SRR5720272	Ib.II	22.75	-158	Open Ocean	I	125	0.000436067
SRR5720272	Ib.III	22.75	-158	Open Ocean	I	125	0.01435881
SRR5720272	Ib.IV	22.75	-158	Open Ocean	I	125	2.85e-05
SRR5720272	Ic	22.75	-158	Open Ocean	I	125	0.002845357
SRR5720273	III	22.75	-158	Open Ocean	III	125	1.270417887
SRR5720273	IIa.I	22.75	-158	Open Ocean	II	125	3.146854073
SRR5720273	IIa.II	22.75	-158	Open Ocean	II	125	0.078182984
SRR5720273	IIb.I	22.75	-158	Open Ocean	II	125	2.597115897
SRR5720273	IIb.II	22.75	-158	Open Ocean	II	125	0.043060028
SRR5720273	Ia.I	22.75	-158	Open Ocean	I	125	0.631670196
SRR5720273	Ia.II	22.75	-158	Open Ocean	I	125	0.06947368
SRR5720273	Ia.III	22.75	-158	Open Ocean	I	125	0.665141298
SRR5720273	Ia.IV	22.75	-158	Open Ocean	I	125	0.316486578
SRR5720273	Ia.V	22.75	-158	Open Ocean	I	125	0.185618429
SRR5720273	Ib.I	22.75	-158	Open Ocean	I	125	0.462644967
SRR5720273	Ib.II	22.75	-158	Open Ocean	I	125	0.000797519
SRR5720273	Ib.III	22.75	-158	Open Ocean	I	125	0.735709892
SRR5720273	Ib.IV	22.75	-158	Open Ocean	I	125	0.00068872
SRR5720273	Ic	22.75	-158	Open Ocean	I	125	0.004044997
SRR5720274	III	22.75	-158	Open Ocean	III	175	0.408675583
SRR5720274	IIa.I	22.75	-158	Open Ocean	II	175	0.254661513
SRR5720274	IIa.II	22.75	-158	Open Ocean	II	175	0.029316295
SRR5720274	IIb.I	22.75	-158	Open Ocean	II	175	0.109803027
SRR5720274	IIb.II	22.75	-158	Open Ocean	II	175	0.050792944
SRR5720274	Ia.I	22.75	-158	Open Ocean	I	175	0.030871104
SRR5720274	Ia.II	22.75	-158	Open Ocean	I	175	0.005851425
SRR5720274	Ia.III	22.75	-158	Open Ocean	I	175	0.023771458
SRR5720274	Ia.IV	22.75	-158	Open Ocean	I	175	0.045462887
SRR5720274	Ia.V	22.75	-158	Open Ocean	I	175	0.010654746
SRR5720274	Ib.I	22.75	-158	Open Ocean	I	175	0.02248252
SRR5720274	Ib.II	22.75	-158	Open Ocean	I	175	0.000584515
SRR5720274	Ib.III	22.75	-158	Open Ocean	I	175	0.02829696
SRR5720274	Ib.IV	22.75	-158	Open Ocean	I	175	4.67e-05
SRR5720274	Ic	22.75	-158	Open Ocean	I	175	0.004037138
SRR5720275	III	31.66	-64.16	Open Ocean	III	80	0.345627127
SRR5720275	IIa.I	31.66	-64.16	Open Ocean	II	80	0.073872631
SRR5720275	IIa.II	31.66	-64.16	Open Ocean	II	80	0.024606185
SRR5720275	IIb.I	31.66	-64.16	Open Ocean	II	80	0.067890405
SRR5720275	IIb.II	31.66	-64.16	Open Ocean	II	80	0.078938255
SRR5720275	Ia.I	31.66	-64.16	Open Ocean	I	80	0.022932434
SRR5720275	Ia.II	31.66	-64.16	Open Ocean	I	80	0.007438749
SRR5720275	Ia.III	31.66	-64.16	Open Ocean	I	80	0.007305956
SRR5720275	Ia.IV	31.66	-64.16	Open Ocean	I	80	0.013609099
SRR5720275	Ia.V	31.66	-64.16	Open Ocean	I	80	0.005364801
SRR5720275	Ib.I	31.66	-64.16	Open Ocean	I	80	0.009690773
SRR5720275	Ib.II	31.66	-64.16	Open Ocean	I	80	0.00023378
SRR5720275	Ib.III	31.66	-64.16	Open Ocean	I	80	0.246218969
SRR5720275	Ib.IV	31.66	-64.16	Open Ocean	I	80	5.14e-05
SRR5720275	Ic	31.66	-64.16	Open Ocean	I	80	0.00234976
SRR5720276	III	31.66	-64.16	Open Ocean	III	1	1.981401791
SRR5720276	IIa.I	31.66	-64.16	Open Ocean	II	1	2.014589637
SRR5720276	IIa.II	31.66	-64.16	Open Ocean	II	1	0.064944766
SRR5720276	IIb.I	31.66	-64.16	Open Ocean	II	1	2.269434366
SRR5720276	IIb.II	31.66	-64.16	Open Ocean	II	1	0.127773455
SRR5720276	Ia.I	31.66	-64.16	Open Ocean	I	1	0.587700652
SRR5720276	Ia.II	31.66	-64.16	Open Ocean	I	1	0.039383132
SRR5720276	Ia.III	31.66	-64.16	Open Ocean	I	1	0.240679641
SRR5720276	Ia.IV	31.66	-64.16	Open Ocean	I	1	0.04623814
SRR5720276	Ia.V	31.66	-64.16	Open Ocean	I	1	0.127623699
SRR5720276	Ib.I	31.66	-64.16	Open Ocean	I	1	0.2142166
SRR5720276	Ib.II	31.66	-64.16	Open Ocean	I	1	0.000577931
SRR5720276	Ib.III	31.66	-64.16	Open Ocean	I	1	0.685182665
SRR5720276	Ib.IV	31.66	-64.16	Open Ocean	I	1	0.000541621
SRR5720276	Ic	31.66	-64.16	Open Ocean	I	1	0.014346432
SRR5720277	III	31.66	-64.16	Open Ocean	III	80	0.859304051
SRR5720277	IIa.I	31.66	-64.16	Open Ocean	II	80	0.316172568
SRR5720277	IIa.II	31.66	-64.16	Open Ocean	II	80	0.155364834
SRR5720277	IIb.I	31.66	-64.16	Open Ocean	II	80	0.25803263
SRR5720277	IIb.II	31.66	-64.16	Open Ocean	II	80	0.174361851
SRR5720277	Ia.I	31.66	-64.16	Open Ocean	I	80	0.110603858
SRR5720277	Ia.II	31.66	-64.16	Open Ocean	I	80	0.040854014
SRR5720277	Ia.III	31.66	-64.16	Open Ocean	I	80	0.029376785
SRR5720277	Ia.IV	31.66	-64.16	Open Ocean	I	80	0.047611326
SRR5720277	Ia.V	31.66	-64.16	Open Ocean	I	80	0.021880002
SRR5720277	Ib.I	31.66	-64.16	Open Ocean	I	80	0.027967495
SRR5720277	Ib.II	31.66	-64.16	Open Ocean	I	80	0.000268761
SRR5720277	Ib.III	31.66	-64.16	Open Ocean	I	80	0.059614639
SRR5720277	Ib.IV	31.66	-64.16	Open Ocean	I	80	6.993e-05
SRR5720277	Ic	31.66	-64.16	Open Ocean	I	80	0.006278822
SRR5720278	III	31.66	-64.16	Open Ocean	III	1	1.638417858
SRR5720278	IIa.I	31.66	-64.16	Open Ocean	II	1	2.092243915
SRR5720278	IIa.II	31.66	-64.16	Open Ocean	II	1	0.555270592
SRR5720278	IIb.I	31.66	-64.16	Open Ocean	II	1	2.39642767
SRR5720278	IIb.II	31.66	-64.16	Open Ocean	II	1	0.097801707
SRR5720278	Ia.I	31.66	-64.16	Open Ocean	I	1	0.596804666
SRR5720278	Ia.II	31.66	-64.16	Open Ocean	I	1	0.104837487
SRR5720278	Ia.III	31.66	-64.16	Open Ocean	I	1	0.209697124
SRR5720278	Ia.IV	31.66	-64.16	Open Ocean	I	1	0.087972355
SRR5720278	Ia.V	31.66	-64.16	Open Ocean	I	1	0.139394777
SRR5720278	Ib.I	31.66	-64.16	Open Ocean	I	1	0.246353231
SRR5720278	Ib.II	31.66	-64.16	Open Ocean	I	1	0.000697234
SRR5720278	Ib.III	31.66	-64.16	Open Ocean	I	1	0.55215984
SRR5720278	Ib.IV	31.66	-64.16	Open Ocean	I	1	0.000310558
SRR5720278	Ic	31.66	-64.16	Open Ocean	I	1	0.058151396
SRR5720279	III	31.66	-64.16	Open Ocean	III	180	0.060474538
SRR5720279	IIa.I	31.66	-64.16	Open Ocean	II	180	0.015081629
SRR5720279	IIa.II	31.66	-64.16	Open Ocean	II	180	0.007799781
SRR5720279	IIb.I	31.66	-64.16	Open Ocean	II	180	0.009187491
SRR5720279	IIb.II	31.66	-64.16	Open Ocean	II	180	0.006640826
SRR5720279	Ia.I	31.66	-64.16	Open Ocean	I	180	0.007575446
SRR5720279	Ia.II	31.66	-64.16	Open Ocean	I	180	0.002776642
SRR5720279	Ia.III	31.66	-64.16	Open Ocean	I	180	0.0011384
SRR5720279	Ia.IV	31.66	-64.16	Open Ocean	I	180	0.00540121
SRR5720279	Ia.V	31.66	-64.16	Open Ocean	I	180	0.003971035
SRR5720279	Ib.I	31.66	-64.16	Open Ocean	I	180	0.005073213
SRR5720279	Ib.II	31.66	-64.16	Open Ocean	I	180	0.000449225
SRR5720279	Ib.III	31.66	-64.16	Open Ocean	I	180	0.016525756
SRR5720279	Ib.IV	31.66	-64.16	Open Ocean	I	180	8.83e-06
SRR5720279	Ic	31.66	-64.16	Open Ocean	I	180	0.00288201
SRR5720280	III	31.66	-64.16	Open Ocean	III	100	0.44008459
SRR5720280	IIa.I	31.66	-64.16	Open Ocean	II	100	0.107894318
SRR5720280	IIa.II	31.66	-64.16	Open Ocean	II	100	0.077888025
SRR5720280	IIb.I	31.66	-64.16	Open Ocean	II	100	0.077522201
SRR5720280	IIb.II	31.66	-64.16	Open Ocean	II	100	0.076193694
SRR5720280	Ia.I	31.66	-64.16	Open Ocean	I	100	0.047303526
SRR5720280	Ia.II	31.66	-64.16	Open Ocean	I	100	0.037262663
SRR5720280	Ia.III	31.66	-64.16	Open Ocean	I	100	0.022173617
SRR5720280	Ia.IV	31.66	-64.16	Open Ocean	I	100	0.034422805
SRR5720280	Ia.V	31.66	-64.16	Open Ocean	I	100	0.009024525
SRR5720280	Ib.I	31.66	-64.16	Open Ocean	I	100	0.012110634
SRR5720280	Ib.II	31.66	-64.16	Open Ocean	I	100	0.000465945
SRR5720280	Ib.III	31.66	-64.16	Open Ocean	I	100	0.013609644
SRR5720280	Ib.IV	31.66	-64.16	Open Ocean	I	100	0
SRR5720280	Ic	31.66	-64.16	Open Ocean	I	100	0.003479085
SRR5720281	III	31.66	-64.16	Open Ocean	III	180	0.12457461
SRR5720281	IIa.I	31.66	-64.16	Open Ocean	II	180	0.0300741
SRR5720281	IIa.II	31.66	-64.16	Open Ocean	II	180	0.013902028
SRR5720281	IIb.I	31.66	-64.16	Open Ocean	II	180	0.013080049
SRR5720281	IIb.II	31.66	-64.16	Open Ocean	II	180	0.038832571
SRR5720281	Ia.I	31.66	-64.16	Open Ocean	I	180	0.007260839
SRR5720281	Ia.II	31.66	-64.16	Open Ocean	I	180	0.004576049
SRR5720281	Ia.III	31.66	-64.16	Open Ocean	I	180	0.003134443
SRR5720281	Ia.IV	31.66	-64.16	Open Ocean	I	180	0.011268715
SRR5720281	Ia.V	31.66	-64.16	Open Ocean	I	180	0.004268394
SRR5720281	Ib.I	31.66	-64.16	Open Ocean	I	180	0.006379891
SRR5720281	Ib.II	31.66	-64.16	Open Ocean	I	180	0.000494654
SRR5720281	Ib.III	31.66	-64.16	Open Ocean	I	180	0.115548594
SRR5720281	Ib.IV	31.66	-64.16	Open Ocean	I	180	8.2e-06
SRR5720281	Ic	31.66	-64.16	Open Ocean	I	180	0.003149512
SRR5720282	III	31.66	-64.16	Open Ocean	III	100	0.329687811
SRR5720282	IIa.I	31.66	-64.16	Open Ocean	II	100	0.066202716
SRR5720282	IIa.II	31.66	-64.16	Open Ocean	II	100	0.031006505
SRR5720282	IIb.I	31.66	-64.16	Open Ocean	II	100	0.023566869
SRR5720282	IIb.II	31.66	-64.16	Open Ocean	II	100	0.077029452
SRR5720282	Ia.I	31.66	-64.16	Open Ocean	I	100	0.01384365
SRR5720282	Ia.II	31.66	-64.16	Open Ocean	I	100	0.015409633
SRR5720282	Ia.III	31.66	-64.16	Open Ocean	I	100	0.011105039
SRR5720282	Ia.IV	31.66	-64.16	Open Ocean	I	100	0.037346195
SRR5720282	Ia.V	31.66	-64.16	Open Ocean	I	100	0.004432448
SRR5720282	Ib.I	31.66	-64.16	Open Ocean	I	100	0.006831858
SRR5720282	Ib.II	31.66	-64.16	Open Ocean	I	100	0.00035204
SRR5720282	Ib.III	31.66	-64.16	Open Ocean	I	100	0.184609081
SRR5720282	Ib.IV	31.66	-64.16	Open Ocean	I	100	0
SRR5720282	Ic	31.66	-64.16	Open Ocean	I	100	0.00292715
SRR5720283	III	31.66	-64.16	Open Ocean	III	1	0.759026676
SRR5720283	IIa.I	31.66	-64.16	Open Ocean	II	1	3.880204952
SRR5720283	IIa.II	31.66	-64.16	Open Ocean	II	1	6.395943013
SRR5720283	IIb.I	31.66	-64.16	Open Ocean	II	1	1.796541319
SRR5720283	IIb.II	31.66	-64.16	Open Ocean	II	1	0.019814348
SRR5720283	Ia.I	31.66	-64.16	Open Ocean	I	1	0.07093438
SRR5720283	Ia.II	31.66	-64.16	Open Ocean	I	1	0.334993355
SRR5720283	Ia.III	31.66	-64.16	Open Ocean	I	1	0.486092498
SRR5720283	Ia.IV	31.66	-64.16	Open Ocean	I	1	0.131530182
SRR5720283	Ia.V	31.66	-64.16	Open Ocean	I	1	0.065632941
SRR5720283	Ib.I	31.66	-64.16	Open Ocean	I	1	0.122760051
SRR5720283	Ib.II	31.66	-64.16	Open Ocean	I	1	0.001621631
SRR5720283	Ib.III	31.66	-64.16	Open Ocean	I	1	1.838970205
SRR5720283	Ib.IV	31.66	-64.16	Open Ocean	I	1	0.000149953
SRR5720283	Ic	31.66	-64.16	Open Ocean	I	1	0.178801561
SRR5720284	III	31.66	-64.16	Open Ocean	III	180	0.286919115
SRR5720284	IIa.I	31.66	-64.16	Open Ocean	II	180	0.077908707
SRR5720284	IIa.II	31.66	-64.16	Open Ocean	II	180	0.024758813
SRR5720284	IIb.I	31.66	-64.16	Open Ocean	II	180	0.070944706
SRR5720284	IIb.II	31.66	-64.16	Open Ocean	II	180	0.024403611
SRR5720284	Ia.I	31.66	-64.16	Open Ocean	I	180	0.026870248
SRR5720284	Ia.II	31.66	-64.16	Open Ocean	I	180	0.009358597
SRR5720284	Ia.III	31.66	-64.16	Open Ocean	I	180	0.009094202
SRR5720284	Ia.IV	31.66	-64.16	Open Ocean	I	180	0.010245115
SRR5720284	Ia.V	31.66	-64.16	Open Ocean	I	180	0.008633516
SRR5720284	Ib.I	31.66	-64.16	Open Ocean	I	180	0.012997521
SRR5720284	Ib.II	31.66	-64.16	Open Ocean	I	180	0.000544501
SRR5720284	Ib.III	31.66	-64.16	Open Ocean	I	180	0.022898612
SRR5720284	Ib.IV	31.66	-64.16	Open Ocean	I	180	2.34e-05
SRR5720284	Ic	31.66	-64.16	Open Ocean	I	180	0.0046061
SRR5720285	III	31.66	-64.16	Open Ocean	III	100	0.592565372
SRR5720285	IIa.I	31.66	-64.16	Open Ocean	II	100	0.318644111
SRR5720285	IIa.II	31.66	-64.16	Open Ocean	II	100	0.570514494
SRR5720285	IIb.I	31.66	-64.16	Open Ocean	II	100	0.159847575
SRR5720285	IIb.II	31.66	-64.16	Open Ocean	II	100	0.054243651
SRR5720285	Ia.I	31.66	-64.16	Open Ocean	I	100	0.312789072
SRR5720285	Ia.II	31.66	-64.16	Open Ocean	I	100	0.08475985
SRR5720285	Ia.III	31.66	-64.16	Open Ocean	I	100	0.177564928
SRR5720285	Ia.IV	31.66	-64.16	Open Ocean	I	100	0.21297817
SRR5720285	Ia.V	31.66	-64.16	Open Ocean	I	100	0.144894089
SRR5720285	Ib.I	31.66	-64.16	Open Ocean	I	100	0.01744873
SRR5720285	Ib.II	31.66	-64.16	Open Ocean	I	100	0.00039495
SRR5720285	Ib.III	31.66	-64.16	Open Ocean	I	100	0.121038875
SRR5720285	Ib.IV	31.66	-64.16	Open Ocean	I	100	4.719e-05
SRR5720285	Ic	31.66	-64.16	Open Ocean	I	100	0.004202091
SRR5720286	III	31.66	-64.16	Open Ocean	III	10	0.535204807
SRR5720286	IIa.I	31.66	-64.16	Open Ocean	II	10	8.868674233
SRR5720286	IIa.II	31.66	-64.16	Open Ocean	II	10	0.266088382
SRR5720286	IIb.I	31.66	-64.16	Open Ocean	II	10	1.916606075
SRR5720286	IIb.II	31.66	-64.16	Open Ocean	II	10	0.013615067
SRR5720286	Ia.I	31.66	-64.16	Open Ocean	I	10	0.394858802
SRR5720286	Ia.II	31.66	-64.16	Open Ocean	I	10	1.053494173
SRR5720286	Ia.III	31.66	-64.16	Open Ocean	I	10	0.126959901
SRR5720286	Ia.IV	31.66	-64.16	Open Ocean	I	10	0.020193284
SRR5720286	Ia.V	31.66	-64.16	Open Ocean	I	10	0.060564033
SRR5720286	Ib.I	31.66	-64.16	Open Ocean	I	10	0.328079575
SRR5720286	Ib.II	31.66	-64.16	Open Ocean	I	10	0.001421725
SRR5720286	Ib.III	31.66	-64.16	Open Ocean	I	10	3.219183345
SRR5720286	Ib.IV	31.66	-64.16	Open Ocean	I	10	0.000233927
SRR5720286	Ic	31.66	-64.16	Open Ocean	I	10	1.303141647
SRR5720287	III	22.75	-158	Open Ocean	III	115	0.520312362
SRR5720287	IIa.I	22.75	-158	Open Ocean	II	115	0.292209003
SRR5720287	IIa.II	22.75	-158	Open Ocean	II	115	0.024406112
SRR5720287	IIb.I	22.75	-158	Open Ocean	II	115	0.080505888
SRR5720287	IIb.II	22.75	-158	Open Ocean	II	115	0.100611302
SRR5720287	Ia.I	22.75	-158	Open Ocean	I	115	0.034061566
SRR5720287	Ia.II	22.75	-158	Open Ocean	I	115	0.009256304
SRR5720287	Ia.III	22.75	-158	Open Ocean	I	115	0.011161763
SRR5720287	Ia.IV	22.75	-158	Open Ocean	I	115	0.025693641
SRR5720287	Ia.V	22.75	-158	Open Ocean	I	115	0.011269939
SRR5720287	Ib.I	22.75	-158	Open Ocean	I	115	0.011840398
SRR5720287	Ib.II	22.75	-158	Open Ocean	I	115	0.000504906
SRR5720287	Ib.III	22.75	-158	Open Ocean	I	115	0.017256751
SRR5720287	Ib.IV	22.75	-158	Open Ocean	I	115	0
SRR5720287	Ic	22.75	-158	Open Ocean	I	115	0.003664355
SRR5720288	III	22.75	-158	Open Ocean	III	5	1.113033799
SRR5720288	IIa.I	22.75	-158	Open Ocean	II	5	2.498296214
SRR5720288	IIa.II	22.75	-158	Open Ocean	II	5	0.049450978
SRR5720288	IIb.I	22.75	-158	Open Ocean	II	5	4.355962967
SRR5720288	IIb.II	22.75	-158	Open Ocean	II	5	0.022618013
SRR5720288	Ia.I	22.75	-158	Open Ocean	I	5	0.793905558
SRR5720288	Ia.II	22.75	-158	Open Ocean	I	5	0.054523836
SRR5720288	Ia.III	22.75	-158	Open Ocean	I	5	0.408504385
SRR5720288	Ia.IV	22.75	-158	Open Ocean	I	5	0.063397642
SRR5720288	Ia.V	22.75	-158	Open Ocean	I	5	0.112083324
SRR5720288	Ib.I	22.75	-158	Open Ocean	I	5	0.822451554
SRR5720288	Ib.II	22.75	-158	Open Ocean	I	5	0.000549508
SRR5720288	Ib.III	22.75	-158	Open Ocean	I	5	0.680270863
SRR5720288	Ib.IV	22.75	-158	Open Ocean	I	5	0.00063186
SRR5720288	Ic	22.75	-158	Open Ocean	I	5	0.003166199
SRR5720289	III	22.75	-158	Open Ocean	III	175	0.316599525
SRR5720289	IIa.I	22.75	-158	Open Ocean	II	175	0.022358767
SRR5720289	IIa.II	22.75	-158	Open Ocean	II	175	0.015205359
SRR5720289	IIb.I	22.75	-158	Open Ocean	II	175	0.015287621
SRR5720289	IIb.II	22.75	-158	Open Ocean	II	175	0.020750967
SRR5720289	Ia.I	22.75	-158	Open Ocean	I	175	0.003151213
SRR5720289	Ia.II	22.75	-158	Open Ocean	I	175	0.00168617
SRR5720289	Ia.III	22.75	-158	Open Ocean	I	175	0.001498878
SRR5720289	Ia.IV	22.75	-158	Open Ocean	I	175	0.009325912
SRR5720289	Ia.V	22.75	-158	Open Ocean	I	175	0.002996402
SRR5720289	Ib.I	22.75	-158	Open Ocean	I	175	0.005162279
SRR5720289	Ib.II	22.75	-158	Open Ocean	I	175	0.00038529
SRR5720289	Ib.III	22.75	-158	Open Ocean	I	175	0.005813404
SRR5720289	Ib.IV	22.75	-158	Open Ocean	I	175	0
SRR5720289	Ic	22.75	-158	Open Ocean	I	175	0.062269577
SRR5720290	III	22.75	-158	Open Ocean	III	125	0.546360739
SRR5720290	IIa.I	22.75	-158	Open Ocean	II	125	0.160651514
SRR5720290	IIa.II	22.75	-158	Open Ocean	II	125	0.061800913
SRR5720290	IIb.I	22.75	-158	Open Ocean	II	125	0.063709527
SRR5720290	IIb.II	22.75	-158	Open Ocean	II	125	0.096239098
SRR5720290	Ia.I	22.75	-158	Open Ocean	I	125	0.020821667
SRR5720290	Ia.II	22.75	-158	Open Ocean	I	125	0.004240406
SRR5720290	Ia.III	22.75	-158	Open Ocean	I	125	0.01632527
SRR5720290	Ia.IV	22.75	-158	Open Ocean	I	125	0.040930415
SRR5720290	Ia.V	22.75	-158	Open Ocean	I	125	0.009109412
SRR5720290	Ib.I	22.75	-158	Open Ocean	I	125	0.007443081
SRR5720290	Ib.II	22.75	-158	Open Ocean	I	125	0.00031222
SRR5720290	Ib.III	22.75	-158	Open Ocean	I	125	0.01264423
SRR5720290	Ib.IV	22.75	-158	Open Ocean	I	125	1.855e-05
SRR5720290	Ic	22.75	-158	Open Ocean	I	125	0.104253349
SRR5720291	III	22.75	-158	Open Ocean	III	5	0.916160724
SRR5720291	IIa.I	22.75	-158	Open Ocean	II	5	2.849140639
SRR5720291	IIa.II	22.75	-158	Open Ocean	II	5	0.098295569
SRR5720291	IIb.I	22.75	-158	Open Ocean	II	5	3.718915104
SRR5720291	IIb.II	22.75	-158	Open Ocean	II	5	0.01076521
SRR5720291	Ia.I	22.75	-158	Open Ocean	I	5	1.311850884
SRR5720291	Ia.II	22.75	-158	Open Ocean	I	5	0.331222537
SRR5720291	Ia.III	22.75	-158	Open Ocean	I	5	0.482220671
SRR5720291	Ia.IV	22.75	-158	Open Ocean	I	5	0.120696856
SRR5720291	Ia.V	22.75	-158	Open Ocean	I	5	0.312311091
SRR5720291	Ib.I	22.75	-158	Open Ocean	I	5	1.342073231
SRR5720291	Ib.II	22.75	-158	Open Ocean	I	5	0.000659665
SRR5720291	Ib.III	22.75	-158	Open Ocean	I	5	0.673827996
SRR5720291	Ib.IV	22.75	-158	Open Ocean	I	5	0.00064192
SRR5720291	Ic	22.75	-158	Open Ocean	I	5	0.004421134
SRR5720292	III	22.75	-158	Open Ocean	III	175	0.280353435
SRR5720292	IIa.I	22.75	-158	Open Ocean	II	175	0.103067772
SRR5720292	IIa.II	22.75	-158	Open Ocean	II	175	0.030880843
SRR5720292	IIb.I	22.75	-158	Open Ocean	II	175	0.041693648
SRR5720292	IIb.II	22.75	-158	Open Ocean	II	175	0.060522287
SRR5720292	Ia.I	22.75	-158	Open Ocean	I	175	0.012477985
SRR5720292	Ia.II	22.75	-158	Open Ocean	I	175	0.003058286
SRR5720292	Ia.III	22.75	-158	Open Ocean	I	175	0.0062112
SRR5720292	Ia.IV	22.75	-158	Open Ocean	I	175	0.022881229
SRR5720292	Ia.V	22.75	-158	Open Ocean	I	175	0.004867533
SRR5720292	Ib.I	22.75	-158	Open Ocean	I	175	0.007005003
SRR5720292	Ib.II	22.75	-158	Open Ocean	I	175	0.000431197
SRR5720292	Ib.III	22.75	-158	Open Ocean	I	175	0.010115052
SRR5720292	Ib.IV	22.75	-158	Open Ocean	I	175	1.583e-05
SRR5720292	Ic	22.75	-158	Open Ocean	I	175	0.00326943
SRR5720293	III	22.75	-158	Open Ocean	III	100	0.801782684
SRR5720293	IIa.I	22.75	-158	Open Ocean	II	100	0.739594411
SRR5720293	IIa.II	22.75	-158	Open Ocean	II	100	0.035817387
SRR5720293	IIb.I	22.75	-158	Open Ocean	II	100	0.459387036
SRR5720293	IIb.II	22.75	-158	Open Ocean	II	100	0.157472828
SRR5720293	Ia.I	22.75	-158	Open Ocean	I	100	0.13143743
SRR5720293	Ia.II	22.75	-158	Open Ocean	I	100	0.052138131
SRR5720293	Ia.III	22.75	-158	Open Ocean	I	100	0.084540552
SRR5720293	Ia.IV	22.75	-158	Open Ocean	I	100	0.081674708
SRR5720293	Ia.V	22.75	-158	Open Ocean	I	100	0.04462207
SRR5720293	Ib.I	22.75	-158	Open Ocean	I	100	0.059963067
SRR5720293	Ib.II	22.75	-158	Open Ocean	I	100	0.00034597
SRR5720293	Ib.III	22.75	-158	Open Ocean	I	100	0.131003805
SRR5720293	Ib.IV	22.75	-158	Open Ocean	I	100	0.000264495
SRR5720293	Ic	22.75	-158	Open Ocean	I	100	0.002819021
SRR5720294	III	22.75	-158	Open Ocean	III	5	0.335615863
SRR5720294	IIa.I	22.75	-158	Open Ocean	II	5	0.153628738
SRR5720294	IIa.II	22.75	-158	Open Ocean	II	5	0.023578698
SRR5720294	IIb.I	22.75	-158	Open Ocean	II	5	0.084353968
SRR5720294	IIb.II	22.75	-158	Open Ocean	II	5	0.052652539
SRR5720294	Ia.I	22.75	-158	Open Ocean	I	5	0.027450299
SRR5720294	Ia.II	22.75	-158	Open Ocean	I	5	0.050154349
SRR5720294	Ia.III	22.75	-158	Open Ocean	I	5	0.01523809
SRR5720294	Ia.IV	22.75	-158	Open Ocean	I	5	0.027194083
SRR5720294	Ia.V	22.75	-158	Open Ocean	I	5	0.009766937
SRR5720294	Ib.I	22.75	-158	Open Ocean	I	5	0.022623652
SRR5720294	Ib.II	22.75	-158	Open Ocean	I	5	0.000564384
SRR5720294	Ib.III	22.75	-158	Open Ocean	I	5	0.022784606
SRR5720294	Ib.IV	22.75	-158	Open Ocean	I	5	0.0001079
SRR5720294	Ic	22.75	-158	Open Ocean	I	5	0.002837556
SRR5720295	III	22.75	-158	Open Ocean	III	175	0.293778483
SRR5720295	IIa.I	22.75	-158	Open Ocean	II	175	0.08394817
SRR5720295	IIa.II	22.75	-158	Open Ocean	II	175	0.020726957
SRR5720295	IIb.I	22.75	-158	Open Ocean	II	175	0.030236717
SRR5720295	IIb.II	22.75	-158	Open Ocean	II	175	0.043431946
SRR5720295	Ia.I	22.75	-158	Open Ocean	I	175	0.011511503
SRR5720295	Ia.II	22.75	-158	Open Ocean	I	175	0.0407863
SRR5720295	Ia.III	22.75	-158	Open Ocean	I	175	0.004854237
SRR5720295	Ia.IV	22.75	-158	Open Ocean	I	175	0.020823499
SRR5720295	Ia.V	22.75	-158	Open Ocean	I	175	0.005476766
SRR5720295	Ib.I	22.75	-158	Open Ocean	I	175	0.007444622
SRR5720295	Ib.II	22.75	-158	Open Ocean	I	175	0.000288044
SRR5720295	Ib.III	22.75	-158	Open Ocean	I	175	0.011579666
SRR5720295	Ib.IV	22.75	-158	Open Ocean	I	175	0
SRR5720295	Ic	22.75	-158	Open Ocean	I	175	0.003788327
SRR5720296	III	22.75	-158	Open Ocean	III	115	0.968497305
SRR5720296	IIa.I	22.75	-158	Open Ocean	II	115	0.660934484
SRR5720296	IIa.II	22.75	-158	Open Ocean	II	115	0.028710373
SRR5720296	IIb.I	22.75	-158	Open Ocean	II	115	0.175396241
SRR5720296	IIb.II	22.75	-158	Open Ocean	II	115	0.247521189
SRR5720296	Ia.I	22.75	-158	Open Ocean	I	115	0.049859958
SRR5720296	Ia.II	22.75	-158	Open Ocean	I	115	0.036128375
SRR5720296	Ia.III	22.75	-158	Open Ocean	I	115	0.041391771
SRR5720296	Ia.IV	22.75	-158	Open Ocean	I	115	0.076538011
SRR5720296	Ia.V	22.75	-158	Open Ocean	I	115	0.010808985
SRR5720296	Ib.I	22.75	-158	Open Ocean	I	115	0.026714826
SRR5720296	Ib.II	22.75	-158	Open Ocean	I	115	0.000311047
SRR5720296	Ib.III	22.75	-158	Open Ocean	I	115	0.023013317
SRR5720296	Ib.IV	22.75	-158	Open Ocean	I	115	0.000303636
SRR5720296	Ic	22.75	-158	Open Ocean	I	115	0.0028027
SRR5720297	III	22.75	-158	Open Ocean	III	175	0.313956166
SRR5720297	IIa.I	22.75	-158	Open Ocean	II	175	0.030454653
SRR5720297	IIa.II	22.75	-158	Open Ocean	II	175	0.014140096
SRR5720297	IIb.I	22.75	-158	Open Ocean	II	175	0.012785029
SRR5720297	IIb.II	22.75	-158	Open Ocean	II	175	0.014326542
SRR5720297	Ia.I	22.75	-158	Open Ocean	I	175	0.008827299
SRR5720297	Ia.II	22.75	-158	Open Ocean	I	175	0.002628652
SRR5720297	Ia.III	22.75	-158	Open Ocean	I	175	0.001788412
SRR5720297	Ia.IV	22.75	-158	Open Ocean	I	175	0.006434103
SRR5720297	Ia.V	22.75	-158	Open Ocean	I	175	0.005766075
SRR5720297	Ib.I	22.75	-158	Open Ocean	I	175	0.007716859
SRR5720297	Ib.II	22.75	-158	Open Ocean	I	175	0.000816513
SRR5720297	Ib.III	22.75	-158	Open Ocean	I	175	0.007654865
SRR5720297	Ib.IV	22.75	-158	Open Ocean	I	175	1.38e-05
SRR5720297	Ic	22.75	-158	Open Ocean	I	175	0.047747619
SRR5720298	III	22.75	-158	Open Ocean	III	5	1.045364746
SRR5720298	IIa.I	22.75	-158	Open Ocean	II	5	2.920921323
SRR5720298	IIa.II	22.75	-158	Open Ocean	II	5	0.064755924
SRR5720298	IIb.I	22.75	-158	Open Ocean	II	5	3.863281342
SRR5720298	IIb.II	22.75	-158	Open Ocean	II	5	0.01373499
SRR5720298	Ia.I	22.75	-158	Open Ocean	I	5	0.686023209
SRR5720298	Ia.II	22.75	-158	Open Ocean	I	5	0.065031606
SRR5720298	Ia.III	22.75	-158	Open Ocean	I	5	0.392840367
SRR5720298	Ia.IV	22.75	-158	Open Ocean	I	5	0.103426517
SRR5720298	Ia.V	22.75	-158	Open Ocean	I	5	0.227233779
SRR5720298	Ib.I	22.75	-158	Open Ocean	I	5	0.765338935
SRR5720298	Ib.II	22.75	-158	Open Ocean	I	5	0.000471347
SRR5720298	Ib.III	22.75	-158	Open Ocean	I	5	0.557315498
SRR5720298	Ib.IV	22.75	-158	Open Ocean	I	5	0.000934646
SRR5720298	Ic	22.75	-158	Open Ocean	I	5	0.003739183
SRR5720299	III	22.75	-158	Open Ocean	III	5	1.645237323
SRR5720299	IIa.I	22.75	-158	Open Ocean	II	5	5.641537088
SRR5720299	IIa.II	22.75	-158	Open Ocean	II	5	0.084717909
SRR5720299	IIb.I	22.75	-158	Open Ocean	II	5	5.560346119
SRR5720299	IIb.II	22.75	-158	Open Ocean	II	5	0.045405433
SRR5720299	Ia.I	22.75	-158	Open Ocean	I	5	0.046161893
SRR5720299	Ia.II	22.75	-158	Open Ocean	I	5	0.023393117
SRR5720299	Ia.III	22.75	-158	Open Ocean	I	5	0.367802043
SRR5720299	Ia.IV	22.75	-158	Open Ocean	I	5	0.182376208
SRR5720299	Ia.V	22.75	-158	Open Ocean	I	5	0.079346926
SRR5720299	Ib.I	22.75	-158	Open Ocean	I	5	0.509469696
SRR5720299	Ib.II	22.75	-158	Open Ocean	I	5	0.000936943
SRR5720299	Ib.III	22.75	-158	Open Ocean	I	5	0.73516126
SRR5720299	Ib.IV	22.75	-158	Open Ocean	I	5	0.001866013
SRR5720299	Ic	22.75	-158	Open Ocean	I	5	0.001879858
SRR5720300	III	22.75	-158	Open Ocean	III	100	1.732721548
SRR5720300	IIa.I	22.75	-158	Open Ocean	II	100	1.950717573
SRR5720300	IIa.II	22.75	-158	Open Ocean	II	100	0.072383901
SRR5720300	IIb.I	22.75	-158	Open Ocean	II	100	0.893694301
SRR5720300	IIb.II	22.75	-158	Open Ocean	II	100	0.163071813
SRR5720300	Ia.I	22.75	-158	Open Ocean	I	100	0.022152151
SRR5720300	Ia.II	22.75	-158	Open Ocean	I	100	0.007154375
SRR5720300	Ia.III	22.75	-158	Open Ocean	I	100	0.092384752
SRR5720300	Ia.IV	22.75	-158	Open Ocean	I	100	0.132995713
SRR5720300	Ia.V	22.75	-158	Open Ocean	I	100	0.021742558
SRR5720300	Ib.I	22.75	-158	Open Ocean	I	100	0.095020445
SRR5720300	Ib.II	22.75	-158	Open Ocean	I	100	0.000809178
SRR5720300	Ib.III	22.75	-158	Open Ocean	I	100	0.227129323
SRR5720300	Ib.IV	22.75	-158	Open Ocean	I	100	0.000443347
SRR5720300	Ic	22.75	-158	Open Ocean	I	100	0.002298269
SRR5720301	III	22.75	-158	Open Ocean	III	175	0.275098352
SRR5720301	IIa.I	22.75	-158	Open Ocean	II	175	0.012388464
SRR5720301	IIa.II	22.75	-158	Open Ocean	II	175	0.008954092
SRR5720301	IIb.I	22.75	-158	Open Ocean	II	175	0.007941032
SRR5720301	IIb.II	22.75	-158	Open Ocean	II	175	0.016733329
SRR5720301	Ia.I	22.75	-158	Open Ocean	I	175	0.002767362
SRR5720301	Ia.II	22.75	-158	Open Ocean	I	175	0.001076134
SRR5720301	Ia.III	22.75	-158	Open Ocean	I	175	0.000548139
SRR5720301	Ia.IV	22.75	-158	Open Ocean	I	175	0.00336381
SRR5720301	Ia.V	22.75	-158	Open Ocean	I	175	0.002314735
SRR5720301	Ib.I	22.75	-158	Open Ocean	I	175	0.003822112
SRR5720301	Ib.II	22.75	-158	Open Ocean	I	175	0.000738209
SRR5720301	Ib.III	22.75	-158	Open Ocean	I	175	0.005351222
SRR5720301	Ib.IV	22.75	-158	Open Ocean	I	175	0
SRR5720301	Ic	22.75	-158	Open Ocean	I	175	0.025556754
SRR5720302	III	22.75	-158	Open Ocean	III	25	2.071563863
SRR5720302	IIa.I	22.75	-158	Open Ocean	II	25	5.290550912
SRR5720302	IIa.II	22.75	-158	Open Ocean	II	25	0.102508102
SRR5720302	IIb.I	22.75	-158	Open Ocean	II	25	4.153370844
SRR5720302	IIb.II	22.75	-158	Open Ocean	II	25	0.053405422
SRR5720302	Ia.I	22.75	-158	Open Ocean	I	25	0.038448554
SRR5720302	Ia.II	22.75	-158	Open Ocean	I	25	0.022237964
SRR5720302	Ia.III	22.75	-158	Open Ocean	I	25	0.220912003
SRR5720302	Ia.IV	22.75	-158	Open Ocean	I	25	0.162684954
SRR5720302	Ia.V	22.75	-158	Open Ocean	I	25	0.103512345
SRR5720302	Ib.I	22.75	-158	Open Ocean	I	25	0.310190602
SRR5720302	Ib.II	22.75	-158	Open Ocean	I	25	0.000927988
SRR5720302	Ib.III	22.75	-158	Open Ocean	I	25	1.100338975
SRR5720302	Ib.IV	22.75	-158	Open Ocean	I	25	0.000949173
SRR5720302	Ic	22.75	-158	Open Ocean	I	25	0.006652541
SRR5720303	III	22.75	-158	Open Ocean	III	125	1.609550227
SRR5720303	IIa.I	22.75	-158	Open Ocean	II	125	1.31593125
SRR5720303	IIa.II	22.75	-158	Open Ocean	II	125	0.081089216
SRR5720303	IIb.I	22.75	-158	Open Ocean	II	125	0.513271898
SRR5720303	IIb.II	22.75	-158	Open Ocean	II	125	0.128691577
SRR5720303	Ia.I	22.75	-158	Open Ocean	I	125	0.158915416
SRR5720303	Ia.II	22.75	-158	Open Ocean	I	125	0.028439928
SRR5720303	Ia.III	22.75	-158	Open Ocean	I	125	0.165786357
SRR5720303	Ia.IV	22.75	-158	Open Ocean	I	125	0.132628319
SRR5720303	Ia.V	22.75	-158	Open Ocean	I	125	0.054027264
SRR5720303	Ib.I	22.75	-158	Open Ocean	I	125	0.085544702
SRR5720303	Ib.II	22.75	-158	Open Ocean	I	125	0.000790363
SRR5720303	Ib.III	22.75	-158	Open Ocean	I	125	0.126852928
SRR5720303	Ib.IV	22.75	-158	Open Ocean	I	125	0.000327317
SRR5720303	Ic	22.75	-158	Open Ocean	I	125	0.015311442
SRR5720304	III	22.75	-158	Open Ocean	III	175	0.430177732
SRR5720304	IIa.I	22.75	-158	Open Ocean	II	175	0.1305685
SRR5720304	IIa.II	22.75	-158	Open Ocean	II	175	0.025655379
SRR5720304	IIb.I	22.75	-158	Open Ocean	II	175	0.040056471
SRR5720304	IIb.II	22.75	-158	Open Ocean	II	175	0.05857784
SRR5720304	Ia.I	22.75	-158	Open Ocean	I	175	0.015290802
SRR5720304	Ia.II	22.75	-158	Open Ocean	I	175	0.003873134
SRR5720304	Ia.III	22.75	-158	Open Ocean	I	175	0.005008086
SRR5720304	Ia.IV	22.75	-158	Open Ocean	I	175	0.013369566
SRR5720304	Ia.V	22.75	-158	Open Ocean	I	175	0.007640508
SRR5720304	Ib.I	22.75	-158	Open Ocean	I	175	0.011254543
SRR5720304	Ib.II	22.75	-158	Open Ocean	I	175	0.000841907
SRR5720304	Ib.III	22.75	-158	Open Ocean	I	175	0.013742758
SRR5720304	Ib.IV	22.75	-158	Open Ocean	I	175	0
SRR5720304	Ic	22.75	-158	Open Ocean	I	175	0.008171866
SRR5720305	III	22.75	-158	Open Ocean	III	5	1.978615386
SRR5720305	IIa.I	22.75	-158	Open Ocean	II	5	4.518423549
SRR5720305	IIa.II	22.75	-158	Open Ocean	II	5	0.103313444
SRR5720305	IIb.I	22.75	-158	Open Ocean	II	5	4.763981034
SRR5720305	IIb.II	22.75	-158	Open Ocean	II	5	0.019595229
SRR5720305	Ia.I	22.75	-158	Open Ocean	I	5	1.056681114
SRR5720305	Ia.II	22.75	-158	Open Ocean	I	5	0.086300228
SRR5720305	Ia.III	22.75	-158	Open Ocean	I	5	0.766420702
SRR5720305	Ia.IV	22.75	-158	Open Ocean	I	5	0.221846036
SRR5720305	Ia.V	22.75	-158	Open Ocean	I	5	0.393892281
SRR5720305	Ib.I	22.75	-158	Open Ocean	I	5	0.804320519
SRR5720305	Ib.II	22.75	-158	Open Ocean	I	5	0.000722141
SRR5720305	Ib.III	22.75	-158	Open Ocean	I	5	1.089125042
SRR5720305	Ib.IV	22.75	-158	Open Ocean	I	5	0.001052995
SRR5720305	Ic	22.75	-158	Open Ocean	I	5	0.009627311
SRR5720306	III	22.75	-158	Open Ocean	III	115	0.708966001
SRR5720306	IIa.I	22.75	-158	Open Ocean	II	115	0.153888337
SRR5720306	IIa.II	22.75	-158	Open Ocean	II	115	0.02194164
SRR5720306	IIb.I	22.75	-158	Open Ocean	II	115	0.056505826
SRR5720306	IIb.II	22.75	-158	Open Ocean	II	115	0.076265742
SRR5720306	Ia.I	22.75	-158	Open Ocean	I	115	0.013961772
SRR5720306	Ia.II	22.75	-158	Open Ocean	I	115	0.004386066
SRR5720306	Ia.III	22.75	-158	Open Ocean	I	115	0.014662722
SRR5720306	Ia.IV	22.75	-158	Open Ocean	I	115	0.017850025
SRR5720306	Ia.V	22.75	-158	Open Ocean	I	115	0.006781448
SRR5720306	Ib.I	22.75	-158	Open Ocean	I	115	0.012125226
SRR5720306	Ib.II	22.75	-158	Open Ocean	I	115	0.000672696
SRR5720306	Ib.III	22.75	-158	Open Ocean	I	115	0.015095357
SRR5720306	Ib.IV	22.75	-158	Open Ocean	I	115	3.65e-05
SRR5720306	Ic	22.75	-158	Open Ocean	I	115	0.006337942
SRR5720307	III	31.66	-64.16	Open Ocean	III	1	1.413823896
SRR5720307	IIa.I	31.66	-64.16	Open Ocean	II	1	3.17525034
SRR5720307	IIa.II	31.66	-64.16	Open Ocean	II	1	0.661416051
SRR5720307	IIb.I	31.66	-64.16	Open Ocean	II	1	3.79076542
SRR5720307	IIb.II	31.66	-64.16	Open Ocean	II	1	0.014325465
SRR5720307	Ia.I	31.66	-64.16	Open Ocean	I	1	0.488590243
SRR5720307	Ia.II	31.66	-64.16	Open Ocean	I	1	0.292049959
SRR5720307	Ia.III	31.66	-64.16	Open Ocean	I	1	0.119591023
SRR5720307	Ia.IV	31.66	-64.16	Open Ocean	I	1	0.040805924
SRR5720307	Ia.V	31.66	-64.16	Open Ocean	I	1	0.070679716
SRR5720307	Ib.I	31.66	-64.16	Open Ocean	I	1	0.364110355
SRR5720307	Ib.II	31.66	-64.16	Open Ocean	I	1	0.000660617
SRR5720307	Ib.III	31.66	-64.16	Open Ocean	I	1	0.816508481
SRR5720307	Ib.IV	31.66	-64.16	Open Ocean	I	1	0.000412703
SRR5720307	Ic	31.66	-64.16	Open Ocean	I	1	0.329272644
SRR5720308	III	22.75	-158	Open Ocean	III	100	0.304773271
SRR5720308	IIa.I	22.75	-158	Open Ocean	II	100	0.249798509
SRR5720308	IIa.II	22.75	-158	Open Ocean	II	100	0.017790451
SRR5720308	IIb.I	22.75	-158	Open Ocean	II	100	0.0467905
SRR5720308	IIb.II	22.75	-158	Open Ocean	II	100	0.118744009
SRR5720308	Ia.I	22.75	-158	Open Ocean	I	100	0.027393661
SRR5720308	Ia.II	22.75	-158	Open Ocean	I	100	0.010328006
SRR5720308	Ia.III	22.75	-158	Open Ocean	I	100	0.006970526
SRR5720308	Ia.IV	22.75	-158	Open Ocean	I	100	0.012010875
SRR5720308	Ia.V	22.75	-158	Open Ocean	I	100	0.008043732
SRR5720308	Ib.I	22.75	-158	Open Ocean	I	100	0.014945825
SRR5720308	Ib.II	22.75	-158	Open Ocean	I	100	0.000516316
SRR5720308	Ib.III	22.75	-158	Open Ocean	I	100	0.01210671
SRR5720308	Ib.IV	22.75	-158	Open Ocean	I	100	1.51e-05
SRR5720308	Ic	22.75	-158	Open Ocean	I	100	0.003834143
SRR5720309	III	22.75	-158	Open Ocean	III	175	0.13801383
SRR5720309	IIa.I	22.75	-158	Open Ocean	II	175	0.02750504
SRR5720309	IIa.II	22.75	-158	Open Ocean	II	175	0.012637893
SRR5720309	IIb.I	22.75	-158	Open Ocean	II	175	0.014376405
SRR5720309	IIb.II	22.75	-158	Open Ocean	II	175	0.031784707
SRR5720309	Ia.I	22.75	-158	Open Ocean	I	175	0.009041382
SRR5720309	Ia.II	22.75	-158	Open Ocean	I	175	0.003264127
SRR5720309	Ia.III	22.75	-158	Open Ocean	I	175	0.002471136
SRR5720309	Ia.IV	22.75	-158	Open Ocean	I	175	0.00742496
SRR5720309	Ia.V	22.75	-158	Open Ocean	I	175	0.006794414
SRR5720309	Ib.I	22.75	-158	Open Ocean	I	175	0.008116875
SRR5720309	Ib.II	22.75	-158	Open Ocean	I	175	0.000621867
SRR5720309	Ib.III	22.75	-158	Open Ocean	I	175	0.008759051
SRR5720309	Ib.IV	22.75	-158	Open Ocean	I	175	2.59e-05
SRR5720309	Ic	22.75	-158	Open Ocean	I	175	0.004625687
SRR5720310	III	22.75	-158	Open Ocean	III	175	0.489990303
SRR5720310	IIa.I	22.75	-158	Open Ocean	II	175	0.26085352
SRR5720310	IIa.II	22.75	-158	Open Ocean	II	175	0.022024857
SRR5720310	IIb.I	22.75	-158	Open Ocean	II	175	0.075985087
SRR5720310	IIb.II	22.75	-158	Open Ocean	II	175	0.092405812
SRR5720310	Ia.I	22.75	-158	Open Ocean	I	175	0.030689545
SRR5720310	Ia.II	22.75	-158	Open Ocean	I	175	0.023759496
SRR5720310	Ia.III	22.75	-158	Open Ocean	I	175	0.009591729
SRR5720310	Ia.IV	22.75	-158	Open Ocean	I	175	0.023298462
SRR5720310	Ia.V	22.75	-158	Open Ocean	I	175	0.010134004
SRR5720310	Ib.I	22.75	-158	Open Ocean	I	175	0.02046274
SRR5720310	Ib.II	22.75	-158	Open Ocean	I	175	0.000351096
SRR5720310	Ib.III	22.75	-158	Open Ocean	I	175	0.015369993
SRR5720310	Ib.IV	22.75	-158	Open Ocean	I	175	0.000181115
SRR5720310	Ic	22.75	-158	Open Ocean	I	175	0.003752703
SRR5720311	III	22.75	-158	Open Ocean	III	5	0.51422946
SRR5720311	IIa.I	22.75	-158	Open Ocean	II	5	0.463393627
SRR5720311	IIa.II	22.75	-158	Open Ocean	II	5	0.01776469
SRR5720311	IIb.I	22.75	-158	Open Ocean	II	5	0.55019547
SRR5720311	IIb.II	22.75	-158	Open Ocean	II	5	0.032035479
SRR5720311	Ia.I	22.75	-158	Open Ocean	I	5	0.172956453
SRR5720311	Ia.II	22.75	-158	Open Ocean	I	5	0.020028474
SRR5720311	Ia.III	22.75	-158	Open Ocean	I	5	0.075346428
SRR5720311	Ia.IV	22.75	-158	Open Ocean	I	5	0.022755604
SRR5720311	Ia.V	22.75	-158	Open Ocean	I	5	0.019595744
SRR5720311	Ib.I	22.75	-158	Open Ocean	I	5	0.092442784
SRR5720311	Ib.II	22.75	-158	Open Ocean	I	5	0.000459682
SRR5720311	Ib.III	22.75	-158	Open Ocean	I	5	0.111578263
SRR5720311	Ib.IV	22.75	-158	Open Ocean	I	5	0.0001938
SRR5720311	Ic	22.75	-158	Open Ocean	I	5	0.003905024
SRR5720312	III	22.75	-158	Open Ocean	III	100	0.478311996
SRR5720312	IIa.I	22.75	-158	Open Ocean	II	100	0.379756054
SRR5720312	IIa.II	22.75	-158	Open Ocean	II	100	0.053487851
SRR5720312	IIb.I	22.75	-158	Open Ocean	II	100	0.149566023
SRR5720312	IIb.II	22.75	-158	Open Ocean	II	100	0.081183283
SRR5720312	Ia.I	22.75	-158	Open Ocean	I	100	0.072023019
SRR5720312	Ia.II	22.75	-158	Open Ocean	I	100	0.010618614
SRR5720312	Ia.III	22.75	-158	Open Ocean	I	100	0.020517007
SRR5720312	Ia.IV	22.75	-158	Open Ocean	I	100	0.039090235
SRR5720312	Ia.V	22.75	-158	Open Ocean	I	100	0.017766838
SRR5720312	Ib.I	22.75	-158	Open Ocean	I	100	0.018954158
SRR5720312	Ib.II	22.75	-158	Open Ocean	I	100	0.000514495
SRR5720312	Ib.III	22.75	-158	Open Ocean	I	100	0.032278088
SRR5720312	Ib.IV	22.75	-158	Open Ocean	I	100	1.52e-05
SRR5720312	Ic	22.75	-158	Open Ocean	I	100	0.057094373
SRR5720313	III	22.75	-158	Open Ocean	III	175	0.192440622
SRR5720313	IIa.I	22.75	-158	Open Ocean	II	175	0.019826685
SRR5720313	IIa.II	22.75	-158	Open Ocean	II	175	0.01004342
SRR5720313	IIb.I	22.75	-158	Open Ocean	II	175	0.010334353
SRR5720313	IIb.II	22.75	-158	Open Ocean	II	175	0.006633839
SRR5720313	Ia.I	22.75	-158	Open Ocean	I	175	0.005453268
SRR5720313	Ia.II	22.75	-158	Open Ocean	I	175	0.16421902
SRR5720313	Ia.III	22.75	-158	Open Ocean	I	175	0.001459057
SRR5720313	Ia.IV	22.75	-158	Open Ocean	I	175	0.003972
SRR5720313	Ia.V	22.75	-158	Open Ocean	I	175	0.003267879
SRR5720313	Ib.I	22.75	-158	Open Ocean	I	175	0.439497231
SRR5720313	Ib.II	22.75	-158	Open Ocean	I	175	0.000655902
SRR5720313	Ib.III	22.75	-158	Open Ocean	I	175	0.004948764
SRR5720313	Ib.IV	22.75	-158	Open Ocean	I	175	0
SRR5720313	Ic	22.75	-158	Open Ocean	I	175	0.002736093
SRR5720314	III	22.75	-158	Open Ocean	III	5	2.016828093
SRR5720314	IIa.I	22.75	-158	Open Ocean	II	5	2.898577029
SRR5720314	IIa.II	22.75	-158	Open Ocean	II	5	0.048007968
SRR5720314	IIb.I	22.75	-158	Open Ocean	II	5	2.11247606
SRR5720314	IIb.II	22.75	-158	Open Ocean	II	5	0.06326767
SRR5720314	Ia.I	22.75	-158	Open Ocean	I	5	0.035269714
SRR5720314	Ia.II	22.75	-158	Open Ocean	I	5	0.015540431
SRR5720314	Ia.III	22.75	-158	Open Ocean	I	5	0.170621648
SRR5720314	Ia.IV	22.75	-158	Open Ocean	I	5	0.149757764
SRR5720314	Ia.V	22.75	-158	Open Ocean	I	5	0.0438479
SRR5720314	Ib.I	22.75	-158	Open Ocean	I	5	0.221919869
SRR5720314	Ib.II	22.75	-158	Open Ocean	I	5	0.000753432
SRR5720314	Ib.III	22.75	-158	Open Ocean	I	5	0.545180206
SRR5720314	Ib.IV	22.75	-158	Open Ocean	I	5	0.000371863
SRR5720314	Ic	22.75	-158	Open Ocean	I	5	0.002414959
SRR5720315	III	22.75	-158	Open Ocean	III	85	0.537553999
SRR5720315	IIa.I	22.75	-158	Open Ocean	II	85	0.489722785
SRR5720315	IIa.II	22.75	-158	Open Ocean	II	85	0.030519137
SRR5720315	IIb.I	22.75	-158	Open Ocean	II	85	0.23332691
SRR5720315	IIb.II	22.75	-158	Open Ocean	II	85	0.044326972
SRR5720315	Ia.I	22.75	-158	Open Ocean	I	85	0.076563722
SRR5720315	Ia.II	22.75	-158	Open Ocean	I	85	0.013850208
SRR5720315	Ia.III	22.75	-158	Open Ocean	I	85	0.056900779
SRR5720315	Ia.IV	22.75	-158	Open Ocean	I	85	0.058149653
SRR5720315	Ia.V	22.75	-158	Open Ocean	I	85	0.017195981
SRR5720315	Ib.I	22.75	-158	Open Ocean	I	85	0.049445117
SRR5720315	Ib.II	22.75	-158	Open Ocean	I	85	0.00052276
SRR5720315	Ib.III	22.75	-158	Open Ocean	I	85	0.075746942
SRR5720315	Ib.IV	22.75	-158	Open Ocean	I	85	0.0001243
SRR5720315	Ic	22.75	-158	Open Ocean	I	85	0.003370037
SRR5720316	III	22.75	-158	Open Ocean	III	175	0.144013729
SRR5720316	IIa.I	22.75	-158	Open Ocean	II	175	0.013133596
SRR5720316	IIa.II	22.75	-158	Open Ocean	II	175	0.008049171
SRR5720316	IIb.I	22.75	-158	Open Ocean	II	175	0.00774704
SRR5720316	IIb.II	22.75	-158	Open Ocean	II	175	0.005138053
SRR5720316	Ia.I	22.75	-158	Open Ocean	I	175	0.007722209
SRR5720316	Ia.II	22.75	-158	Open Ocean	I	175	0.002134831
SRR5720316	Ia.III	22.75	-158	Open Ocean	I	175	0.001233937
SRR5720316	Ia.IV	22.75	-158	Open Ocean	I	175	0.004198495
SRR5720316	Ia.V	22.75	-158	Open Ocean	I	175	0.004551113
SRR5720316	Ib.I	22.75	-158	Open Ocean	I	175	0.005258826
SRR5720316	Ib.II	22.75	-158	Open Ocean	I	175	0.000374733
SRR5720316	Ib.III	22.75	-158	Open Ocean	I	175	0.005574382
SRR5720316	Ib.IV	22.75	-158	Open Ocean	I	175	0
SRR5720316	Ic	22.75	-158	Open Ocean	I	175	0.003039294
SRR5720317	III	22.75	-158	Open Ocean	III	10	1.074428651
SRR5720317	IIa.I	22.75	-158	Open Ocean	II	10	1.606291497
SRR5720317	IIa.II	22.75	-158	Open Ocean	II	10	0.034896795
SRR5720317	IIb.I	22.75	-158	Open Ocean	II	10	2.388953103
SRR5720317	IIb.II	22.75	-158	Open Ocean	II	10	0.011411767
SRR5720317	Ia.I	22.75	-158	Open Ocean	I	10	0.86190088
SRR5720317	Ia.II	22.75	-158	Open Ocean	I	10	0.102492963
SRR5720317	Ia.III	22.75	-158	Open Ocean	I	10	0.308708753
SRR5720317	Ia.IV	22.75	-158	Open Ocean	I	10	0.066299859
SRR5720317	Ia.V	22.75	-158	Open Ocean	I	10	0.060676513
SRR5720317	Ib.I	22.75	-158	Open Ocean	I	10	0.555230833
SRR5720317	Ib.II	22.75	-158	Open Ocean	I	10	0.00048649
SRR5720317	Ib.III	22.75	-158	Open Ocean	I	10	0.444152585
SRR5720317	Ib.IV	22.75	-158	Open Ocean	I	10	0.000619125
SRR5720317	Ic	22.75	-158	Open Ocean	I	10	0.004045647
SRR5720318	III	31.66	-64.16	Open Ocean	III	180	0.505593392
SRR5720318	IIa.I	31.66	-64.16	Open Ocean	II	180	0.180466173
SRR5720318	IIa.II	31.66	-64.16	Open Ocean	II	180	0.047115105
SRR5720318	IIb.I	31.66	-64.16	Open Ocean	II	180	0.086194612
SRR5720318	IIb.II	31.66	-64.16	Open Ocean	II	180	0.133913762
SRR5720318	Ia.I	31.66	-64.16	Open Ocean	I	180	0.00660013
SRR5720318	Ia.II	31.66	-64.16	Open Ocean	I	180	0.017768756
SRR5720318	Ia.III	31.66	-64.16	Open Ocean	I	180	0.010656661
SRR5720318	Ia.IV	31.66	-64.16	Open Ocean	I	180	0.035873781
SRR5720318	Ia.V	31.66	-64.16	Open Ocean	I	180	0.005702569
SRR5720318	Ib.I	31.66	-64.16	Open Ocean	I	180	0.012665435
SRR5720318	Ib.II	31.66	-64.16	Open Ocean	I	180	0.00032473
SRR5720318	Ib.III	31.66	-64.16	Open Ocean	I	180	0.061980554
SRR5720318	Ib.IV	31.66	-64.16	Open Ocean	I	180	8.46e-05
SRR5720318	Ic	31.66	-64.16	Open Ocean	I	180	0.002101203
SRR5720319	III	31.66	-64.16	Open Ocean	III	40	1.965754204
SRR5720319	IIa.I	31.66	-64.16	Open Ocean	II	40	0.993132399
SRR5720319	IIa.II	31.66	-64.16	Open Ocean	II	40	0.274347242
SRR5720319	IIb.I	31.66	-64.16	Open Ocean	II	40	0.528562192
SRR5720319	IIb.II	31.66	-64.16	Open Ocean	II	40	0.561858221
SRR5720319	Ia.I	31.66	-64.16	Open Ocean	I	40	0.018181211
SRR5720319	Ia.II	31.66	-64.16	Open Ocean	I	40	0.024498874
SRR5720319	Ia.III	31.66	-64.16	Open Ocean	I	40	0.067962711
SRR5720319	Ia.IV	31.66	-64.16	Open Ocean	I	40	0.180053653
SRR5720319	Ia.V	31.66	-64.16	Open Ocean	I	40	0.019251675
SRR5720319	Ib.I	31.66	-64.16	Open Ocean	I	40	0.054992498
SRR5720319	Ib.II	31.66	-64.16	Open Ocean	I	40	0.000701267
SRR5720319	Ib.III	31.66	-64.16	Open Ocean	I	40	0.086799009
SRR5720319	Ib.IV	31.66	-64.16	Open Ocean	I	40	0.000228352
SRR5720319	Ic	31.66	-64.16	Open Ocean	I	40	0.004081646
SRR5720320	III	31.66	-64.16	Open Ocean	III	120	1.192110405
SRR5720320	IIa.I	31.66	-64.16	Open Ocean	II	120	0.752303667
SRR5720320	IIa.II	31.66	-64.16	Open Ocean	II	120	0.585545703
SRR5720320	IIb.I	31.66	-64.16	Open Ocean	II	120	0.417062057
SRR5720320	IIb.II	31.66	-64.16	Open Ocean	II	120	0.159478127
SRR5720320	Ia.I	31.66	-64.16	Open Ocean	I	120	0.216616627
SRR5720320	Ia.II	31.66	-64.16	Open Ocean	I	120	0.046932806
SRR5720320	Ia.III	31.66	-64.16	Open Ocean	I	120	0.089372531
SRR5720320	Ia.IV	31.66	-64.16	Open Ocean	I	120	0.156175411
SRR5720320	Ia.V	31.66	-64.16	Open Ocean	I	120	0.095207446
SRR5720320	Ib.I	31.66	-64.16	Open Ocean	I	120	0.022796243
SRR5720320	Ib.II	31.66	-64.16	Open Ocean	I	120	0.000576101
SRR5720320	Ib.III	31.66	-64.16	Open Ocean	I	120	0.136966214
SRR5720320	Ib.IV	31.66	-64.16	Open Ocean	I	120	0.0001824
SRR5720320	Ic	31.66	-64.16	Open Ocean	I	120	0.006255253
SRR5720321	III	31.66	-64.16	Open Ocean	III	1	0.807175396
SRR5720321	IIa.I	31.66	-64.16	Open Ocean	II	1	7.551809945
SRR5720321	IIa.II	31.66	-64.16	Open Ocean	II	1	0.274825233
SRR5720321	IIb.I	31.66	-64.16	Open Ocean	II	1	1.769109887
SRR5720321	IIb.II	31.66	-64.16	Open Ocean	II	1	0.010461367
SRR5720321	Ia.I	31.66	-64.16	Open Ocean	I	1	0.138104598
SRR5720321	Ia.II	31.66	-64.16	Open Ocean	I	1	0.333323575
SRR5720321	Ia.III	31.66	-64.16	Open Ocean	I	1	0.092996792
SRR5720321	Ia.IV	31.66	-64.16	Open Ocean	I	1	0.016154836
SRR5720321	Ia.V	31.66	-64.16	Open Ocean	I	1	0.035079944
SRR5720321	Ib.I	31.66	-64.16	Open Ocean	I	1	0.265986693
SRR5720321	Ib.II	31.66	-64.16	Open Ocean	I	1	0.001279687
SRR5720321	Ib.III	31.66	-64.16	Open Ocean	I	1	2.542935979
SRR5720321	Ib.IV	31.66	-64.16	Open Ocean	I	1	0.0001023
SRR5720321	Ic	31.66	-64.16	Open Ocean	I	1	0.390686995
SRR5720322	III	31.66	-64.16	Open Ocean	III	1	1.968605339
SRR5720322	IIa.I	31.66	-64.16	Open Ocean	II	1	1.019471469
SRR5720322	IIa.II	31.66	-64.16	Open Ocean	II	1	0.28211583
SRR5720322	IIb.I	31.66	-64.16	Open Ocean	II	1	0.565453396
SRR5720322	IIb.II	31.66	-64.16	Open Ocean	II	1	0.562292056
SRR5720322	Ia.I	31.66	-64.16	Open Ocean	I	1	0.018354098
SRR5720322	Ia.II	31.66	-64.16	Open Ocean	I	1	0.026402698
SRR5720322	Ia.III	31.66	-64.16	Open Ocean	I	1	0.075889585
SRR5720322	Ia.IV	31.66	-64.16	Open Ocean	I	1	0.182440501
SRR5720322	Ia.V	31.66	-64.16	Open Ocean	I	1	0.02214403
SRR5720322	Ib.I	31.66	-64.16	Open Ocean	I	1	0.056710012
SRR5720322	Ib.II	31.66	-64.16	Open Ocean	I	1	0.000574017
SRR5720322	Ib.III	31.66	-64.16	Open Ocean	I	1	0.089326309
SRR5720322	Ib.IV	31.66	-64.16	Open Ocean	I	1	0.00039746
SRR5720322	Ic	31.66	-64.16	Open Ocean	I	1	0.004383057
SRR5720323	III	31.66	-64.16	Open Ocean	III	180	0.478465129
SRR5720323	IIa.I	31.66	-64.16	Open Ocean	II	180	0.06834794
SRR5720323	IIa.II	31.66	-64.16	Open Ocean	II	180	0.020369422
SRR5720323	IIb.I	31.66	-64.16	Open Ocean	II	180	0.031257607
SRR5720323	IIb.II	31.66	-64.16	Open Ocean	II	180	0.091214437
SRR5720323	Ia.I	31.66	-64.16	Open Ocean	I	180	0.004832923
SRR5720323	Ia.II	31.66	-64.16	Open Ocean	I	180	0.021041742
SRR5720323	Ia.III	31.66	-64.16	Open Ocean	I	180	0.008079974
SRR5720323	Ia.IV	31.66	-64.16	Open Ocean	I	180	0.03079468
SRR5720323	Ia.V	31.66	-64.16	Open Ocean	I	180	0.003402432
SRR5720323	Ib.I	31.66	-64.16	Open Ocean	I	180	0.006593767
SRR5720323	Ib.II	31.66	-64.16	Open Ocean	I	180	0.00054869
SRR5720323	Ib.III	31.66	-64.16	Open Ocean	I	180	0.009065488
SRR5720323	Ib.IV	31.66	-64.16	Open Ocean	I	180	1.17e-05
SRR5720323	Ic	31.66	-64.16	Open Ocean	I	180	0.0023572
SRR5720324	III	22.75	-158	Open Ocean	III	175	0.164459944
SRR5720324	IIa.I	22.75	-158	Open Ocean	II	175	0.039426271
SRR5720324	IIa.II	22.75	-158	Open Ocean	II	175	0.010427514
SRR5720324	IIb.I	22.75	-158	Open Ocean	II	175	0.02311954
SRR5720324	IIb.II	22.75	-158	Open Ocean	II	175	0.007307106
SRR5720324	Ia.I	22.75	-158	Open Ocean	I	175	0.014633735
SRR5720324	Ia.II	22.75	-158	Open Ocean	I	175	0.005594288
SRR5720324	Ia.III	22.75	-158	Open Ocean	I	175	0.007617913
SRR5720324	Ia.IV	22.75	-158	Open Ocean	I	175	0.007995574
SRR5720324	Ia.V	22.75	-158	Open Ocean	I	175	0.005818997
SRR5720324	Ib.I	22.75	-158	Open Ocean	I	175	0.009492956
SRR5720324	Ib.II	22.75	-158	Open Ocean	I	175	0.000348839
SRR5720324	Ib.III	22.75	-158	Open Ocean	I	175	0.505898664
SRR5720324	Ib.IV	22.75	-158	Open Ocean	I	175	2.43e-05
SRR5720324	Ic	22.75	-158	Open Ocean	I	175	0.003066556
SRR5720325	III	22.75	-158	Open Ocean	III	115	0.83862123
SRR5720325	IIa.I	22.75	-158	Open Ocean	II	115	1.42144988
SRR5720325	IIa.II	22.75	-158	Open Ocean	II	115	0.091978301
SRR5720325	IIb.I	22.75	-158	Open Ocean	II	115	0.863222157
SRR5720325	IIb.II	22.75	-158	Open Ocean	II	115	0.042649491
SRR5720325	Ia.I	22.75	-158	Open Ocean	I	115	0.388785295
SRR5720325	Ia.II	22.75	-158	Open Ocean	I	115	0.056305275
SRR5720325	Ia.III	22.75	-158	Open Ocean	I	115	0.454189673
SRR5720325	Ia.IV	22.75	-158	Open Ocean	I	115	0.238943032
SRR5720325	Ia.V	22.75	-158	Open Ocean	I	115	0.10666874
SRR5720325	Ib.I	22.75	-158	Open Ocean	I	115	0.182243707
SRR5720325	Ib.II	22.75	-158	Open Ocean	I	115	0.00062013
SRR5720325	Ib.III	22.75	-158	Open Ocean	I	115	0.835985867
SRR5720325	Ib.IV	22.75	-158	Open Ocean	I	115	0.000367349
SRR5720325	Ic	22.75	-158	Open Ocean	I	115	0.0041468
SRR5720326	III	31.66	-64.16	Open Ocean	III	80	0.502912718
SRR5720326	IIa.I	31.66	-64.16	Open Ocean	II	80	0.174724041
SRR5720326	IIa.II	31.66	-64.16	Open Ocean	II	80	0.15858143
SRR5720326	IIb.I	31.66	-64.16	Open Ocean	II	80	0.040460486
SRR5720326	IIb.II	31.66	-64.16	Open Ocean	II	80	0.100678759
SRR5720326	Ia.I	31.66	-64.16	Open Ocean	I	80	0.058878157
SRR5720326	Ia.II	31.66	-64.16	Open Ocean	I	80	0.097230759
SRR5720326	Ia.III	31.66	-64.16	Open Ocean	I	80	0.063598939
SRR5720326	Ia.IV	31.66	-64.16	Open Ocean	I	80	0.249343315
SRR5720326	Ia.V	31.66	-64.16	Open Ocean	I	80	0.011558063
SRR5720326	Ib.I	31.66	-64.16	Open Ocean	I	80	0.016398589
SRR5720326	Ib.II	31.66	-64.16	Open Ocean	I	80	0.00062976
SRR5720326	Ib.III	31.66	-64.16	Open Ocean	I	80	0.422348161
SRR5720326	Ib.IV	31.66	-64.16	Open Ocean	I	80	4.567e-05
SRR5720326	Ic	31.66	-64.16	Open Ocean	I	80	0.003119682
SRR5720327	III	31.66	-64.16	Open Ocean	III	10	1.59306223
SRR5720327	IIa.I	31.66	-64.16	Open Ocean	II	10	4.617485997
SRR5720327	IIa.II	31.66	-64.16	Open Ocean	II	10	5.842062454
SRR5720327	IIb.I	31.66	-64.16	Open Ocean	II	10	2.019935193
SRR5720327	IIb.II	31.66	-64.16	Open Ocean	II	10	0.079455636
SRR5720327	Ia.I	31.66	-64.16	Open Ocean	I	10	0.121897799
SRR5720327	Ia.II	31.66	-64.16	Open Ocean	I	10	0.320380914
SRR5720327	Ia.III	31.66	-64.16	Open Ocean	I	10	0.559488884
SRR5720327	Ia.IV	31.66	-64.16	Open Ocean	I	10	0.340788904
SRR5720327	Ia.V	31.66	-64.16	Open Ocean	I	10	0.073063253
SRR5720327	Ib.I	31.66	-64.16	Open Ocean	I	10	0.497700934
SRR5720327	Ib.II	31.66	-64.16	Open Ocean	I	10	0.00136703
SRR5720327	Ib.III	31.66	-64.16	Open Ocean	I	10	1.144321125
SRR5720327	Ib.IV	31.66	-64.16	Open Ocean	I	10	0.0001323
SRR5720327	Ic	31.66	-64.16	Open Ocean	I	10	0.120029369
SRR5720328	III	22.75	-158	Open Ocean	III	100	0.610223493
SRR5720328	IIa.I	22.75	-158	Open Ocean	II	100	0.77035809
SRR5720328	IIa.II	22.75	-158	Open Ocean	II	100	0.027587708
SRR5720328	IIb.I	22.75	-158	Open Ocean	II	100	0.328152372
SRR5720328	IIb.II	22.75	-158	Open Ocean	II	100	0.050377381
SRR5720328	Ia.I	22.75	-158	Open Ocean	I	100	0.174603739
SRR5720328	Ia.II	22.75	-158	Open Ocean	I	100	0.298081431
SRR5720328	Ia.III	22.75	-158	Open Ocean	I	100	0.113214214
SRR5720328	Ia.IV	22.75	-158	Open Ocean	I	100	0.10618665
SRR5720328	Ia.V	22.75	-158	Open Ocean	I	100	0.028639439
SRR5720328	Ib.I	22.75	-158	Open Ocean	I	100	0.971734197
SRR5720328	Ib.II	22.75	-158	Open Ocean	I	100	0.000488381
SRR5720328	Ib.III	22.75	-158	Open Ocean	I	100	0.616831523
SRR5720328	Ib.IV	22.75	-158	Open Ocean	I	100	0.000224639
SRR5720328	Ic	22.75	-158	Open Ocean	I	100	0.004831181
SRR5720329	III	22.75	-158	Open Ocean	III	5	1.20458408
SRR5720329	IIa.I	22.75	-158	Open Ocean	II	5	2.00939445
SRR5720329	IIa.II	22.75	-158	Open Ocean	II	5	0.042188997
SRR5720329	IIb.I	22.75	-158	Open Ocean	II	5	1.26923705
SRR5720329	IIb.II	22.75	-158	Open Ocean	II	5	0.063684773
SRR5720329	Ia.I	22.75	-158	Open Ocean	I	5	0.423418602
SRR5720329	Ia.II	22.75	-158	Open Ocean	I	5	0.067806933
SRR5720329	Ia.III	22.75	-158	Open Ocean	I	5	0.394681339
SRR5720329	Ia.IV	22.75	-158	Open Ocean	I	5	0.206208981
SRR5720329	Ia.V	22.75	-158	Open Ocean	I	5	0.074788311
SRR5720329	Ib.I	22.75	-158	Open Ocean	I	5	0.23183169
SRR5720329	Ib.II	22.75	-158	Open Ocean	I	5	0.000724164
SRR5720329	Ib.III	22.75	-158	Open Ocean	I	5	0.624085131
SRR5720329	Ib.IV	22.75	-158	Open Ocean	I	5	0.000654589
SRR5720329	Ic	22.75	-158	Open Ocean	I	5	0.004311888
SRR5720330	III	22.75	-158	Open Ocean	III	10	1.337233292
SRR5720330	IIa.I	22.75	-158	Open Ocean	II	10	3.087228722
SRR5720330	IIa.II	22.75	-158	Open Ocean	II	10	0.065393666
SRR5720330	IIb.I	22.75	-158	Open Ocean	II	10	2.370910388
SRR5720330	IIb.II	22.75	-158	Open Ocean	II	10	0.064628154
SRR5720330	Ia.I	22.75	-158	Open Ocean	I	10	0.640516505
SRR5720330	Ia.II	22.75	-158	Open Ocean	I	10	0.077544255
SRR5720330	Ia.III	22.75	-158	Open Ocean	I	10	0.526881208
SRR5720330	Ia.IV	22.75	-158	Open Ocean	I	10	0.249654371
SRR5720330	Ia.V	22.75	-158	Open Ocean	I	10	0.145606
SRR5720330	Ib.I	22.75	-158	Open Ocean	I	10	0.310580364
SRR5720330	Ib.II	22.75	-158	Open Ocean	I	10	0.000630089
SRR5720330	Ib.III	22.75	-158	Open Ocean	I	10	0.790521921
SRR5720330	Ib.IV	22.75	-158	Open Ocean	I	10	0.000627203
SRR5720330	Ic	22.75	-158	Open Ocean	I	10	0.004065337
SRR5720331	III	22.75	-158	Open Ocean	III	175	0.179718453
SRR5720331	IIa.I	22.75	-158	Open Ocean	II	175	0.029431947
SRR5720331	IIa.II	22.75	-158	Open Ocean	II	175	0.011686212
SRR5720331	IIb.I	22.75	-158	Open Ocean	II	175	0.014396788
SRR5720331	IIb.II	22.75	-158	Open Ocean	II	175	0.018175683
SRR5720331	Ia.I	22.75	-158	Open Ocean	I	175	0.009669547
SRR5720331	Ia.II	22.75	-158	Open Ocean	I	175	0.005082411
SRR5720331	Ia.III	22.75	-158	Open Ocean	I	175	0.002485865
SRR5720331	Ia.IV	22.75	-158	Open Ocean	I	175	0.006868177
SRR5720331	Ia.V	22.75	-158	Open Ocean	I	175	0.004797137
SRR5720331	Ib.I	22.75	-158	Open Ocean	I	175	0.008147997
SRR5720331	Ib.II	22.75	-158	Open Ocean	I	175	0.000649484
SRR5720331	Ib.III	22.75	-158	Open Ocean	I	175	0.473587319
SRR5720331	Ib.IV	22.75	-158	Open Ocean	I	175	0
SRR5720331	Ic	22.75	-158	Open Ocean	I	175	0.080434089
SRR5720332	III	31.66	-64.16	Open Ocean	III	1	1.468108514
SRR5720332	IIa.I	31.66	-64.16	Open Ocean	II	1	2.484283279
SRR5720332	IIa.II	31.66	-64.16	Open Ocean	II	1	0.17555238
SRR5720332	IIb.I	31.66	-64.16	Open Ocean	II	1	3.436686986
SRR5720332	IIb.II	31.66	-64.16	Open Ocean	II	1	0.020123839
SRR5720332	Ia.I	31.66	-64.16	Open Ocean	I	1	1.492246374
SRR5720332	Ia.II	31.66	-64.16	Open Ocean	I	1	0.432931485
SRR5720332	Ia.III	31.66	-64.16	Open Ocean	I	1	0.298253332
SRR5720332	Ia.IV	31.66	-64.16	Open Ocean	I	1	0.057131391
SRR5720332	Ia.V	31.66	-64.16	Open Ocean	I	1	0.156036149
SRR5720332	Ib.I	31.66	-64.16	Open Ocean	I	1	0.842745717
SRR5720332	Ib.II	31.66	-64.16	Open Ocean	I	1	0.000598735
SRR5720332	Ib.III	31.66	-64.16	Open Ocean	I	1	0.852096183
SRR5720332	Ib.IV	31.66	-64.16	Open Ocean	I	1	0.000369411
SRR5720332	Ic	31.66	-64.16	Open Ocean	I	1	0.270638474
SRR5720333	III	31.66	-64.16	Open Ocean	III	180	0.309679572
SRR5720333	IIa.I	31.66	-64.16	Open Ocean	II	180	0.097166453
SRR5720333	IIa.II	31.66	-64.16	Open Ocean	II	180	0.040635505
SRR5720333	IIb.I	31.66	-64.16	Open Ocean	II	180	0.035211326
SRR5720333	IIb.II	31.66	-64.16	Open Ocean	II	180	0.13914706
SRR5720333	Ia.I	31.66	-64.16	Open Ocean	I	180	0.018703319
SRR5720333	Ia.II	31.66	-64.16	Open Ocean	I	180	0.020529332
SRR5720333	Ia.III	31.66	-64.16	Open Ocean	I	180	0.019020312
SRR5720333	Ia.IV	31.66	-64.16	Open Ocean	I	180	0.076555487
SRR5720333	Ia.V	31.66	-64.16	Open Ocean	I	180	0.006897972
SRR5720333	Ib.I	31.66	-64.16	Open Ocean	I	180	0.092173451
SRR5720333	Ib.II	31.66	-64.16	Open Ocean	I	180	0.000531934
SRR5720333	Ib.III	31.66	-64.16	Open Ocean	I	180	0.012678761
SRR5720333	Ib.IV	31.66	-64.16	Open Ocean	I	180	4.9e-05
SRR5720333	Ic	31.66	-64.16	Open Ocean	I	180	0.004698361
SRR5720334	III	31.66	-64.16	Open Ocean	III	60	1.554581014
SRR5720334	IIa.I	31.66	-64.16	Open Ocean	II	60	0.891739492
SRR5720334	IIa.II	31.66	-64.16	Open Ocean	II	60	0.34200939
SRR5720334	IIb.I	31.66	-64.16	Open Ocean	II	60	0.271708748
SRR5720334	IIb.II	31.66	-64.16	Open Ocean	II	60	0.583044036
SRR5720334	Ia.I	31.66	-64.16	Open Ocean	I	60	0.110434638
SRR5720334	Ia.II	31.66	-64.16	Open Ocean	I	60	0.071245895
SRR5720334	Ia.III	31.66	-64.16	Open Ocean	I	60	0.208202583
SRR5720334	Ia.IV	31.66	-64.16	Open Ocean	I	60	0.453253517
SRR5720334	Ia.V	31.66	-64.16	Open Ocean	I	60	0.029432958
SRR5720334	Ib.I	31.66	-64.16	Open Ocean	I	60	0.049933127
SRR5720334	Ib.II	31.66	-64.16	Open Ocean	I	60	0.000846824
SRR5720334	Ib.III	31.66	-64.16	Open Ocean	I	60	0.034675922
SRR5720334	Ib.IV	31.66	-64.16	Open Ocean	I	60	0.00010897
SRR5720334	Ic	31.66	-64.16	Open Ocean	I	60	0.006791448
SRR5720335	III	31.66	-64.16	Open Ocean	III	180	1.138093203
SRR5720335	IIa.I	31.66	-64.16	Open Ocean	II	180	0.44207667
SRR5720335	IIa.II	31.66	-64.16	Open Ocean	II	180	0.131816019
SRR5720335	IIb.I	31.66	-64.16	Open Ocean	II	180	0.146082939
SRR5720335	IIb.II	31.66	-64.16	Open Ocean	II	180	0.436368809
SRR5720335	Ia.I	31.66	-64.16	Open Ocean	I	180	0.060613073
SRR5720335	Ia.II	31.66	-64.16	Open Ocean	I	180	0.06096518
SRR5720335	Ia.III	31.66	-64.16	Open Ocean	I	180	0.122116622
SRR5720335	Ia.IV	31.66	-64.16	Open Ocean	I	180	0.276701045
SRR5720335	Ia.V	31.66	-64.16	Open Ocean	I	180	0.019774205
SRR5720335	Ib.I	31.66	-64.16	Open Ocean	I	180	0.038060551
SRR5720335	Ib.II	31.66	-64.16	Open Ocean	I	180	0.000817804
SRR5720335	Ib.III	31.66	-64.16	Open Ocean	I	180	0.026657516
SRR5720335	Ib.IV	31.66	-64.16	Open Ocean	I	180	0.0001138
SRR5720335	Ic	31.66	-64.16	Open Ocean	I	180	0.006807264
SRR5720336	III	31.66	-64.16	Open Ocean	III	180	0.130512102
SRR5720336	IIa.I	31.66	-64.16	Open Ocean	II	180	0.017859472
SRR5720336	IIa.II	31.66	-64.16	Open Ocean	II	180	0.009716077
SRR5720336	IIb.I	31.66	-64.16	Open Ocean	II	180	0.009688804
SRR5720336	IIb.II	31.66	-64.16	Open Ocean	II	180	0.003622236
SRR5720336	Ia.I	31.66	-64.16	Open Ocean	I	180	0.009082157
SRR5720336	Ia.II	31.66	-64.16	Open Ocean	I	180	0.011097038
SRR5720336	Ia.III	31.66	-64.16	Open Ocean	I	180	0.00151577
SRR5720336	Ia.IV	31.66	-64.16	Open Ocean	I	180	0.004998147
SRR5720336	Ia.V	31.66	-64.16	Open Ocean	I	180	0.004758545
SRR5720336	Ib.I	31.66	-64.16	Open Ocean	I	180	0.10193633
SRR5720336	Ib.II	31.66	-64.16	Open Ocean	I	180	0.000335941
SRR5720336	Ib.III	31.66	-64.16	Open Ocean	I	180	0.008476443
SRR5720336	Ib.IV	31.66	-64.16	Open Ocean	I	180	0
SRR5720336	Ic	31.66	-64.16	Open Ocean	I	180	0.003838793
SRR5720337	III	31.66	-64.16	Open Ocean	III	1	1.550635904
SRR5720337	IIa.I	31.66	-64.16	Open Ocean	II	1	0.928063977
SRR5720337	IIa.II	31.66	-64.16	Open Ocean	II	1	0.357352714
SRR5720337	IIb.I	31.66	-64.16	Open Ocean	II	1	0.33705707
SRR5720337	IIb.II	31.66	-64.16	Open Ocean	II	1	0.579616281
SRR5720337	Ia.I	31.66	-64.16	Open Ocean	I	1	0.126862043
SRR5720337	Ia.II	31.66	-64.16	Open Ocean	I	1	0.071957314
SRR5720337	Ia.III	31.66	-64.16	Open Ocean	I	1	0.207055765
SRR5720337	Ia.IV	31.66	-64.16	Open Ocean	I	1	0.4195362
SRR5720337	Ia.V	31.66	-64.16	Open Ocean	I	1	0.03542246
SRR5720337	Ib.I	31.66	-64.16	Open Ocean	I	1	0.055630526
SRR5720337	Ib.II	31.66	-64.16	Open Ocean	I	1	0.00071668
SRR5720337	Ib.III	31.66	-64.16	Open Ocean	I	1	0.054130803
SRR5720337	Ib.IV	31.66	-64.16	Open Ocean	I	1	4.11e-05
SRR5720337	Ic	31.66	-64.16	Open Ocean	I	1	0.008096093
SRR5720338	III	31.66	-64.16	Open Ocean	III	1	0.898683512
SRR5720338	IIa.I	31.66	-64.16	Open Ocean	II	1	0.415852013
SRR5720338	IIa.II	31.66	-64.16	Open Ocean	II	1	0.093450589
SRR5720338	IIb.I	31.66	-64.16	Open Ocean	II	1	0.2105035
SRR5720338	IIb.II	31.66	-64.16	Open Ocean	II	1	0.240533072
SRR5720338	Ia.I	31.66	-64.16	Open Ocean	I	1	0.088871453
SRR5720338	Ia.II	31.66	-64.16	Open Ocean	I	1	0.021776212
SRR5720338	Ia.III	31.66	-64.16	Open Ocean	I	1	0.079745866
SRR5720338	Ia.IV	31.66	-64.16	Open Ocean	I	1	0.130516601
SRR5720338	Ia.V	31.66	-64.16	Open Ocean	I	1	0.035592458
SRR5720338	Ib.I	31.66	-64.16	Open Ocean	I	1	0.134999125
SRR5720338	Ib.II	31.66	-64.16	Open Ocean	I	1	0.00055062
SRR5720338	Ib.III	31.66	-64.16	Open Ocean	I	1	0.049986709
SRR5720338	Ib.IV	31.66	-64.16	Open Ocean	I	1	0.0001117
SRR5720338	Ic	31.66	-64.16	Open Ocean	I	1	0.00848447
SRR5720339	III	31.66	-64.16	Open Ocean	III	40	0.875418597
SRR5720339	IIa.I	31.66	-64.16	Open Ocean	II	40	0.391469735
SRR5720339	IIa.II	31.66	-64.16	Open Ocean	II	40	0.087021794
SRR5720339	IIb.I	31.66	-64.16	Open Ocean	II	40	0.197174903
SRR5720339	IIb.II	31.66	-64.16	Open Ocean	II	40	0.235961756
SRR5720339	Ia.I	31.66	-64.16	Open Ocean	I	40	0.084295883
SRR5720339	Ia.II	31.66	-64.16	Open Ocean	I	40	0.02075019
SRR5720339	Ia.III	31.66	-64.16	Open Ocean	I	40	0.076871115
SRR5720339	Ia.IV	31.66	-64.16	Open Ocean	I	40	0.123947275
SRR5720339	Ia.V	31.66	-64.16	Open Ocean	I	40	0.032457606
SRR5720339	Ib.I	31.66	-64.16	Open Ocean	I	40	0.145803364
SRR5720339	Ib.II	31.66	-64.16	Open Ocean	I	40	0.000542973
SRR5720339	Ib.III	31.66	-64.16	Open Ocean	I	40	0.048596773
SRR5720339	Ib.IV	31.66	-64.16	Open Ocean	I	40	0.000238486
SRR5720339	Ic	31.66	-64.16	Open Ocean	I	40	0.008489627
SRR5720340	III	31.66	-64.16	Open Ocean	III	80	0.344934462
SRR5720340	IIa.I	31.66	-64.16	Open Ocean	II	80	0.189907658
SRR5720340	IIa.II	31.66	-64.16	Open Ocean	II	80	0.42957297
SRR5720340	IIb.I	31.66	-64.16	Open Ocean	II	80	0.25637194
SRR5720340	IIb.II	31.66	-64.16	Open Ocean	II	80	0.039116104
SRR5720340	Ia.I	31.66	-64.16	Open Ocean	I	80	0.09110215
SRR5720340	Ia.II	31.66	-64.16	Open Ocean	I	80	0.04427312
SRR5720340	Ia.III	31.66	-64.16	Open Ocean	I	80	0.054379425
SRR5720340	Ia.IV	31.66	-64.16	Open Ocean	I	80	0.061774026
SRR5720340	Ia.V	31.66	-64.16	Open Ocean	I	80	0.079601636
SRR5720340	Ib.I	31.66	-64.16	Open Ocean	I	80	0.073440837
SRR5720340	Ib.II	31.66	-64.16	Open Ocean	I	80	0.000488631
SRR5720340	Ib.III	31.66	-64.16	Open Ocean	I	80	0.056875292
SRR5720340	Ib.IV	31.66	-64.16	Open Ocean	I	80	9.52e-05
SRR5720340	Ic	31.66	-64.16	Open Ocean	I	80	0.004197944
SRR5720341	III	31.66	-64.16	Open Ocean	III	180	0.117355339
SRR5720341	IIa.I	31.66	-64.16	Open Ocean	II	180	0.01934651
SRR5720341	IIa.II	31.66	-64.16	Open Ocean	II	180	0.008647188
SRR5720341	IIb.I	31.66	-64.16	Open Ocean	II	180	0.009498361
SRR5720341	IIb.II	31.66	-64.16	Open Ocean	II	180	0.00949978
SRR5720341	Ia.I	31.66	-64.16	Open Ocean	I	180	0.008936183
SRR5720341	Ia.II	31.66	-64.16	Open Ocean	I	180	0.004324481
SRR5720341	Ia.III	31.66	-64.16	Open Ocean	I	180	0.00204206
SRR5720341	Ia.IV	31.66	-64.16	Open Ocean	I	180	0.007845429
SRR5720341	Ia.V	31.66	-64.16	Open Ocean	I	180	0.004829459
SRR5720341	Ib.I	31.66	-64.16	Open Ocean	I	180	0.079861982
SRR5720341	Ib.II	31.66	-64.16	Open Ocean	I	180	0.000557696
SRR5720341	Ib.III	31.66	-64.16	Open Ocean	I	180	0.00663979
SRR5720341	Ib.IV	31.66	-64.16	Open Ocean	I	180	1.78e-05
SRR5720341	Ic	31.66	-64.16	Open Ocean	I	180	0.003066647
SRR5720342	III	31.66	-64.16	Open Ocean	III	1	2.062359993
SRR5720342	IIa.I	31.66	-64.16	Open Ocean	II	1	2.264946955
SRR5720342	IIa.II	31.66	-64.16	Open Ocean	II	1	0.506635011
SRR5720342	IIb.I	31.66	-64.16	Open Ocean	II	1	2.386242809
SRR5720342	IIb.II	31.66	-64.16	Open Ocean	II	1	0.156463529
SRR5720342	Ia.I	31.66	-64.16	Open Ocean	I	1	0.705859969
SRR5720342	Ia.II	31.66	-64.16	Open Ocean	I	1	0.104518567
SRR5720342	Ia.III	31.66	-64.16	Open Ocean	I	1	0.24430955
SRR5720342	Ia.IV	31.66	-64.16	Open Ocean	I	1	0.111398864
SRR5720342	Ia.V	31.66	-64.16	Open Ocean	I	1	0.171978805
SRR5720342	Ib.I	31.66	-64.16	Open Ocean	I	1	0.28644279
SRR5720342	Ib.II	31.66	-64.16	Open Ocean	I	1	0.000823746
SRR5720342	Ib.III	31.66	-64.16	Open Ocean	I	1	0.653107284
SRR5720342	Ib.IV	31.66	-64.16	Open Ocean	I	1	0.000434677
SRR5720342	Ic	31.66	-64.16	Open Ocean	I	1	0.069527364
SRR5720343	III	31.66	-64.16	Open Ocean	III	100	1.099288752
SRR5720343	IIa.I	31.66	-64.16	Open Ocean	II	100	0.695196793
SRR5720343	IIa.II	31.66	-64.16	Open Ocean	II	100	0.297438434
SRR5720343	IIb.I	31.66	-64.16	Open Ocean	II	100	0.730453175
SRR5720343	IIb.II	31.66	-64.16	Open Ocean	II	100	0.099078205
SRR5720343	Ia.I	31.66	-64.16	Open Ocean	I	100	0.324549604
SRR5720343	Ia.II	31.66	-64.16	Open Ocean	I	100	0.054442278
SRR5720343	Ia.III	31.66	-64.16	Open Ocean	I	100	0.104029464
SRR5720343	Ia.IV	31.66	-64.16	Open Ocean	I	100	0.084633021
SRR5720343	Ia.V	31.66	-64.16	Open Ocean	I	100	0.076525418
SRR5720343	Ib.I	31.66	-64.16	Open Ocean	I	100	0.109816529
SRR5720343	Ib.II	31.66	-64.16	Open Ocean	I	100	0.000742552
SRR5720343	Ib.III	31.66	-64.16	Open Ocean	I	100	0.231333427
SRR5720343	Ib.IV	31.66	-64.16	Open Ocean	I	100	0.000411401
SRR5720343	Ic	31.66	-64.16	Open Ocean	I	100	0.013485336
SRR5720344	III	31.66	-64.16	Open Ocean	III	180	0.133409774
SRR5720344	IIa.I	31.66	-64.16	Open Ocean	II	180	0.028995879
SRR5720344	IIa.II	31.66	-64.16	Open Ocean	II	180	0.013661694
SRR5720344	IIb.I	31.66	-64.16	Open Ocean	II	180	0.015823463
SRR5720344	IIb.II	31.66	-64.16	Open Ocean	II	180	0.017651283
SRR5720344	Ia.I	31.66	-64.16	Open Ocean	I	180	0.010610742
SRR5720344	Ia.II	31.66	-64.16	Open Ocean	I	180	0.007031673
SRR5720344	Ia.III	31.66	-64.16	Open Ocean	I	180	0.002943967
SRR5720344	Ia.IV	31.66	-64.16	Open Ocean	I	180	0.013538015
SRR5720344	Ia.V	31.66	-64.16	Open Ocean	I	180	0.005728391
SRR5720344	Ib.I	31.66	-64.16	Open Ocean	I	180	0.008027009
SRR5720344	Ib.II	31.66	-64.16	Open Ocean	I	180	0.000629469
SRR5720344	Ib.III	31.66	-64.16	Open Ocean	I	180	0.006597318
SRR5720344	Ib.IV	31.66	-64.16	Open Ocean	I	180	2.28e-05
SRR5720344	Ic	31.66	-64.16	Open Ocean	I	180	0.00354416
SRR5787989	III	-37.8305	-41.1248	Open Ocean	III	9	0.082015792
SRR5787989	IIa.I	-37.8305	-41.1248	Open Ocean	II	9	0.14824233
SRR5787989	IIa.II	-37.8305	-41.1248	Open Ocean	II	9	5.119941673
SRR5787989	IIb.I	-37.8305	-41.1248	Open Ocean	II	9	0.135580002
SRR5787989	IIb.II	-37.8305	-41.1248	Open Ocean	II	9	0.006667468
SRR5787989	Ia.I	-37.8305	-41.1248	Open Ocean	I	9	0.343989412
SRR5787989	Ia.II	-37.8305	-41.1248	Open Ocean	I	9	0.688052506
SRR5787989	Ia.III	-37.8305	-41.1248	Open Ocean	I	9	0.647131138
SRR5787989	Ia.IV	-37.8305	-41.1248	Open Ocean	I	9	0.709846507
SRR5787989	Ia.V	-37.8305	-41.1248	Open Ocean	I	9	1.053730791
SRR5787989	Ib.I	-37.8305	-41.1248	Open Ocean	I	9	0.071432564
SRR5787989	Ib.II	-37.8305	-41.1248	Open Ocean	I	9	0.005830797
SRR5787989	Ib.III	-37.8305	-41.1248	Open Ocean	I	9	0.856340048
SRR5787989	Ib.IV	-37.8305	-41.1248	Open Ocean	I	9	0.0001043
SRR5787989	Ic	-37.8305	-41.1248	Open Ocean	I	9	0.005680047
SRR5787990	III	-37.8305	-41.1248	Open Ocean	III	50	0.067581351
SRR5787990	IIa.I	-37.8305	-41.1248	Open Ocean	II	50	0.094655879
SRR5787990	IIa.II	-37.8305	-41.1248	Open Ocean	II	50	3.075298219
SRR5787990	IIb.I	-37.8305	-41.1248	Open Ocean	II	50	0.062302977
SRR5787990	IIb.II	-37.8305	-41.1248	Open Ocean	II	50	0.009868974
SRR5787990	Ia.I	-37.8305	-41.1248	Open Ocean	I	50	0.15584037
SRR5787990	Ia.II	-37.8305	-41.1248	Open Ocean	I	50	0.382846082
SRR5787990	Ia.III	-37.8305	-41.1248	Open Ocean	I	50	0.255345792
SRR5787990	Ia.IV	-37.8305	-41.1248	Open Ocean	I	50	0.459623265
SRR5787990	Ia.V	-37.8305	-41.1248	Open Ocean	I	50	0.80189913
SRR5787990	Ib.I	-37.8305	-41.1248	Open Ocean	I	50	0.021419488
SRR5787990	Ib.II	-37.8305	-41.1248	Open Ocean	I	50	0.002780567
SRR5787990	Ib.III	-37.8305	-41.1248	Open Ocean	I	50	0.553642018
SRR5787990	Ib.IV	-37.8305	-41.1248	Open Ocean	I	50	0
SRR5787990	Ic	-37.8305	-41.1248	Open Ocean	I	50	0.004100881
SRR5787991	III	-32.50633	-162.9935	Open Ocean	III	33	0.376161473
SRR5787991	IIa.I	-32.50633	-162.9935	Open Ocean	II	33	0.473528574
SRR5787991	IIa.II	-32.50633	-162.9935	Open Ocean	II	33	1.732303657
SRR5787991	IIb.I	-32.50633	-162.9935	Open Ocean	II	33	0.820104387
SRR5787991	IIb.II	-32.50633	-162.9935	Open Ocean	II	33	0.016905727
SRR5787991	Ia.I	-32.50633	-162.9935	Open Ocean	I	33	0.138348819
SRR5787991	Ia.II	-32.50633	-162.9935	Open Ocean	I	33	0.120281975
SRR5787991	Ia.III	-32.50633	-162.9935	Open Ocean	I	33	0.200323265
SRR5787991	Ia.IV	-32.50633	-162.9935	Open Ocean	I	33	0.237608206
SRR5787991	Ia.V	-32.50633	-162.9935	Open Ocean	I	33	0.182112835
SRR5787991	Ib.I	-32.50633	-162.9935	Open Ocean	I	33	0.039143077
SRR5787991	Ib.II	-32.50633	-162.9935	Open Ocean	I	33	0.001291391
SRR5787991	Ib.III	-32.50633	-162.9935	Open Ocean	I	33	0.232024258
SRR5787991	Ib.IV	-32.50633	-162.9935	Open Ocean	I	33	0.0001454
SRR5787991	Ic	-32.50633	-162.9935	Open Ocean	I	33	0.004126623
SRR5787992	III	-39.9648	-42.4242	Open Ocean	III	149	0.044592631
SRR5787992	IIa.I	-39.9648	-42.4242	Open Ocean	II	149	0.024616758
SRR5787992	IIa.II	-39.9648	-42.4242	Open Ocean	II	149	0.028230484
SRR5787992	IIb.I	-39.9648	-42.4242	Open Ocean	II	149	0.010522383
SRR5787992	IIb.II	-39.9648	-42.4242	Open Ocean	II	149	0.002379673
SRR5787992	Ia.I	-39.9648	-42.4242	Open Ocean	I	149	0.004183023
SRR5787992	Ia.II	-39.9648	-42.4242	Open Ocean	I	149	0.001838672
SRR5787992	Ia.III	-39.9648	-42.4242	Open Ocean	I	149	0.002204095
SRR5787992	Ia.IV	-39.9648	-42.4242	Open Ocean	I	149	0.073547163
SRR5787992	Ia.V	-39.9648	-42.4242	Open Ocean	I	149	0.003836157
SRR5787992	Ib.I	-39.9648	-42.4242	Open Ocean	I	149	0.006671957
SRR5787992	Ib.II	-39.9648	-42.4242	Open Ocean	I	149	0.020863931
SRR5787992	Ib.III	-39.9648	-42.4242	Open Ocean	I	149	0.006238987
SRR5787992	Ib.IV	-39.9648	-42.4242	Open Ocean	I	149	7.67e-05
SRR5787992	Ic	-39.9648	-42.4242	Open Ocean	I	149	0.002253528
SRR5787993	III	31.75351	-64.17499	Open Ocean	III	109.7	0.273389683
SRR5787993	IIa.I	31.75351	-64.17499	Open Ocean	II	109.7	0.02868033
SRR5787993	IIa.II	31.75351	-64.17499	Open Ocean	II	109.7	0.017964775
SRR5787993	IIb.I	31.75351	-64.17499	Open Ocean	II	109.7	0.018462328
SRR5787993	IIb.II	31.75351	-64.17499	Open Ocean	II	109.7	0.022615365
SRR5787993	Ia.I	31.75351	-64.17499	Open Ocean	I	109.7	0.009566496
SRR5787993	Ia.II	31.75351	-64.17499	Open Ocean	I	109.7	0.007392473
SRR5787993	Ia.III	31.75351	-64.17499	Open Ocean	I	109.7	0.002669522
SRR5787993	Ia.IV	31.75351	-64.17499	Open Ocean	I	109.7	0.006293157
SRR5787993	Ia.V	31.75351	-64.17499	Open Ocean	I	109.7	0.004198392
SRR5787993	Ib.I	31.75351	-64.17499	Open Ocean	I	109.7	0.005296729
SRR5787993	Ib.II	31.75351	-64.17499	Open Ocean	I	109.7	0.000258099
SRR5787993	Ib.III	31.75351	-64.17499	Open Ocean	I	109.7	0.004639073
SRR5787993	Ib.IV	31.75351	-64.17499	Open Ocean	I	109.7	0
SRR5787993	Ic	31.75351	-64.17499	Open Ocean	I	109.7	0.002042725
SRR5787994	III	31.75351	-64.17499	Open Ocean	III	182.4	0.301087747
SRR5787994	IIa.I	31.75351	-64.17499	Open Ocean	II	182.4	0.036985609
SRR5787994	IIa.II	31.75351	-64.17499	Open Ocean	II	182.4	0.016430807
SRR5787994	IIb.I	31.75351	-64.17499	Open Ocean	II	182.4	0.017141501
SRR5787994	IIb.II	31.75351	-64.17499	Open Ocean	II	182.4	0.03230687
SRR5787994	Ia.I	31.75351	-64.17499	Open Ocean	I	182.4	0.012039394
SRR5787994	Ia.II	31.75351	-64.17499	Open Ocean	I	182.4	0.018434151
SRR5787994	Ia.III	31.75351	-64.17499	Open Ocean	I	182.4	0.005271698
SRR5787994	Ia.IV	31.75351	-64.17499	Open Ocean	I	182.4	0.01462354
SRR5787994	Ia.V	31.75351	-64.17499	Open Ocean	I	182.4	0.004332452
SRR5787994	Ib.I	31.75351	-64.17499	Open Ocean	I	182.4	0.007416416
SRR5787994	Ib.II	31.75351	-64.17499	Open Ocean	I	182.4	0.00049385
SRR5787994	Ib.III	31.75351	-64.17499	Open Ocean	I	182.4	0.00600393
SRR5787994	Ib.IV	31.75351	-64.17499	Open Ocean	I	182.4	0
SRR5787994	Ic	31.75351	-64.17499	Open Ocean	I	182.4	0.00303886
SRR5787995	III	-30.0019	154.004	Coastal	III	15.5	1.377275623
SRR5787995	IIa.I	-30.0019	154.004	Coastal	II	15.5	1.248587036
SRR5787995	IIa.II	-30.0019	154.004	Coastal	II	15.5	0.09176937
SRR5787995	IIb.I	-30.0019	154.004	Coastal	II	15.5	1.15537425
SRR5787995	IIb.II	-30.0019	154.004	Coastal	II	15.5	0.060730775
SRR5787995	Ia.I	-30.0019	154.004	Coastal	I	15.5	0.343594583
SRR5787995	Ia.II	-30.0019	154.004	Coastal	I	15.5	0.031530779
SRR5787995	Ia.III	-30.0019	154.004	Coastal	I	15.5	0.229129295
SRR5787995	Ia.IV	-30.0019	154.004	Coastal	I	15.5	0.103798824
SRR5787995	Ia.V	-30.0019	154.004	Coastal	I	15.5	0.068096103
SRR5787995	Ib.I	-30.0019	154.004	Coastal	I	15.5	0.292640315
SRR5787995	Ib.II	-30.0019	154.004	Coastal	I	15.5	0.000517019
SRR5787995	Ib.III	-30.0019	154.004	Coastal	I	15.5	0.234743146
SRR5787995	Ib.IV	-30.0019	154.004	Coastal	I	15.5	0.000577212
SRR5787995	Ic	-30.0019	154.004	Coastal	I	15.5	0.004287211
SRR5787996	III	-29.9982	153.50101	Coastal	III	49.8	1.37096122
SRR5787996	IIa.I	-29.9982	153.50101	Coastal	II	49.8	1.168541159
SRR5787996	IIa.II	-29.9982	153.50101	Coastal	II	49.8	0.051916899
SRR5787996	IIb.I	-29.9982	153.50101	Coastal	II	49.8	1.035668551
[truncated: 12,431 more rows]
